# Supplementary material for: Analysis of Drosophila p8 and p52 mutants reveals distinct roles for the maintenance of TFIIH stability and male germ cell differentiation
Source: Open Biol. 2016 Oct 19;6(10):160222. doi: 10.1098/rsob.160222 (PMC5090060; doi:10.1098/rsob.160222)
Supplement: Sup Tables 3–5 [file rsob160222supp3.xls]

## Sheet: Table S3.Wild_type.Gene.rpkm
Table S3. wild type testis transcriptome.
GeneID	Uniq_reads_num(19656341)	Length	Coverage	RPKM	Description	GO Component	GO Function	GO Process	Blast nr
gnl|UG|Dm#S13279916	128073	2573	0.9821	2532.3	Drosophila melanogaster pendulin (Pen), mRNA /cds=p(375,1943) /gb=NM_057693 /gi=24583216 /ug=Dm.3560 /len=2573	GO:0015630//microtubule cytoskeleton;GO:0005635//nuclear envelope;GO:0044444//cytoplasmic part	GO:0008565//protein transporter activity;GO:0003676//nucleic acid binding	GO:0009629//response to gravity;GO:0009886//post-embryonic morphogenesis;GO:0007300//ovarian nurse cell to oocyte transport;GO:0006606//protein import into nucleus;GO:0007293//germarium-derived egg chamber formation	gi|17136998|ref|NP_477041.1|/0/pendulin [Drosophila melanogaster]
gnl|UG|Dm#S13542724	118560	2137	0.9995	2822.48	Drosophila melanogaster loopin-1 (loopin-1), transcript variant A, mRNA /cds=p(248,1828) /gb=NM_137290 /gi=45550438 /ug=Dm.7826 /len=2137	GO:0044424//intracellular part	GO:0046914//transition metal ion binding;GO:0008237//metallopeptidase activity;GO:0008238//exopeptidase activity	GO:0019538//protein metabolic process	gi|20130057|ref|NP_611134.1|/0/loopin-1, isoform A [Drosophila melanogaster]
gnl|UG|Dm#S44690910	111335	1886	0.9878	3003.22	Drosophila melanogaster AT19163 full insert cDNA /cds=p(1,932) /gb=BT032644 /gi=189181762 /ug=Dm.20715 /len=1886	-	-	-	gi|189181763|gb|ACD81658.1|/7.11946e-164/AT19163p [Drosophila melanogaster]
gnl|UG|Dm#S13278005	109149	2143	0.9706	2591.16	Drosophila melanogaster GH13022 full length cDNA /cds=p(203,1870) /gb=AY058360 /gi=16197870 /ug=Dm.18741 /len=2143	GO:0044424//intracellular part	GO:0046914//transition metal ion binding;GO:0008237//metallopeptidase activity;GO:0008238//exopeptidase activity	GO:0019538//protein metabolic process	gi|21355725|ref|NP_648244.1|/0/Sperm-Leucylaminopeptidase 1 [Drosophila melanogaster]
gnl|UG|Dm#S13277411	105874	1083	0.988	4973.45	Drosophila melanogaster GH07855 full length cDNA /cds=p(176,916) /gb=AY060648 /gi=16767955 /ug=Dm.3922 /len=1083	-	-	-	gi|19921814|ref|NP_610376.1|/6.83124e-133/CG8701 [Drosophila melanogaster]
gnl|UG|Dm#S56660260	105779	3950	0.5448	1362.38	Drosophila melanogaster AT14137 full insert cDNA /cds=p(97,2631) /gb=BT125637 /gi=305377074 /ug=Dm.7911 /len=3950	-	GO:0003824//catalytic activity;GO:0046914//transition metal ion binding	GO:0008152//metabolic process	gi|221457811|ref|NP_001138085.1|/0/CG4836, isoform E [Drosophila melanogaster]
gnl|UG|Dm#S28126404	103106	3111	0.9958	1686.09	Drosophila melanogaster CG9130 (CG9130), transcript variant B, mRNA /cds=p(156,1709) /gb=NM_001031924 /gi=78706583 /ug=Dm.21253 /len=3111	-	-	-	gi|78706584|ref|NP_001027095.1|/0/CG9130, isoform B [Drosophila melanogaster]
gnl|UG|Dm#S54950079	101402	3344	0.9794	1542.69	Drosophila melanogaster CG14995 (CG14995), transcript variant F, mRNA /cds=p(1142,1840) /gb=NM_001169871 /gi=281365611 /ug=Dm.7317 /len=3344	-	-	GO:0048102//autophagic cell death	gi|24657216|ref|NP_728935.1|/1.76402e-134/CG14995, isoform A [Drosophila melanogaster]
gnl|UG|Dm#S54950181	96474	2670	0.9996	1838.22	Drosophila melanogaster exuperantia (exu), transcript variant D, mRNA /cds=p(183,1781) /gb=NM_001169747 /gi=281363853 /ug=Dm.7830 /len=2670	GO:0005681//spliceosomal complex	-	GO:0006810//transport;GO:0000377;GO:0019094//pole plasm mRNA localization;GO:0044087;GO:0045450//bicoid mRNA localization;GO:0048232//male gamete generation	gi|24656447|ref|NP_725995.1|/0/exuperantia, isoform A [Drosophila melanogaster]
gnl|UG|Dm#S13281768	96441	1731	0.9804	2834.41	Drosophila melanogaster AT21693 full length cDNA /cds=p(119,1036) /gb=AY075252 /gi=18447055 /ug=Dm.1491 /len=1731	-	-	-	gi|22026840|ref|NP_610375.2|/1.3814e-158/CG2127, isoform A [Drosophila melanogaster]
gnl|UG|Dm#S13280382	89506	794	0.9622	5734.94	Drosophila melanogaster GH14656 full insert cDNA /cds=p(74,511) /gb=AY089506 /gi=19528258 /ug=Dm.4974 /len=794	-	-	-	gi|20130075|ref|NP_611202.1|/4.67456e-44/CG12699 [Drosophila melanogaster]
gnl|UG|Dm#S13280605	80954	1181	0.9907	3487.27	Drosophila melanogaster AT07821 full insert cDNA /cds=p(128,979) /gb=AY089280 /gi=19527806 /ug=Dm.745 /len=1181	-	-	-	gi|19922810|ref|NP_611774.1|/2.44925e-110/CG3124 [Drosophila melanogaster]
gnl|UG|Dm#S19187221	80547	1144	0.9983	3581.96	Drosophila melanogaster CG33340 (CG33340), mRNA /cds=p(128,817) /gb=NM_206558 /gi=45553488 /ug=Dm.19048 /len=1144	-	-	-	gi|45553489|ref|NP_996281.1|/2.48447e-128/CG33340 [Drosophila melanogaster]
gnl|UG|Dm#S13542677	79916	3053	0.9993	1331.69	Drosophila melanogaster CG9975 (CG9975), mRNA /cds=p(276,1817) /gb=NM_137568 /gi=22024209 /ug=Dm.7677 /len=3053	-	-	-	gi|20130151|ref|NP_611412.1|/0/CG9975, isoform A [Drosophila melanogaster]
gnl|UG|Dm#S18170523	73687	1199	0.9341	3126.58	Drosophila melanogaster GH02210 full insert cDNA /cds=p(1,1032) /gb=BT011156 /gi=40216141 /ug=Dm.6407 /len=1199	-	-	-	gi|40216142|gb|AAR82824.1|/0/GH02210p [Drosophila melanogaster]
gnl|UG|Dm#S13284607	69641	1675	0.9743	2115.18	Drosophila melanogaster GH06435 full length cDNA /cds=p(175,1485) /gb=AY069053 /gi=17861441 /ug=Dm.2313 /len=1675	-	-	-	gi|28573486|ref|NP_611142.3|/0/CG5089 [Drosophila melanogaster]
gnl|UG|Dm#S13542768	66609	2122	0.9345	1596.93	Drosophila melanogaster CG13340 (CG13340), mRNA /cds=p(304,1887) /gb=NM_137056 /gi=22024135 /ug=Dm.29467 /len=2122	GO:0044424//intracellular part	GO:0046914//transition metal ion binding;GO:0008237//metallopeptidase activity;GO:0008238//exopeptidase activity	GO:0019538//protein metabolic process	gi|20129969|ref|NP_610900.1|/0/Sperm-Leucylaminopeptidase 7 [Drosophila melanogaster]
gnl|UG|Dm#S13542755	65758	1106	0.991	3024.76	Drosophila melanogaster CG12861 (CG12861), mRNA /cds=p(104,823) /gb=NM_137134 /gi=22024147 /ug=Dm.5092 /len=1106	-	-	-	gi|28573820|ref|NP_610978.2|/3.62365e-137/CG12861 [Drosophila melanogaster]
gnl|UG|Dm#S20791168	64099	4596	0.7452	709.526	Drosophila melanogaster AT12465 full insert cDNA /cds=p(2218,4446) /gb=BT014926 /gi=48958447 /ug=Dm.7951 /len=4596	-	-	-	gi|28572009|ref|NP_733345.2|/0/CG31025, isoform A [Drosophila melanogaster]
gnl|UG|Dm#S13284845	62186	1871	0.8985	1690.89	Drosophila melanogaster beta-Tubulin at 85D (betaTub85D), mRNA /cds=p(231,1571) /gb=NM_079566 /gi=24645349 /ug=Dm.2460 /len=1871	GO:0015630//microtubule cytoskeleton;GO:0043234//protein complex;GO:0044444//cytoplasmic part	GO:0032561//guanyl ribonucleotide binding;GO:0042287//MHC protein binding;GO:0005198//structural molecule activity;GO:0017111//nucleoside-triphosphatase activity	GO:0007017//microtubule-based process;GO:0006458//'de novo' protein folding;GO:0009207;GO:0022402//cell cycle process;GO:0043623//cellular protein complex assembly;GO:0007431//salivary gland development;GO:0001909//leukocyte mediated cytotoxicity	gi|158743|gb|AAA28991.1|/0/beta-2 tubulin [Drosophila melanogaster]
gnl|UG|Dm#S14233679	60926	3551	0.677	872.869	Drosophila melanogaster AT09752 full insert cDNA /cds=p(1773,3347) /gb=BT003650 /gi=28317314 /ug=Dm.21138 /len=3551	GO:0044424//intracellular part	GO:0046914//transition metal ion binding;GO:0008237//metallopeptidase activity;GO:0008238//exopeptidase activity	GO:0019538//protein metabolic process	gi|24662227|ref|NP_729613.1|/0/Sperm-Leucylaminopeptidase 4 [Drosophila melanogaster]
gnl|UG|Dm#S13559731	60235	4865	0.9905	629.888	Drosophila melanogaster CG31169 (CG31169), transcript variant B, mRNA /cds=p(830,4744) /gb=NM_170006 /gi=281362268 /ug=Dm.5550 /len=4865	GO:0043234//protein complex;GO:0044424//intracellular part	GO:0003676//nucleic acid binding;GO:0016616//oxidoreductase activity, acting on the CH-OH group of donors, NAD or NADP as acceptor;GO:0048037//cofactor binding;GO:0000166//nucleotide binding	GO:0006072//glycerol-3-phosphate metabolic process	gi|45551945|ref|NP_732726.2|/0/CG43343, isoform A [Drosophila melanogaster]
gnl|UG|Dm#S13559552	60186	7120	0.9996	430.044	Drosophila melanogaster eukaryotic translation initiation factor 4G2 (eIF4G2), mRNA /cds=p(436,6654) /gb=NM_142931 /gi=56311408 /ug=Dm.1302 /len=7120	-	GO:0003723//RNA binding	GO:0044260;GO:0007052//mitotic spindle organization	gi|24649427|ref|NP_651188.1|/0/eukaryotic translation initiation factor 4G2 [Drosophila melanogaster]
gnl|UG|Dm#S52109978	59634	5425	0.9458	559.231	Drosophila melanogaster MIP05510 full insert cDNA /cds=p(76,5289) /gb=BT083385 /gi=229462525 /ug=Dm.13379 /len=5425	-	-	-	gi|24668022|ref|NP_730622.1|/0/CG32436 [Drosophila melanogaster]
gnl|UG|Dm#S13338495	57581	633	0.6256	4627.78	bs36g07.y1 Drosophila melanogaster adult testis library Drosophila melanogaster cDNA clone bs36g07 5', mRNA sequence /clone=bs36g07 /clone_end=5' /gb=AI947246 /gi=9992539 /ug=Dm.14876 /len=633	-	-	-	gi|24662262|ref|NP_648401.1|/4.86817e-31/CG18628 [Drosophila melanogaster]
gnl|UG|Dm#S13544517	55264	1331	0.9602	2112.33	Drosophila melanogaster Male-specific RNA 98Ca (Mst98Ca), mRNA /cds=p(127,1131) /gb=NM_080160 /gi=24650791 /ug=Dm.3916 /len=1331	-	-	-	gi|195503589|ref|XP_002098714.1|/1.75154e-99/GE23781 [Drosophila yakuba]
gnl|UG|Dm#S28126399	54694	5663	0.9871	491.349	Drosophila melanogaster CG33791 (CG33791), transcript variant B, mRNA /cds=p(1761,5609) /gb=NM_001031929 /gi=281365449 /ug=Dm.4028 /len=5663	GO:0015630//microtubule cytoskeleton;GO:0005759//mitochondrial matrix	GO:0019842//vitamin binding;GO:0016624//oxidoreductase activity, acting on the aldehyde or oxo group of donors, disulfide as acceptor	GO:0006007//glucose catabolic process;GO:0009060//aerobic respiration	gi|78706594|ref|NP_001027100.1|/0/CG33791, isoform B [Drosophila melanogaster]
gnl|UG|Dm#S14769957	54138	7116	0.9609	387.047	Drosophila melanogaster CG15086 (CG15086), transcript variant F, mRNA /cds=p(160,6954) /gb=NM_176225 /gi=221330398 /ug=Dm.7907 /len=7116	-	-	-	gi|221330399|ref|NP_788405.2|/0/CG15086, isoform F [Drosophila melanogaster]
gnl|UG|Dm#S13544656	52700	5872	0.9535	456.585	Drosophila melanogaster LD28380 full insert cDNA /cds=p(270,5402) /gb=AY095039 /gi=20152014 /ug=Dm.11885 /len=5872	-	-	-	gi|24584030|ref|NP_609612.2|/0/CG16972 [Drosophila melanogaster]
gnl|UG|Dm#S24181721	52527	3029	0.7052	882.228	Drosophila melanogaster LP16040 full insert cDNA /cds=p(1111,2802) /gb=BT021354 /gi=60677990 /ug=Dm.33554 /len=3029	-	GO:0030247//polysaccharide binding	GO:0006022	gi|24644189|ref|NP_730917.1|/0/CG31538 [Drosophila melanogaster]
gnl|UG|Dm#S13556068	51857	1455	0.9966	1813.18	Drosophila melanogaster CG3982 (CG3982), mRNA /cds=p(204,1253) /gb=NM_170633 /gi=24661596 /ug=Dm.33531 /len=1455	-	-	-	gi|24661597|ref|NP_729490.1|/2.11648e-85/CG3982 [Drosophila melanogaster]
gnl|UG|Dm#S18410147	50666	3019	0.9675	853.79	Drosophila melanogaster RE74969 full insert cDNA /cds=p(906,2348) /gb=BT011352 /gi=40882464 /ug=Dm.7773 /len=3019	GO:0043231//intracellular membrane-bounded organelle	GO:0003723//RNA binding	GO:0006396//RNA processing;GO:0006935//chemotaxis;GO:0007631//feeding behavior	gi|281363805|ref|NP_001027439.2|/0/smooth, isoform H [Drosophila melanogaster]
gnl|UG|Dm#S50371551	49621	729	0.9684	3462.86	Drosophila melanogaster AT24795 full insert cDNA /cds=p(107,364) /gb=BT057974 /gi=221307613 /ug=Dm.7508 /len=729	-	-	-	gi|24582048|ref|NP_608970.2|/3.27091e-14/CG9016, isoform A [Drosophila melanogaster]
gnl|UG|Dm#S13541893	49494	1047	0.8252	2404.93	Drosophila melanogaster CG31988 (CG31988), mRNA /cds=p(330,866) /gb=NM_136254 /gi=281365324 /ug=Dm.21307 /len=1047	-	GO:0046914//transition metal ion binding	-	gi|201066085|gb|ACH92452.1|/1.36661e-114/FI08061p [Drosophila melanogaster]
gnl|UG|Dm#S13556163	49091	2093	0.9355	1193.25	Drosophila melanogaster CG32351 (CG32351), mRNA /cds=p(257,1915) /gb=NM_168282 /gi=281365855 /ug=Dm.7895 /len=2093	GO:0044424//intracellular part	GO:0046914//transition metal ion binding;GO:0008237//metallopeptidase activity;GO:0008238//exopeptidase activity	GO:0019538//protein metabolic process	gi|24661038|ref|NP_729394.1|/0/Sperm-Leucylaminopeptidase 2 [Drosophila melanogaster]
gnl|UG|Dm#S13274479	45136	2519	0.9921	911.575	Drosophila melanogaster boule protein (bol) mRNA, complete cds /cds=p(770,1456) /gb=U51858 /gi=1395210 /ug=Dm.20499 /len=2519	GO:0043231//intracellular membrane-bounded organelle;GO:0043025//neuronal cell body	GO:0003723//RNA binding	GO:0006412//translation;GO:0048610;GO:0007127//meiosis I;GO:0048232//male gamete generation;GO:0040020//regulation of meiosis	gi|19527893|gb|AAL90061.1|/2.89423e-94/AT13332p [Drosophila melanogaster]
gnl|UG|Dm#S13561309	44414	3425	0.9988	659.715	Drosophila melanogaster CG1979 (CG1979), mRNA /cds=p(73,3216) /gb=NM_141428 /gi=221378106 /ug=Dm.11996 /len=3425	-	-	-	gi|24644702|ref|NP_649685.1|/0/CG1979 [Drosophila melanogaster]
gnl|UG|Dm#S13565238	43699	2425	0.9992	916.763	Drosophila melanogaster CG3213 (CG3213), mRNA /cds=p(235,2265) /gb=NM_134943 /gi=281364336 /ug=Dm.8022 /len=2425	GO:0030529//ribonucleoprotein complex	GO:0005198//structural molecule activity	-	gi|162944706|gb|ABY20422.1|/0/AT20528p [Drosophila melanogaster]
gnl|UG|Dm#S13341605	43411	598	0.7508	3693.14	bs68g05.y1 Drosophila melanogaster adult testis library Drosophila melanogaster cDNA clone bs68g05 5', mRNA sequence /clone=bs68g05 /clone_end=5' /gb=BE977761 /gi=10608558 /ug=Dm.8020 /len=598	-	-	-	gi|24582333|ref|NP_652707.1|/1.43271e-26/CG17376, isoform B [Drosophila melanogaster]
gnl|UG|Dm#S13555949	43035	2520	0.8679	868.798	Drosophila melanogaster CG32063 (CG32063), transcript variant B, mRNA /cds=p(552,2159) /gb=NM_168410 /gi=24662222 /ug=Dm.19574 /len=2520	GO:0044424//intracellular part	GO:0046914//transition metal ion binding;GO:0008237//metallopeptidase activity;GO:0008238//exopeptidase activity	GO:0019538//protein metabolic process	gi|24662223|ref|NP_729612.1|/0/Sperm-Leucylaminopeptidase 3 [Drosophila melanogaster]
gnl|UG|Dm#S13281723	41438	773	0.9288	2727.2	Drosophila melanogaster AT30951 full insert cDNA /cds=p(104,412) /gb=AY075297 /gi=18447145 /ug=Dm.5546 /len=773	GO:0044429//mitochondrial part	-	GO:0006457//protein folding	gi|21358317|ref|NP_650333.1|/3.16895e-50/CG9920 [Drosophila melanogaster]
gnl|UG|Dm#S13336724	41028	490	0.8061	4259.73	bs12g05.y1 Drosophila melanogaster adult testis library Drosophila melanogaster cDNA clone bs12g05 5', mRNA sequence /clone=bs12g05 /clone_end=5' /gb=AI945427 /gi=9990768 /ug=Dm.7632 /len=490	-	-	-	gi|24585158|ref|NP_652587.1|/8.33013e-24/CG17567, isoform A [Drosophila melanogaster]
gnl|UG|Dm#S53035081	39775	828	0.9795	2443.86	Drosophila melanogaster GH06096 full insert cDNA /cds=p(458,700) /gb=BT088989 /gi=254939734 /ug=Dm.33546 /len=828	-	-	-	gi|194857714|ref|XP_001969015.1|/7.31672e-80/GG25186 [Drosophila erecta]
gnl|UG|Dm#S13561547	39563	10205	0.9899	197.23	Drosophila melanogaster CG42574 (CG42574), mRNA /cds=p(1,9423) /gb=NM_141239 /gi=281360062 /ug=Dm.1064 /len=10205	GO:0044464//cell part	GO:0016879//ligase activity, forming carbon-nitrogen bonds;GO:0046914//transition metal ion binding	GO:0043412//macromolecule modification	gi|320542404|ref|NP_001189174.1|/0/CG42574, isoform F [Drosophila melanogaster]
gnl|UG|Dm#S13557585	39148	3472	0.9896	573.624	Drosophila melanogaster polyA-binding protein (pAbp), transcript variant B, mRNA /cds=p(620,2524) /gb=NM_166264 /gi=281363629 /ug=Dm.7069 /len=3472	GO:0015630//microtubule cytoskeleton;GO:0005681//spliceosomal complex;GO:0044444//cytoplasmic part	GO:0003729//mRNA binding	GO:0007267//cell-cell signaling;GO:0006412//translation;GO:0003002//regionalization;GO:0007126//meiosis;GO:0006997//nucleus organization;GO:0000377;GO:0007292//female gamete generation;GO:0048232//male gamete generation;GO:0033206//cytokinesis after meiosis	gi|17136378|ref|NP_476667.1|/0/polyA-binding protein, isoform A [Drosophila melanogaster]
gnl|UG|Dm#S13546435	38603	2045	0.977	960.34	Drosophila melanogaster CG9389 (CG9389), mRNA /cds=p(155,1945) /gb=NM_141038 /gi=24667951 /ug=Dm.7885 /len=2045	-	GO:0016791//phosphatase activity	GO:0006796//phosphate-containing compound metabolic process	gi|21357303|ref|NP_649295.1|/0/CG9389 [Drosophila melanogaster]
gnl|UG|Dm#S13542030	37952	1167	0.9957	1654.48	Drosophila melanogaster CG4691 (CG4691), mRNA /cds=p(205,993) /gb=NM_135875 /gi=24584345 /ug=Dm.1024 /len=1167	-	-	-	gi|19921346|ref|NP_609719.1|/5.49547e-147/CG4691 [Drosophila melanogaster]
gnl|UG|Dm#S13560515	37622	3439	0.9997	556.554	Drosophila melanogaster CG7886 (CG7886), mRNA /cds=p(646,3102) /gb=NM_142121 /gi=24646877 /ug=Dm.7930 /len=3439	-	-	-	gi|269914195|gb|ACZ52617.1|/0/MIP15206p [Drosophila melanogaster]
gnl|UG|Dm#S13278267	36348	3355	0.9952	551.17	Drosophila melanogaster GH11706 full length cDNA /cds=p(186,3260) /gb=AY058341 /gi=16182736 /ug=Dm.4309 /len=3355	-	-	-	gi|21358425|ref|NP_650340.1|/0/CG14355 [Drosophila melanogaster]
gnl|UG|Dm#S13545910	36311	988	0.997	1869.73	Drosophila melanogaster CG1288 (CG1288), mRNA /cds=p(106,669) /gb=NM_141448 /gi=24644775 /ug=Dm.21645 /len=988	-	-	-	gi|24644776|ref|NP_649705.2|/2.9002e-79/CG1288 [Drosophila melanogaster]
gnl|UG|Dm#S14233685	35963	2915	0.5293	627.646	Drosophila melanogaster AT13284 full insert cDNA /cds=p(1471,2676) /gb=BT003644 /gi=28317301 /ug=Dm.19945 /len=2915	-	GO:0016765//transferase activity, transferring alkyl or aryl (other than methyl) groups;GO:0004601//peroxidase activity	GO:0006950//response to stress	gi|375151607|gb|AFA36412.1|/0/MIP34093p1 [Drosophila melanogaster]
gnl|UG|Dm#S13279722	35624	1834	0.7263	988.19	Drosophila melanogaster alpha-Tubulin at 84B (alphaTub84B), mRNA /cds=p(205,1557) /gb=NM_057424 /gi=24644733 /ug=Dm.7667 /len=1834	GO:0005818//aster;GO:0032991//macromolecular complex;GO:0005815//microtubule organizing center;GO:0031224//intrinsic to membrane	GO:0032561//guanyl ribonucleotide binding;GO:0005198//structural molecule activity;GO:0017111//nucleoside-triphosphatase activity;GO:0015405;GO:0032559	GO:0006810//transport;GO:0007017//microtubule-based process;GO:0045841//negative regulation of mitotic metaphase/anaphase transition;GO:0006959//humoral immune response;GO:0009207;GO:0043623//cellular protein complex assembly	gi|17136564|ref|NP_476772.1|/0/alpha-Tubulin at 84B [Drosophila melanogaster]
gnl|UG|Dm#S20791169	34786	3178	0.3084	556.862	Drosophila melanogaster AT18965 full insert cDNA /cds=p(2418,3107) /gb=BT014925 /gi=48958445 /ug=Dm.2268 /len=3178	GO:0005624//membrane fraction;GO:0016020//membrane	GO:0001727//lipid kinase activity	GO:0007186//G-protein coupled receptor signaling pathway;GO:0048102//autophagic cell death	gi|24644205|ref|NP_730923.1|/0/ceramide kinase, isoform A [Drosophila melanogaster]
gnl|UG|Dm#S13542867	34254	6452	0.9743	270.094	Drosophila melanogaster CG30497 (CG30497), transcript variant A, mRNA /cds=p(1310,3943) /gb=NM_136477 /gi=281360332 /ug=Dm.12134 /len=6452	-	-	-	gi|23308611|ref|NP_610321.2|/0/CG30497, isoform A [Drosophila melanogaster]
gnl|UG|Dm#S13546738	34251	2107	0.9995	827.001	Drosophila melanogaster CG14718 (CG14718), mRNA /cds=p(133,1473) /gb=NM_141850 /gi=24646056 /ug=Dm.4593 /len=2107	GO:0044464//cell part	GO:0046914//transition metal ion binding	-	gi|21356695|ref|NP_650107.1|/0/CG14718 [Drosophila melanogaster]
gnl|UG|Dm#S13556132	34191	3292	0.9851	528.384	Drosophila melanogaster orb2 (orb2), transcript variant B, mRNA /cds=p(579,2693) /gb=NM_140009 /gi=24661212 /ug=Dm.4024 /len=3292	-	GO:0005488//binding	GO:0007613//memory;GO:0007619//courtship behavior	gi|24661213|ref|NP_648266.1|/0/orb2, isoform B [Drosophila melanogaster]
gnl|UG|Dm#S54949170	33819	41809	0.6914	41.1517	Drosophila melanogaster Muscle-specific protein 300 (Msp-300), transcript variant G, mRNA /cds=p(844,41466) /gb=NM_001169415 /gi=281364461 /ug=Dm.20325 /len=41809	GO:0031674//I band;GO:0005856//cytoskeleton;GO:0012505//endomembrane system;GO:0005887//integral to plasma membrane	GO:0008092//cytoskeletal protein binding	GO:0014706//striated muscle tissue development;GO:0051647//nucleus localization;GO:0006139//nucleobase-containing compound metabolic process;GO:0048870//cell motility;GO:0030036//actin cytoskeleton organization;GO:0050794//regulation of cellular process;GO:0007300//ovarian nurse cell to oocyte transport;GO:0044249//cellular biosynthetic process	gi|320544544|ref|NP_001188695.1|/0/Muscle-specific protein 300, isoform G [Drosophila melanogaster]
gnl|UG|Dm#S13548015	33778	1817	0.9906	945.75	Drosophila melanogaster GH24918 full insert cDNA /cds=p(273,1646) /gb=AY118820 /gi=21430003 /ug=Dm.13703 /len=1817	-	GO:0016772//transferase activity, transferring phosphorus-containing groups;GO:0032559	GO:0006796//phosphate-containing compound metabolic process	gi|24647265|ref|NP_650501.1|/0/CG4546 [Drosophila melanogaster]
gnl|UG|Dm#S52110003	33560	3581	0.9925	476.777	Drosophila melanogaster MIP05150 full insert cDNA /cds=p(779,3214) /gb=BT082116 /gi=229220615 /ug=Dm.18043 /len=3581	GO:0031461//cullin-RING ubiquitin ligase complex	GO:0019787//small conjugating protein ligase activity;GO:0019899//enzyme binding	GO:0048812//neuron projection morphogenesis;GO:0003006//developmental process involved in reproduction;GO:0048667//cell morphogenesis involved in neuron differentiation;GO:0048592//eye morphogenesis;GO:0006915//apoptotic process;GO:0032446//protein modification by small protein conjugation;GO:0019941//modification-dependent protein catabolic process;GO:0007472//wing disc morphogenesis	gi|281365054|ref|NP_723909.2|/0/Cullin-3, isoform F [Drosophila melanogaster]
gnl|UG|Dm#S13548802	33499	2932	0.9342	581.253	Drosophila melanogaster AT20544 full insert cDNA /cds=p(342,2495) /gb=AY122080 /gi=21483233 /ug=Dm.2800 /len=2932	GO:0005815//microtubule organizing center	GO:0005515//protein binding;GO:0032559;GO:0016887//ATPase activity	GO:0000278//mitotic cell cycle;GO:0065008;GO:0001752//compound eye photoreceptor fate commitment;GO:0044267//cellular protein metabolic process;GO:0007169//transmembrane receptor protein tyrosine kinase signaling pathway;GO:0030036//actin cytoskeleton organization;GO:0042749//regulation of circadian sleep/wake cycle;GO:0022402//cell cycle process;GO:0006950//response to stress;GO:0007316//pole pl…	gi|17647529|ref|NP_523899.1|/0/heat shock protein 83 [Drosophila melanogaster]
gnl|UG|Dm#S13286831	33203	703	0.862	2402.81	GH02250.5prime GH Drosophila melanogaster head pOT2 Drosophila melanogaster cDNA clone GH02250 5, mRNA sequence /clone=GH02250 /clone_end=5' /gb=AI062888 /gi=38628132 /ug=Dm.1916 /len=703	-	-	GO:0003006//developmental process involved in reproduction	gi|17864098|ref|NP_524578.1|/1.11056e-80/ocnus [Drosophila melanogaster]
gnl|UG|Dm#S13564446	33090	3436	0.9773	489.938	Drosophila melanogaster arrest (aret), transcript variant B, mRNA /cds=p(501,2933) /gb=NM_165002 /gi=281364908 /ug=Dm.4487 /len=3436	GO:0043231//intracellular membrane-bounded organelle;GO:0043232	GO:0003729//mRNA binding	GO:0017148//negative regulation of translation;GO:0031124//mRNA 3'-end processing;GO:0002118//aggressive behavior;GO:0007096//regulation of exit from mitosis;GO:0007281//germ cell development;GO:0000380//alternative nuclear mRNA splicing, via spliceosome;GO:0007293//germarium-derived egg chamber formation	gi|24583873|ref|NP_723737.1|/0/arrest, isoform B [Drosophila melanogaster]
gnl|UG|Dm#S35176093	32841	895	0.9844	1866.77	Drosophila melanogaster IP07226 full insert cDNA /cds=p(283,534) /gb=BT029063 /gi=115646264 /ug=Dm.4232 /len=895	-	-	-	gi|24641523|ref|NP_727607.1|/5.61434e-39/CG32652 [Drosophila melanogaster]
gnl|UG|Dm#S27598475	32625	2773	0.6798	598.547	Drosophila melanogaster LP19893 full insert cDNA /cds=p(501,2456) /gb=BT023894 /gi=77403898 /ug=Dm.1206 /len=2773	GO:0015630//microtubule cytoskeleton;GO:0005681//spliceosomal complex;GO:0031674//I band	GO:0005515//protein binding;GO:0017111//nucleoside-triphosphatase activity;GO:0032559	GO:0006810//transport;GO:0007409//axonogenesis;GO:0035194//posttranscriptional gene silencing by RNA;GO:0044267//cellular protein metabolic process;GO:0006935//chemotaxis;GO:0000377;GO:0001505//regulation of neurotransmitter levels	gi|194900946|ref|XP_001980016.1|/0/GG16900 [Drosophila erecta]
gnl|UG|Dm#S50706583	32280	813	0.9729	2019.95	Drosophila melanogaster MIP05956 full insert cDNA /cds=p(359,505) /gb=BT066312 /gi=223976000 /ug=Dm.21724 /len=813	-	-	-	gi|223976001|gb|ACN32188.1|/2.88227e-20/MIP05956p [Drosophila melanogaster]
gnl|UG|Dm#S13279207	32142	2031	0.7454	805.119	Drosophila melanogaster GH07689 full length cDNA /cds=p(176,1780) /gb=AY047564 /gi=15010495 /ug=Dm.7904 /len=2031	GO:0044424//intracellular part	GO:0046914//transition metal ion binding;GO:0008237//metallopeptidase activity;GO:0008238//exopeptidase activity	GO:0019538//protein metabolic process	gi|19922386|ref|NP_611132.1|/0/Sperm-Leucylaminopeptidase 8 [Drosophila melanogaster]
gnl|UG|Dm#S13545442	32123	2180	0.9922	749.647	Drosophila melanogaster AT16985 full insert cDNA /cds=p(273,2003) /gb=AY113273 /gi=21064096 /ug=Dm.6406 /len=2180	GO:0015630//microtubule cytoskeleton;GO:0019866//organelle inner membrane;GO:0044429//mitochondrial part	GO:0005515//protein binding;GO:0032559	GO:0006996//organelle organization;GO:0006457//protein folding;GO:0009408//response to heat;GO:0006605//protein targeting	gi|21064097|gb|AAM29278.1|/0/AT16985p [Drosophila melanogaster]
gnl|UG|Dm#S13283324	32038	1719	0.9599	948.171	Drosophila melanogaster GH10778 full length cDNA /cds=p(129,1352) /gb=AY070508 /gi=17944166 /ug=Dm.1604 /len=1719	-	-	-	gi|28574820|ref|NP_722626.2|/0/CG31920 [Drosophila melanogaster]
gnl|UG|Dm#S13336293	31954	370	0.9892	4393.6	bs07g05.y1 Drosophila melanogaster adult testis library Drosophila melanogaster cDNA clone bs07g05 5', mRNA sequence /clone=bs07g05 /clone_end=5' /gb=AI944989 /gi=9990337 /ug=Dm.21439 /len=370	-	-	-	gi|320545234|ref|NP_001188843.1|/2.82508e-28/CG42688 [Drosophila melanogaster]
gnl|UG|Dm#S13560503	31340	1991	0.9051	800.802	Drosophila melanogaster effete (eff), mRNA /cds=p(743,1186) /gb=NM_169601 /gi=24646905 /ug=Dm.4048 /len=1991	GO:0043231//intracellular membrane-bounded organelle;GO:0015630//microtubule cytoskeleton;GO:0031090//organelle membrane	GO:0032559;GO:0019787//small conjugating protein ligase activity;GO:0019899//enzyme binding	GO:0000209//protein polyubiquitination;GO:0043161//proteasomal ubiquitin-dependent protein catabolic process;GO:0046532//regulation of photoreceptor cell differentiation;GO:0007178//transmembrane receptor protein serine/threonine kinase signaling pathway;GO:0012501//programmed cell death;GO:0001745//compound eye morphogenesis;GO:0002164//larval development;GO:0042078//germ-line stem cell division…	gi|24646906|ref|NP_731941.1|/1.33167e-83/effete [Drosophila melanogaster]
gnl|UG|Dm#S13564535	30705	4165	0.9705	375.052	Drosophila melanogaster CG16833 (CG16833), transcript variant G, mRNA /cds=p(717,3932) /gb=NM_164954 /gi=281364835 /ug=Dm.7119 /len=4165	-	GO:0016881//acid-amino acid ligase activity;GO:0032559	GO:0043412//macromolecule modification	gi|281364830|ref|NP_723642.2|/0/CG16833, isoform D [Drosophila melanogaster]
gnl|UG|Dm#S54949575	30329	3369	0.9932	457.988	Drosophila melanogaster microcephalin (MCPH1), transcript variant D, mRNA /cds=p(152,3238) /gb=NM_001169652 /gi=281363191 /ug=Dm.6585 /len=3369	GO:0043231//intracellular membrane-bounded organelle	-	GO:0003006//developmental process involved in reproduction;GO:0007420//brain development;GO:0000087//M phase of mitotic cell cycle	gi|281363192|ref|NP_001163123.1|/0/microcephalin, isoform D [Drosophila melanogaster]
gnl|UG|Dm#S20791172	29497	2213	0.5974	678.1	Drosophila melanogaster AT26578 full insert cDNA /cds=p(956,2119) /gb=BT014922 /gi=48958439 /ug=Dm.4328 /len=2213	-	GO:0005488//binding	-	gi|48958440|gb|AAT47773.1|/0/AT26578p [Drosophila melanogaster]
gnl|UG|Dm#S13278487	28981	3523	0.9818	418.502	Drosophila melanogaster SD03378 full length cDNA /cds=p(171,3119) /gb=AY052082 /gi=15292474 /ug=Dm.4387 /len=3523	-	GO:0016881//acid-amino acid ligase activity;GO:0032559	GO:0043412//macromolecule modification	gi|19920664|ref|NP_608810.1|/0/CG3964, isoform A [Drosophila melanogaster]
gnl|UG|Dm#S13558252	28722	3072	0.5039	475.654	Drosophila melanogaster syntaxin interacting protein 2 (SIP2), transcript variant C, mRNA /cds=p(172,2217) /gb=NM_165873 /gi=28573857 /ug=Dm.6571 /len=3072	-	-	-	gi|24652950|ref|NP_725124.1|/0/syntaxin interacting protein 2, isoform C [Drosophila melanogaster]
gnl|UG|Dm#S13281743	28602	1710	0.9813	850.937	Drosophila melanogaster AT30085 full insert cDNA /cds=p(188,1633) /gb=AY075277 /gi=18447105 /ug=Dm.30834 /len=1710	GO:0031224//intrinsic to membrane	GO:0004888//transmembrane signaling receptor activity	GO:0007166//cell surface receptor linked signaling pathway;GO:0006810//transport	gi|24584153|ref|NP_609664.1|/0/CG9254 [Drosophila melanogaster]
gnl|UG|Dm#S21508802	27939	4056	0.9137	350.437	Drosophila melanogaster SD10789 full insert cDNA /cds=p(1903,3549) /gb=BT015180 /gi=51091990 /ug=Dm.5642 /len=4056	-	GO:0046914//transition metal ion binding;GO:0008238//exopeptidase activity	GO:0019538//protein metabolic process	gi|24655260|ref|NP_728616.1|/0/puromycin sensitive aminopeptidase, isoform A [Drosophila melanogaster]
gnl|UG|Dm#S14562272	27769	1122	0.9617	1259.11	Drosophila melanogaster RH09844 full insert cDNA /cds=p(151,798) /gb=BT004840 /gi=28557580 /ug=Dm.2510 /len=1122	GO:0042995//cell projection	-	GO:0006323//DNA packaging	gi|28557581|gb|AAO45196.1|/9.5604e-101/RH09844p [Drosophila melanogaster]
gnl|UG|Dm#S13274212	27749	4041	0.9661	349.346	Drosophila melanogaster cup mRNA, complete cds /cds=p(158,3556) /gb=AF004917 /gi=2213914 /ug=Dm.333 /len=4041	-	-	-	gi|2213915|gb|AAB64427.1|/0/cup [Drosophila melanogaster]
gnl|UG|Dm#S13554672	27730	1930	0.8762	730.954	Drosophila melanogaster painting of fourth (Pof), transcript variant A, mRNA /cds=p(156,1643) /gb=NM_166682 /gi=24762708 /ug=Dm.2706 /len=1930	GO:0005694//chromosome	GO:0005488//binding	-	gi|17647817|ref|NP_523851.1|/0/painting of fourth, isoform B [Drosophila melanogaster]
gnl|UG|Dm#S13548315	27697	2059	0.9777	684.343	Drosophila melanogaster GH14048 full insert cDNA /cds=p(211,1695) /gb=AY119515 /gi=21428899 /ug=Dm.28347 /len=2059	-	-	-	gi|24647914|ref|NP_650706.1|/0/CG7131 [Drosophila melanogaster]
gnl|UG|Dm#S13546662	27499	2384	0.9933	586.824	Drosophila melanogaster short spindle 5 (ssp5), mRNA /cds=p(124,2259) /gb=NM_141892 /gi=281361629 /ug=Dm.1165 /len=2384	-	-	-	gi|21356847|ref|NP_650149.1|/0/short spindle 5 [Drosophila melanogaster]
gnl|UG|Dm#S13558867	27349	11469	0.999	121.315	Drosophila melanogaster CG15523 (CG15523), transcript variant A, mRNA /cds=p(197,11392) /gb=NM_143496 /gi=281362824 /ug=Dm.16311 /len=11469	-	-	-	gi|116008430|ref|NP_651753.2|/0/CG15523, isoform A [Drosophila melanogaster]
gnl|UG|Dm#S13284081	26684	5962	0.9228	227.696	Drosophila melanogaster LD31673 full length cDNA /cds=p(766,5241) /gb=AY069579 /gi=17862493 /ug=Dm.1413 /len=5962	GO:0005815//microtubule organizing center;GO:0043231//intracellular membrane-bounded organelle;GO:0000775//chromosome, centromeric region;GO:0045171//intercellular bridge;GO:0000922//spindle pole	GO:0032561//guanyl ribonucleotide binding;GO:0015631//tubulin binding	GO:0000819//sister chromatid segregation;GO:0007052//mitotic spindle organization;GO:0008608//attachment of spindle microtubules to kinetochore;GO:0007088//regulation of mitosis;GO:0007308//oocyte construction;GO:0006935//chemotaxis;GO:0016477//cell migration;GO:0007293//germarium-derived egg chamber formation	gi|24667856|ref|NP_524651.2|/0/chromosome bows, isoform A [Drosophila melanogaster]
gnl|UG|Dm#S13588874	26167	6356	0.9902	209.444	Drosophila melanogaster PFTAIRE-interacting factor 1A and PFTAIRE-interacting factor 1B (PIF-1) mRNA, complete cds /cds=p(2872,5997) /gb=AF273707 /gi=17104822 /ug=Dm.7893 /len=6356	-	GO:0001071//nucleic acid binding transcription factor activity;GO:0003677//DNA binding	-	gi|17104824|gb|AAL35410.1|AF273707_2/0/PFTAIRE-interacting factor 1B [Drosophila melanogaster]
gnl|UG|Dm#S13559497	25927	2853	0.9089	462.325	Drosophila melanogaster twin (twin), transcript variant E, mRNA /cds=p(347,2005) /gb=NM_170130 /gi=28572070 /ug=Dm.33521 /len=2853	GO:0005667//transcription factor complex	-	GO:0000288//nuclear-transcribed mRNA catabolic process, deadenylation-dependent decay;GO:0007292//female gamete generation	gi|24649579|ref|NP_732964.1|/0/twin, isoform C [Drosophila melanogaster]
gnl|UG|Dm#S13545839	25671	2510	0.9996	520.315	Drosophila melanogaster CG7441 (CG7441), mRNA /cds=p(186,2183) /gb=NM_140761 /gi=24666150 /ug=Dm.7620 /len=2510	GO:0044424//intracellular part	GO:0004812//aminoacyl-tRNA ligase activity;GO:0032559	GO:0006418//tRNA aminoacylation for protein translation	gi|24666151|ref|NP_649018.2|/0/CG7441 [Drosophila melanogaster]
gnl|UG|Dm#S13548065	25473	2355	0.7355	550.284	Drosophila melanogaster GH11073 full insert cDNA /cds=p(198,1370) /gb=AY118770 /gi=21429903 /ug=Dm.23467 /len=2355	GO:0030529//ribonucleoprotein complex	GO:0005198//structural molecule activity	GO:0010467//gene expression	gi|24651473|ref|NP_651815.1|/0/CG2267 [Drosophila melanogaster]
gnl|UG|Dm#S13280634	25438	2480	0.5544	521.829	Drosophila melanogaster AT03632 full insert cDNA /cds=p(10,591) /gb=AY089250 /gi=19527746 /ug=Dm.2230 /len=2480	-	-	-	gi|28574933|ref|NP_648429.2|/3.69252e-110/CG6310 [Drosophila melanogaster]
gnl|UG|Dm#S53257265	25343	7491	0.9606	172.114	Drosophila melanogaster MIP13274 full insert cDNA /cds=p(1293,6926) /gb=BT100203 /gi=262272123 /ug=Dm.6482 /len=7491	-	-	-	gi|320545490|ref|NP_647721.3|/0/CG42669, isoform K [Drosophila melanogaster]
gnl|UG|Dm#S13556259	25312	1105	0.9792	1165.36	Drosophila melanogaster CG32371 (CG32371), mRNA /cds=p(82,966) /gb=NM_168231 /gi=24660409 /ug=Dm.33652 /len=1105	GO:0005874//microtubule;GO:0005819//spindle	GO:0015631//tubulin binding	GO:0008344//adult locomotory behavior;GO:0050954//sensory perception of mechanical stimulus;GO:0007052//mitotic spindle organization;GO:0001700//embryonic development via the syncytial blastoderm;GO:0048513//organ development	gi|24660410|ref|NP_729295.1|/4.85228e-166/CG32371 [Drosophila melanogaster]
gnl|UG|Dm#S13342278	24893	585	0.7949	2164.8	bs78g01.y1 Drosophila melanogaster adult testis library Drosophila melanogaster cDNA clone bs78g01 5', mRNA sequence /clone=bs78g01 /clone_end=5' /gb=BE978511 /gi=10609913 /ug=Dm.20892 /len=585	-	-	-	gi|24648063|ref|NP_732378.1|/4.68522e-19/CG31226, isoform A [Drosophila melanogaster]
gnl|UG|Dm#S41640942	24729	3510	0.8262	358.424	Drosophila melanogaster CG4068 (CG4068), transcript variant E, mRNA /cds=p(719,2587) /gb=NM_001103412 /gi=161077564 /ug=Dm.79 /len=3510	-	-	-	gi|161077561|ref|NP_001096880.1|/0/CG4068, isoform C [Drosophila melanogaster]
gnl|UG|Dm#S13565760	24708	4386	0.927	286.593	Drosophila melanogaster mRNA for Lasp protein /cds=p(634,2616) /gb=AJ294538 /gi=27526237 /ug=Dm.15215 /len=4386	-	GO:0046914//transition metal ion binding	-	gi|27526238|emb|CAC82378.1|/0/Lasp protein [Drosophila melanogaster]
gnl|UG|Dm#S13279345	24688	16183	0.9962	77.6112	Drosophila melanogaster purity of essence (poe), mRNA /cds=p(26,15994) /gb=NM_057638 /gi=24582675 /ug=Dm.7936 /len=16183	-	GO:0046914//transition metal ion binding;GO:0005515//protein binding;GO:0019787//small conjugating protein ligase activity	GO:0032446//protein modification by small protein conjugation;GO:0050953//sensory perception of light stimulus;GO:0007281//germ cell development;GO:0042065	gi|17352461|ref|NP_476986.1|/0/purity of essence [Drosophila melanogaster]
gnl|UG|Dm#S13542369	24499	1925	0.9719	647.463	Drosophila melanogaster CG2955 (CG2955), mRNA /cds=p(71,1768) /gb=NM_134973 /gi=24581579 /ug=Dm.292 /len=1925	-	-	-	gi|19920666|ref|NP_608817.1|/0/CG2955 [Drosophila melanogaster]
gnl|UG|Dm#S13547014	24275	3153	0.9813	391.681	Drosophila melanogaster CG17838 (CG17838), transcript variant B, mRNA /cds=p(899,3034) /gb=NM_142656 /gi=161078443 /ug=Dm.11889 /len=3153	GO:0005681//spliceosomal complex	GO:0046872//metal ion binding;GO:0003723//RNA binding	GO:0000377	gi|161078444|ref|NP_650913.2|/0/CG17838, isoform B [Drosophila melanogaster]
gnl|UG|Dm#S51821539	24221	994	0.8934	1239.66	Drosophila melanogaster AT18312 full insert cDNA /cds=p(1,855) /gb=BT082017 /gi=226693412 /ug=Dm.16825 /len=994	-	-	-	gi|226693413|gb|ACO72854.1|/9.52906e-155/AT18312p [Drosophila melanogaster]
gnl|UG|Dm#S13332117	23953	775	0.9806	1572.37	GH28038.3prime GH Drosophila melanogaster head pOT2 Drosophila melanogaster cDNA clone GH28038 3, mRNA sequence /clone=GH28038 /clone_end=3' /gb=AW941086 /gi=8116532 /ug=Dm.38169 /len=775	-	-	-	gi|16648252|gb|AAL25391.1|/3.13284e-25/GH28038p [Drosophila melanogaster]
gnl|UG|Dm#S13542847	23874	2457	0.9947	494.33	Drosophila melanogaster phosphomannomutase 45A (Pmm45A), transcript variant A, mRNA /cds=p(330,2201) /gb=NM_136609 /gi=45550386 /ug=Dm.7303 /len=2457	-	GO:0046872//metal ion binding;GO:0016868//intramolecular transferase activity, phosphotransferases	GO:0044238//primary metabolic process	gi|28317265|gb|AAO39632.1|/0/AT28824p, partial [Drosophila melanogaster]
gnl|UG|Dm#S42151705	23803	2693	0.6673	449.669	Drosophila melanogaster GH14339 full insert cDNA /cds=p(1218,2627) /gb=BT031196 /gi=162944735 /ug=Dm.21473 /len=2693	-	-	-	gi|162944736|gb|ABY20437.1|/0/GH14339p [Drosophila melanogaster]
gnl|UG|Dm#S13554584	23776	3028	0.8411	399.466	Drosophila melanogaster AT12234 full insert cDNA /cds=p(183,2900) /gb=BT001299 /gi=25009760 /ug=Dm.7829 /len=3028	-	-	-	gi|25009761|gb|AAN71054.1|/0/AT12234p [Drosophila melanogaster]
gnl|UG|Dm#S55458204	22881	4872	0.8516	238.927	Drosophila melanogaster RE12602 full insert cDNA /cds=p(902,3649) /gb=BT122086 /gi=291490752 /ug=Dm.1293 /len=4872	GO:0044424//intracellular part	GO:0008187//poly-pyrimidine tract binding	GO:0008283//cell proliferation;GO:0045727//positive regulation of translation;GO:0031124//mRNA 3'-end processing;GO:0019094//pole plasm mRNA localization	gi|291490753|gb|ADE06692.1|/0/RE12602p [Drosophila melanogaster]
gnl|UG|Dm#S13559753	22765	4997	0.9974	231.769	Drosophila melanogaster Gld2 (Gld2), mRNA /cds=p(467,4561) /gb=NM_142755 /gi=281362262 /ug=Dm.33737 /len=4997	-	GO:0070566//adenylyltransferase activity	GO:0000278//mitotic cell cycle;GO:0007097//nuclear migration;GO:0001775//cell activation;GO:0000741//karyogamy;GO:0002777;GO:0031124//mRNA 3'-end processing;GO:0000226//microtubule cytoskeleton organization;GO:0007143//female meiosis;GO:0003006//developmental process involved in reproduction;GO:0006403//RNA localization	gi|45550788|ref|NP_651012.2|/0/Gld2 [Drosophila melanogaster]
gnl|UG|Dm#S13275202	22382	4950	0.9952	230.033	Drosophila melanogaster clone LD22087 unknown mRNA /cds=p(207,4403) /gb=AF132190 /gi=4972765 /ug=Dm.3186 /len=4950	-	GO:0016879//ligase activity, forming carbon-nitrogen bonds	GO:0006464//protein modification process	gi|21355325|ref|NP_651170.1|/0/CG10254, isoform A [Drosophila melanogaster]
gnl|UG|Dm#S13545008	22270	2491	0.7599	454.824	Drosophila melanogaster AT19107 full insert cDNA /cds=p(1546,2409) /gb=AY094656 /gi=20151298 /ug=Dm.37820 /len=2491	GO:0016020//membrane	GO:0016491//oxidoreductase activity	-	gi|195326694|ref|XP_002030060.1|/0/GM24778 [Drosophila sechellia]
gnl|UG|Dm#S13560639	22086	2051	0.8888	547.834	Drosophila melanogaster DnaJ-like-2 (Droj2), transcript variant B, mRNA /cds=p(329,1540) /gb=NM_169519 /gi=24646555 /ug=Dm.6717 /len=2051	GO:0044424//intracellular part	GO:0043169//cation binding;GO:0005515//protein binding;GO:0032559	GO:0006950//response to stress;GO:0044267//cellular protein metabolic process	gi|21357547|ref|NP_650283.1|/0/DnaJ-like-2, isoform A [Drosophila melanogaster]
gnl|UG|Dm#S13557844	21992	2340	0.8397	478.13	Drosophila melanogaster mrj (mrj), transcript variant E, mRNA /cds=p(325,1365) /gb=NM_166156 /gi=161077137 /ug=Dm.7255 /len=2340	-	GO:0005515//protein binding	GO:0044267//cellular protein metabolic process	gi|161077138|ref|NP_725545.2|/1.94258e-129/mrj, isoform E [Drosophila melanogaster]
gnl|UG|Dm#S16631427	21706	8362	0.9968	132.059	Drosophila melanogaster LP05936 full insert cDNA /cds=p(107,8290) /gb=BT010284 /gi=33636608 /ug=Dm.11781 /len=8362	GO:0044464//cell part	GO:0019787//small conjugating protein ligase activity;GO:0043169//cation binding	GO:0032446//protein modification by small protein conjugation	gi|33636609|gb|AAQ23602.1|/0/LP05936p [Drosophila melanogaster]
gnl|UG|Dm#S13549033	21638	4656	0.558	236.429	Drosophila melanogaster LP03138 full insert cDNA /cds=p(1780,2649) /gb=AY128452 /gi=21711708 /ug=Dm.2349 /len=4656	GO:0031672//A band;GO:0031674//I band	GO:0004672//protein kinase activity;GO:0016832//aldehyde-lyase activity;GO:0032559	GO:0031572//G2/M transition DNA damage checkpoint;GO:0009888//tissue development;GO:0045841//negative regulation of mitotic metaphase/anaphase transition;GO:0007143//female meiosis;GO:0006007//glucose catabolic process;GO:0006464//protein modification process;GO:0045143//homologous chromosome segregation	gi|328751733|gb|AEB39622.1|/1.18523e-178/FI14722p [Drosophila melanogaster]
gnl|UG|Dm#S53177370	21625	2343	0.9898	469.549	Drosophila melanogaster RE34829 full insert cDNA /cds=p(117,1199) /gb=BT099813 /gi=259089587 /ug=Dm.7147 /len=2343	GO:0005875//microtubule associated complex;GO:0005700//polytene chromosome;GO:0030529//ribonucleoprotein complex	GO:0003723//RNA binding;GO:0003677//DNA binding;GO:0003774//motor activity	GO:0000380//alternative nuclear mRNA splicing, via spliceosome;GO:0007017//microtubule-based process	gi|317183317|gb|ADV15462.1|/2.71064e-131/LD46071p [Drosophila melanogaster]
gnl|UG|Dm#S13565344	21549	1287	0.9992	851.816	Drosophila melanogaster CG31948 (CG31948), transcript variant B, mRNA /cds=p(100,1218) /gb=NM_164482 /gi=221330620 /ug=Dm.18394 /len=1287	-	-	-	gi|24581132|ref|NP_722807.1|/0/CG31948, isoform B [Drosophila melanogaster]
gnl|UG|Dm#S13557816	21407	3417	0.9933	318.719	Drosophila melanogaster CG6262 (CG6262), transcript variant B, mRNA /cds=p(668,3271) /gb=NM_166172 /gi=85816143 /ug=Dm.12111 /len=3417	-	GO:0015927//trehalase activity	GO:0005984//disaccharide metabolic process	gi|22024178|ref|NP_611123.2|/0/CG6262, isoform A [Drosophila melanogaster]
gnl|UG|Dm#S13277355	21340	834	0.9736	1301.74	Drosophila melanogaster GH14622 full length cDNA /cds=p(139,642) /gb=AY060705 /gi=16768067 /ug=Dm.7654 /len=834	-	-	-	gi|18859725|ref|NP_572696.1|/7.37364e-43/CG1394 [Drosophila melanogaster]
gnl|UG|Dm#S13542127	21232	1340	0.9918	806.09	Drosophila melanogaster CG4983 (CG4983), mRNA /cds=p(148,1251) /gb=NM_135669 /gi=24583718 /ug=Dm.4575 /len=1340	-	-	-	gi|19921152|ref|NP_609513.1|/0/CG4983 [Drosophila melanogaster]
gnl|UG|Dm#S24181738	21125	2245	0.9817	478.716	Drosophila melanogaster LP24076 full insert cDNA /cds=p(124,2103) /gb=BT021337 /gi=60677956 /ug=Dm.7506 /len=2245	-	-	-	gi|20129157|ref|NP_608605.1|/0/CG10869 [Drosophila melanogaster]
gnl|UG|Dm#S41641370	21099	3129	0.9684	343.047	Drosophila melanogaster TER94 (TER94), transcript variant D, mRNA /cds=p(364,2643) /gb=NM_001103780 /gi=161076487 /ug=Dm.2968 /len=3129	GO:0043231//intracellular membrane-bounded organelle;GO:0015630//microtubule cytoskeleton;GO:0043234//protein complex;GO:0044444//cytoplasmic part	GO:0004175//endopeptidase activity;GO:0032559;GO:0042623//ATPase activity, coupled	GO:0007010//cytoskeleton organization;GO:0007017//microtubule-based process;GO:0048284//organelle fusion;GO:0044087;GO:0019094//pole plasm mRNA localization;GO:0042051//compound eye photoreceptor development;GO:0019538//protein metabolic process	gi|262272122|gb|ACY40036.1|/0/AT24528p [Drosophila melanogaster]
gnl|UG|Dm#S13554457	21084	3351	0.5804	320.093	Drosophila melanogaster GH15356 full insert cDNA /cds=p(75,2021) /gb=BT001426 /gi=25010030 /ug=Dm.21712 /len=3351	GO:0031224//intrinsic to membrane;GO:0044429//mitochondrial part	GO:0005275//amine transmembrane transporter activity;GO:0016887//ATPase activity;GO:0005515//protein binding;GO:0032559;GO:0015108//chloride transmembrane transporter activity	GO:0006457//protein folding;GO:0006605//protein targeting;GO:0015698//inorganic anion transport;GO:0030001//metal ion transport;GO:0006950//response to stress;GO:0006865//amino acid transport	gi|17864606|ref|NP_524925.1|/0/heat shock protein 60 related [Drosophila melanogaster]
gnl|UG|Dm#S13541965	20905	2374	0.901	447.988	Drosophila melanogaster CG5790 (CG5790), mRNA /cds=p(246,2243) /gb=NM_136032 /gi=24584953 /ug=Dm.7824 /len=2374	-	GO:0004674//protein serine/threonine kinase activity;GO:0032559	GO:0065008;GO:0006909//phagocytosis;GO:0006464//protein modification process	gi|24584954|ref|NP_609876.2|/0/CG5790 [Drosophila melanogaster]
gnl|UG|Dm#S13340363	20692	390	0.9308	2699.2	bs52e09.y1 Drosophila melanogaster adult testis library Drosophila melanogaster cDNA clone bs52e09 5', mRNA sequence /clone=bs52e09 /clone_end=5' /gb=BE976519 /gi=10606078 /ug=Dm.7600 /len=390	-	-	-	gi|66772893|gb|AAY55757.1|/1.7848e-30/IP02167p [Drosophila melanogaster]
gnl|UG|Dm#S13545505	20589	2843	0.9937	368.431	Drosophila melanogaster AT06220 full insert cDNA /cds=p(138,2756) /gb=AY113210 /gi=21063970 /ug=Dm.11918 /len=2843	-	-	-	gi|21063971|gb|AAM29215.1|/0/AT06220p [Drosophila melanogaster]
gnl|UG|Dm#S13284501	20565	1635	0.9908	639.894	Drosophila melanogaster GH18255 full length cDNA /cds=p(170,1492) /gb=AY069159 /gi=17861653 /ug=Dm.2252 /len=1635	-	-	-	gi|21355381|ref|NP_649820.1|/0/CG8136, isoform A [Drosophila melanogaster]
gnl|UG|Dm#S52110023	20511	2686	0.9873	388.488	Drosophila melanogaster MIP03871 full insert cDNA /cds=p(121,2511) /gb=BT082096 /gi=228480315 /ug=Dm.33665 /len=2686	-	-	-	gi|24584643|ref|NP_609799.1|/0/CG4631 [Drosophila melanogaster]
gnl|UG|Dm#S19187573	20468	870	0.7414	1196.89	Drosophila melanogaster CG9284 (CG9284), transcript variant B, mRNA /cds=p(170,376) /gb=NM_206197 /gi=45552788 /ug=Dm.7651 /len=870	-	-	-	gi|16648104|gb|AAL25317.1|/3.12234e-31/GH11908p [Drosophila melanogaster]
gnl|UG|Dm#S32418596	20326	1530	0.9444	675.862	Drosophila melanogaster IP10875 full insert cDNA /cds=p(86,580) /gb=BT025106 /gi=239799553 /ug=Dm.7462 /len=1530	-	-	-	gi|24649166|ref|NP_732806.1|/1.47383e-76/transition protein-like 94D [Drosophila melanogaster]
gnl|UG|Dm#S13555109	20315	1933	0.9933	534.666	Drosophila melanogaster schumacher-levy (schuy), mRNA /cds=p(88,1893) /gb=NM_140909 /gi=24667120 /ug=Dm.7460 /len=1933	-	-	-	gi|380446842|gb|AFD53802.1|/0/FI19301p1 [Drosophila melanogaster]
gnl|UG|Dm#S41641358	20260	6328	0.9385	162.881	Drosophila melanogaster CG30015 (CG30015), transcript variant C, mRNA /cds=p(987,5519) /gb=NM_001103792 /gi=161076517 /ug=Dm.3740 /len=6328	-	-	-	gi|161076518|ref|NP_001097262.1|/0/CG30015, isoform C [Drosophila melanogaster]
gnl|UG|Dm#S13338407	20093	655	0.6336	1560.63	bs35f12.y1 Drosophila melanogaster adult testis library Drosophila melanogaster cDNA clone bs35f12 5', mRNA sequence /clone=bs35f12 /clone_end=5' /gb=AI947154 /gi=9992451 /ug=Dm.21661 /len=655	-	-	-	gi|194880348|ref|XP_001974415.1|/4.39215e-09/GG21101 [Drosophila erecta]
gnl|UG|Dm#S13559253	20065	1842	0.9989	554.175	Drosophila melanogaster CG14540 (CG14540), mRNA /cds=p(1,1842) /gb=NM_143194 /gi=24650207 /ug=Dm.14377 /len=1842	-	-	-	gi|24650208|ref|NP_651451.1|/0/CG14540 [Drosophila melanogaster]
gnl|UG|Dm#S21508675	19921	1870	0.9209	541.96	Drosophila melanogaster AT14166 full insert cDNA /cds=p(87,1694) /gb=BT015308 /gi=51092245 /ug=Dm.5081 /len=1870	-	GO:0016638//oxidoreductase activity, acting on the CH-NH2 group of donors	GO:0019752//carboxylic acid metabolic process	gi|24649283|ref|NP_651140.1|/0/CG4434 [Drosophila melanogaster]
gnl|UG|Dm#S13564703	19873	979	0.8784	1032.71	Drosophila melanogaster CG31709 (CG31709), mRNA /cds=p(75,701) /gb=NM_164862 /gi=24583080 /ug=Dm.7631 /len=979	-	-	-	gi|24583081|ref|NP_723472.1|/6.56216e-100/CG31709 [Drosophila melanogaster]
gnl|UG|Dm#S24506418	19857	2251	0.9849	448.782	Drosophila melanogaster actin 5C (Act5C), transcript variant C, mRNA /cds=p(159,1289) /gb=NM_001014726 /gi=62473525 /ug=Dm.2951 /len=2251	GO:0015630//microtubule cytoskeleton;GO:0000790//nuclear chromatin;GO:0015629//actin cytoskeleton;GO:0044444//cytoplasmic part	GO:0032559	GO:0006996//organelle organization;GO:0006909//phagocytosis;GO:0002118//aggressive behavior;GO:0007420//brain development;GO:0045185//maintenance of protein location;GO:0003006//developmental process involved in reproduction	gi|17530805|ref|NP_511052.1|/0/actin 5C, isoform B [Drosophila melanogaster]
gnl|UG|Dm#S50371212	19767	4539	0.9826	221.553	Drosophila melanogaster cappuccino (capu), transcript variant F, mRNA /cds=p(282,4367) /gb=NM_001144312 /gi=221330683 /ug=Dm.4776 /len=4539	GO:0005856//cytoskeleton;GO:0044444//cytoplasmic part	GO:0015631//tubulin binding	GO:0007015//actin filament organization;GO:0019094//pole plasm mRNA localization;GO:0030703//eggshell formation	gi|221330684|ref|NP_001137784.1|/0/cappuccino, isoform F [Drosophila melanogaster]
gnl|UG|Dm#S13542824	19759	1051	0.9971	956.444	Drosophila melanogaster CG12902 (CG12902), transcript variant A, mRNA /cds=p(539,733) /gb=NM_136734 /gi=28573917 /ug=Dm.19898 /len=1051	-	-	-	gi|195475320|ref|XP_002089932.1|/8.3335e-11/GE21633 [Drosophila yakuba]
gnl|UG|Dm#S50370839	19652	2644	0.9599	378.131	Drosophila melanogaster CG7414 (CG7414), transcript variant B, mRNA /cds=p(220,2313) /gb=NM_001144524 /gi=221513523 /ug=Dm.6872 /len=2644	GO:0043234//protein complex;GO:0044424//intracellular part	GO:0043021//ribonucleoprotein complex binding;GO:0003723//RNA binding	GO:0042254//ribosome biogenesis;GO:0006412//translation	gi|320546166|ref|NP_001189155.1|/0/CG7414, isoform C [Drosophila melanogaster]
gnl|UG|Dm#S13542137	19542	4321	0.9808	230.082	Drosophila melanogaster CG6230 (CG6230), mRNA /cds=p(144,3821) /gb=NM_135646 /gi=24583641 /ug=Dm.18494 /len=4321	GO:0031224//intrinsic to membrane	GO:0042625//ATPase activity, coupled to transmembrane movement of ions;GO:0032559	GO:0009206;GO:0006811//ion transport;GO:0009207	gi|19921132|ref|NP_609490.1|/0/CG6230 [Drosophila melanogaster]
gnl|UG|Dm#S13541179	19480	751	0.984	1319.61	Drosophila melanogaster robl62A (robl62A), mRNA /cds=p(103,417) /gb=NM_138266 /gi=24655215 /ug=Dm.1912 /len=751	GO:0005875//microtubule associated complex	GO:0016887//ATPase activity	GO:0007017//microtubule-based process	gi|19923048|ref|NP_612110.1|/1.23065e-51/robl62A [Drosophila melanogaster]
gnl|UG|Dm#S28126075	19400	4198	0.9919	235.102	Drosophila melanogaster Menl-1 (Menl-1), transcript variant D, mRNA /cds=p(210,2042) /gb=NM_001032257 /gi=281363506 /ug=Dm.20804 /len=4198	GO:0043231//intracellular membrane-bounded organelle	GO:0043169//cation binding;GO:0004470//malic enzyme activity;GO:0000166//nucleotide binding	GO:0043648//dicarboxylic acid metabolic process	gi|78707238|ref|NP_001027426.1|/0/malic enzyme like-1, isoform C [Drosophila melanogaster]
gnl|UG|Dm#S13560024	19251	1443	0.991	678.71	Drosophila melanogaster CG3517 (CG3517), mRNA /cds=p(143,1291) /gb=NM_142550 /gi=24648194 /ug=Dm.7831 /len=1443	-	-	-	gi|24648195|ref|NP_650807.1|/0/CG3517 [Drosophila melanogaster]
gnl|UG|Dm#S13557740	19226	6479	0.883	150.966	Drosophila melanogaster CG30460 (CG30460), transcript variant C, mRNA /cds=p(62,5668) /gb=NM_137342 /gi=281363533 /ug=Dm.13555 /len=6479	-	-	-	gi|45550446|ref|NP_611186.2|/0/CG30460, isoform C [Drosophila melanogaster]
gnl|UG|Dm#S13562181	19196	2546	0.9992	383.574	Drosophila melanogaster CG8565 (CG8565), mRNA /cds=p(174,2546) /gb=NM_132852 /gi=24642313 /ug=Dm.17387 /len=2546	-	GO:0004672//protein kinase activity;GO:0032559	GO:0006464//protein modification process	gi|24642314|ref|NP_573080.1|/0/CG8565 [Drosophila melanogaster]
gnl|UG|Dm#S13557383	19084	1541	0.9948	630.034	Drosophila melanogaster CG15109 (CG15109), transcript variant C, mRNA /cds=p(214,1350) /gb=NM_166320 /gi=24655412 /ug=Dm.8018 /len=1541	-	-	-	gi|21064297|gb|AAM29378.1|/1.42335e-137/LP06735p [Drosophila melanogaster]
gnl|UG|Dm#S13565520	19038	2345	0.9962	413.024	Drosophila melanogaster CG31921 (CG31921), mRNA /cds=p(204,2345) /gb=NM_164380 /gi=24580622 /ug=Dm.29210 /len=2345	-	-	-	gi|24580623|ref|NP_722627.1|/0/CG31921 [Drosophila melanogaster]
gnl|UG|Dm#S22332567	18983	1661	0.9807	581.423	Drosophila melanogaster AT14584 full insert cDNA /cds=p(158,1288) /gb=BT016152 /gi=54650917 /ug=Dm.4869 /len=1661	GO:0015630//microtubule cytoskeleton;GO:0044444//cytoplasmic part;GO:0015629//actin cytoskeleton	GO:0008194//UDP-glycosyltransferase activity;GO:0005198//structural molecule activity;GO:0032559	GO:0006024//glycosaminoglycan biosynthetic process;GO:0006996//organelle organization;GO:0042993//positive regulation of transcription factor import into nucleus;GO:0030166//proteoglycan biosynthetic process;GO:0048513//organ development	gi|17137090|ref|NP_477091.1|/0/actin 87E, isoform A [Drosophila melanogaster]
gnl|UG|Dm#S41641378	18935	8173	0.9984	117.864	Drosophila melanogaster Not1 (Not1), transcript variant C, mRNA /cds=p(192,7709) /gb=NM_001103772 /gi=281362999 /ug=Dm.4102 /len=8173	-	-	GO:0048812//neuron projection morphogenesis;GO:0031572//G2/M transition DNA damage checkpoint;GO:0048513//organ development	gi|161076460|ref|NP_001097242.1|/0/Not1, isoform C [Drosophila melanogaster]
gnl|UG|Dm#S13281785	18891	1474	0.981	652.011	Drosophila melanogaster AT19561 full length cDNA /cds=p(80,985) /gb=AY075235 /gi=18447021 /ug=Dm.5589 /len=1474	-	-	-	gi|359339060|gb|AEV23902.1|/0/FI16521p1 [Drosophila melanogaster]
gnl|UG|Dm#S13546764	18887	1688	0.9988	569.23	Drosophila melanogaster CG8564 (CG8564), mRNA /cds=p(114,1628) /gb=NM_139858 /gi=281365777 /ug=Dm.876 /len=1688	-	GO:0046914//transition metal ion binding;GO:0008235//metalloexopeptidase activity	GO:0019538//protein metabolic process	gi|223966593|emb|CAR93033.1|/0/CG8564-PA [Drosophila melanogaster]
gnl|UG|Dm#S14274514	18869	1157	0.987	829.684	Drosophila melanogaster GH11587 full insert cDNA /cds=p(190,1068) /gb=BT004501 /gi=28416384 /ug=Dm.7888 /len=1157	-	-	-	gi|20129095|ref|NP_608406.1|/4.14199e-147/CG1324 [Drosophila melanogaster]
gnl|UG|Dm#S13277676	18852	4085	0.9949	234.781	Drosophila melanogaster GH13033 full length cDNA /cds=p(98,1786) /gb=AY060287 /gi=16648121 /ug=Dm.1260 /len=4085	GO:0016021//integral to membrane	GO:0015556//C4-dicarboxylate transmembrane transporter activity;GO:0015142//tricarboxylic acid transmembrane transporter activity	GO:0010259//multicellular organismal aging;GO:0006842//tricarboxylic acid transport;GO:0015711//organic anion transport;GO:0030001//metal ion transport	gi|281362116|ref|NP_001163660.1|/0/CG33934, isoform E [Drosophila melanogaster]
gnl|UG|Dm#S13558062	18471	2104	0.9981	446.624	Drosophila melanogaster CG6209 (CG6209), mRNA /cds=p(101,1924) /gb=NM_137050 /gi=24653445 /ug=Dm.30973 /len=2104	GO:0005681//spliceosomal complex	-	-	gi|24653446|ref|NP_610894.1|/9.07866e-131/CG6209 [Drosophila melanogaster]
gnl|UG|Dm#S35175855	18360	3441	0.8777	271.447	Drosophila melanogaster CG17494 (CG17494), transcript variant A, mRNA /cds=p(210,2903) /gb=NM_001042934 /gi=116007405 /ug=Dm.4230 /len=3441	-	GO:0004672//protein kinase activity;GO:0000166//nucleotide binding	GO:0009987//cellular process	gi|201066211|gb|ACH92515.1|/0/GH14730p [Drosophila melanogaster]
gnl|UG|Dm#S13560616	18281	4279	0.9991	217.348	Drosophila melanogaster rasputin (rin), transcript variant C, mRNA /cds=p(734,2806) /gb=NM_169530 /gi=24646612 /ug=Dm.6945 /len=4279	GO:0005681//spliceosomal complex;GO:0044444//cytoplasmic part	GO:0005488//binding	GO:0007264//small GTPase mediated signal transduction;GO:0051234//establishment of localization;GO:0007389//pattern specification process;GO:0001751//compound eye photoreceptor cell differentiation	gi|7739653|gb|AAF68949.1|AF231031_1/0/rasputin [Drosophila melanogaster]
gnl|UG|Dm#S13282020	18152	3349	0.9997	275.744	Drosophila melanogaster belle (bel), mRNA /cds=p(755,3151) /gb=NM_080522 /gi=281361356 /ug=Dm.7823 /len=3349	GO:0015630//microtubule cytoskeleton;GO:0044297//cell body;GO:0031332;GO:0044444//cytoplasmic part	GO:0042623//ATPase activity, coupled;GO:0003724//RNA helicase activity;GO:0032559	GO:0002164//larval development;GO:0007292//female gamete generation;GO:0048232//male gamete generation;GO:0035194//posttranscriptional gene silencing by RNA	gi|17985987|ref|NP_536783.1|/0/belle [Drosophila melanogaster]
gnl|UG|Dm#S13555146	18099	3746	0.9995	245.801	Drosophila melanogaster CG9392 (CG9392), mRNA /cds=p(106,3630) /gb=NM_140879 /gi=281366437 /ug=Dm.8005 /len=3746	-	-	-	gi|24666886|ref|NP_649136.1|/0/CG9392 [Drosophila melanogaster]
gnl|UG|Dm#S13548122	17929	4017	0.9945	227.066	Drosophila melanogaster AT25667 full insert cDNA /cds=p(110,3910) /gb=AY118712 /gi=21429787 /ug=Dm.13508 /len=4017	-	GO:0016747//transferase activity, transferring acyl groups other than amino-acyl groups	-	gi|21429788|gb|AAM50572.1|/0/AT25667p [Drosophila melanogaster]
gnl|UG|Dm#S13341100	17854	622	0.9887	1460.3	bs61e11.y1 Drosophila melanogaster adult testis library Drosophila melanogaster cDNA clone bs61e11 5', mRNA sequence /clone=bs61e11 /clone_end=5' /gb=BE977256 /gi=10607549 /ug=Dm.23115 /len=622	-	-	-	-
gnl|UG|Dm#S13548132	17839	3448	0.192	263.209	Drosophila melanogaster AT20865 full insert cDNA /cds=p(147,3350) /gb=AY118702 /gi=21429767 /ug=Dm.2641 /len=3448	-	-	-	gi|21429768|gb|AAM50562.1|/0/AT20865p [Drosophila melanogaster]
gnl|UG|Dm#S13545433	17649	1307	0.9878	686.976	Drosophila melanogaster AT18024 full insert cDNA /cds=p(106,1182) /gb=AY113282 /gi=21064114 /ug=Dm.13321 /len=1307	-	-	-	gi|21064115|gb|AAM29287.1|/0/AT18024p [Drosophila melanogaster]
gnl|UG|Dm#S13556553	17580	5078	0.9996	176.126	Drosophila melanogaster Ubiquitin-specific protease 64E (Ubp64E), transcript variant A, mRNA /cds=p(290,4960) /gb=NM_168129 /gi=24658568 /ug=Dm.3704 /len=5078	GO:0043231//intracellular membrane-bounded organelle	GO:0070011;GO:0016790//thiolester hydrolase activity	GO:0019941//modification-dependent protein catabolic process;GO:0006342//chromatin silencing	gi|24658569|ref|NP_729087.1|/0/Ubiquitin-specific protease 64E, isoform A [Drosophila melanogaster]
gnl|UG|Dm#S24181632	17558	3914	0.7598	228.219	Drosophila melanogaster GH02545 full insert cDNA /cds=p(384,2654) /gb=BT021443 /gi=60678168 /ug=Dm.18758 /len=3914	GO:0008328//ionotropic glutamate receptor complex	GO:0016881//acid-amino acid ligase activity;GO:0032559	GO:0043412//macromolecule modification	gi|221473253|ref|NP_609068.2|/0/tubulin tyrosine ligase-like 3B [Drosophila melanogaster]
gnl|UG|Dm#S13559987	17553	3583	0.9258	249.231	Drosophila melanogaster CG4538 (CG4538), transcript variant B, mRNA /cds=p(792,2813) /gb=NM_169880 /gi=24648290 /ug=Dm.2399 /len=3583	GO:0043234//protein complex	GO:0004175//endopeptidase activity;GO:0005515//protein binding;GO:0016462//pyrophosphatase activity;GO:0032559	GO:0044267//cellular protein metabolic process	gi|24648291|ref|NP_732463.1|/0/CG4538, isoform B [Drosophila melanogaster]
gnl|UG|Dm#S13283338	17545	2994	0.9365	298.125	Drosophila melanogaster GH06663 full length cDNA /cds=p(1085,2494) /gb=AY070494 /gi=17944138 /ug=Dm.1613 /len=2994	GO:0000323//lytic vacuole;GO:0016021//integral to membrane	GO:0004888//transmembrane signaling receptor activity	GO:0048102//autophagic cell death;GO:0006950//response to stress	gi|24762808|ref|NP_523859.2|/0/epithelial membrane protein, isoform A [Drosophila melanogaster]
gnl|UG|Dm#S18596517	17511	706	0.8895	1261.84	LP20720.5prime LP Drosophila melanogaster larval-early pupal pOT2 Drosophila melanogaster cDNA clone LP20720 5, mRNA sequence /clone=LP20720 /clone_end=5' /gb=CK661312 /gi=41404837 /ug=Dm.23228 /len=706	-	GO:0005488//binding	GO:0051234//establishment of localization	gi|195332371|ref|XP_002032872.1|/2.05233e-66/GM20719 [Drosophila sechellia]
gnl|UG|Dm#S13281712	17382	966	0.9814	915.419	Drosophila melanogaster AT31822 full insert cDNA /cds=p(184,657) /gb=AY075308 /gi=18447167 /ug=Dm.14182 /len=966	-	-	-	gi|45550403|ref|NP_610577.2|/4.90376e-15/CG12907, isoform A [Drosophila melanogaster]
gnl|UG|Dm#S13559095	17381	2765	0.9996	319.799	Drosophila melanogaster CG13978 (CG13978), mRNA /cds=p(69,2765) /gb=NM_143305 /gi=45550842 /ug=Dm.16393 /len=2765	GO:0031090//organelle membrane	GO:0003824//catalytic activity	GO:0006497//protein lipidation	gi|45550843|ref|NP_651562.2|/0/CG13978 [Drosophila melanogaster]
gnl|UG|Dm#S13280501	17366	1094	0.979	807.569	Drosophila melanogaster AT20942 full insert cDNA /cds=p(200,598) /gb=AY089384 /gi=19528014 /ug=Dm.5055 /len=1094	-	-	-	gi|19921932|ref|NP_610515.1|/2.13722e-57/CG1690 [Drosophila melanogaster]
gnl|UG|Dm#S13564931	17058	2222	0.9662	390.554	Drosophila melanogaster septin interacting protein 2 (sip2), transcript variant B, mRNA /cds=p(174,2147) /gb=NM_164722 /gi=24582384 /ug=Dm.7633 /len=2222	-	-	-	gi|45550941|ref|NP_723234.2|/0/septin interacting protein 2, isoform B [Drosophila melanogaster]
gnl|UG|Dm#S13280441	17044	1471	0.9857	589.462	Drosophila melanogaster AT26312 full insert cDNA /cds=p(180,1235) /gb=AY089445 /gi=19528136 /ug=Dm.29700 /len=1471	GO:0043231//intracellular membrane-bounded organelle;GO:0043234//protein complex	GO:0046914//transition metal ion binding;GO:0005515//protein binding;GO:0019787//small conjugating protein ligase activity	GO:0046532//regulation of photoreceptor cell differentiation;GO:0032446//protein modification by small protein conjugation;GO:0019941//modification-dependent protein catabolic process;GO:0001752//compound eye photoreceptor fate commitment	gi|19528137|gb|AAL90183.1|/0/AT26312p [Drosophila melanogaster]
gnl|UG|Dm#S13336621	16851	587	0.8399	1460.44	bs11e02.y1 Drosophila melanogaster adult testis library Drosophila melanogaster cDNA clone bs11e02 5', mRNA sequence /clone=bs11e02 /clone_end=5' /gb=AI945323 /gi=9990665 /ug=Dm.14875 /len=587	-	-	-	gi|24585761|ref|NP_724378.1|/1.3699e-50/CG15219, isoform A [Drosophila melanogaster]
gnl|UG|Dm#S13543021	16810	786	0.9835	1088.03	Drosophila melanogaster CG14926 (CG14926), mRNA /cds=p(96,620) /gb=NM_135658 /gi=24583681 /ug=Dm.7446 /len=786	-	-	-	gi|239179594|gb|ACR78580.1|/3.45128e-92/IP12205p [Drosophila melanogaster]
gnl|UG|Dm#S54949431	16732	3979	0.9357	213.93	Drosophila melanogaster cdc14 (cdc14), transcript variant C, mRNA /cds=p(585,2687) /gb=NM_001169434 /gi=281364579 /ug=Dm.18236 /len=3979	-	GO:0004721//phosphoprotein phosphatase activity	GO:0006796//phosphate-containing compound metabolic process;GO:0006464//protein modification process	gi|281364580|ref|NP_001162905.1|/0/cdc14, isoform C [Drosophila melanogaster]
gnl|UG|Dm#S13542944	16613	4088	0.9633	206.745	Drosophila melanogaster mind bomb 2 (mib2), mRNA /cds=p(520,3669) /gb=NM_136089 /gi=24585105 /ug=Dm.11412 /len=4088	GO:0031672//A band;GO:0031674//I band	GO:0046914//transition metal ion binding;GO:0032036//myosin heavy chain binding;GO:0032027//myosin light chain binding;GO:0019787//small conjugating protein ligase activity	GO:0032446//protein modification by small protein conjugation;GO:0000768//syncytium formation by plasma membrane fusion;GO:0019725//cellular homeostasis	gi|20129611|ref|NP_609933.1|/0/mind bomb 2 [Drosophila melanogaster]
gnl|UG|Dm#S14268904	16558	5631	0.9972	149.596	Drosophila melanogaster RE34257 full insert cDNA /cds=p(2182,4938) /gb=BT003762 /gi=28380947 /ug=Dm.11526 /len=5631	-	GO:0008135//translation factor activity, nucleic acid binding;GO:0034212//peptide N-acetyltransferase activity	GO:0044260;GO:0048102//autophagic cell death	gi|85725014|ref|NP_001033943.1|/0/NAT1, isoform C, partial [Drosophila melanogaster]
gnl|UG|Dm#S13280488	16555	994	0.9819	847.306	Drosophila melanogaster AT22194 full insert cDNA /cds=p(110,757) /gb=AY089397 /gi=19528040 /ug=Dm.1251 /len=994	-	-	-	gi|21356585|ref|NP_650796.1|/1.69771e-119/CG5217 [Drosophila melanogaster]
gnl|UG|Dm#S30528082	16543	1460	0.9582	576.446	Drosophila melanogaster IP11711 full insert cDNA /cds=p(147,1253) /gb=BT024312 /gi=85857677 /ug=Dm.11766 /len=1460	-	-	-	gi|24654055|ref|NP_611090.1|/1.69748e-175/CG10734 [Drosophila melanogaster]
gnl|UG|Dm#S13554045	16460	3428	0.5572	244.279	Drosophila melanogaster RH53211 full insert cDNA /cds=p(1,484) /gb=BT001843 /gi=25013028 /ug=Dm.20930 /len=3428	GO:0043231//intracellular membrane-bounded organelle;GO:0015630//microtubule cytoskeleton;GO:0044444//cytoplasmic part	GO:0015631//tubulin binding;GO:0005198//structural molecule activity	GO:0031112	gi|25013029|gb|AAN71604.1|/1.08391e-70/RH53211p, partial [Drosophila melanogaster]
gnl|UG|Dm#S14770251	16447	2196	0.9367	381.023	Drosophila melanogaster CG1988 (CG1988), transcript variant B, mRNA /cds=p(146,1882) /gb=NM_176414 /gi=281361244 /ug=Dm.7548 /len=2196	-	-	-	gi|190684732|gb|ACE82577.1|/3.69352e-74/IP15262p [Drosophila melanogaster]
gnl|UG|Dm#S21508681	16439	1100	0.9591	760.291	Drosophila melanogaster AT18705 full insert cDNA /cds=p(327,914) /gb=BT015302 /gi=51092233 /ug=Dm.33646 /len=1100	-	-	-	gi|195469473|ref|XP_002099662.1|/1.42931e-93/GE16603 [Drosophila yakuba]
gnl|UG|Dm#S13555154	16428	1466	0.9864	570.096	Drosophila melanogaster reduction in Cnn dots 7 (Rcd7), transcript variant B, mRNA /cds=p(81,1274) /gb=NM_140868 /gi=281366427 /ug=Dm.36797 /len=1466	-	GO:0046914//transition metal ion binding	-	gi|24666818|ref|NP_649125.1|/0/reduction in Cnn dots 7, isoform B [Drosophila melanogaster]
gnl|UG|Dm#S53180895	16262	1204	0.9236	687.139	Drosophila melanogaster AT05857 full insert cDNA /cds=p(1,516) /gb=BT099835 /gi=259710492 /ug=Dm.8001 /len=1204	-	GO:0015036//disulfide oxidoreductase activity	GO:0018904;GO:0019725//cellular homeostasis	gi|259710493|gb|ACW83543.1|/2.88735e-82/AT05857p [Drosophila melanogaster]
gnl|UG|Dm#S13546198	16140	1382	0.6787	594.145	Drosophila melanogaster CG7768 (CG7768), transcript variant B, mRNA /cds=p(475,969) /gb=NM_140440 /gi=24664128 /ug=Dm.956 /len=1382	-	GO:0016859//cis-trans isomerase activity	GO:0044267//cellular protein metabolic process	gi|54650914|gb|AAV37035.1|/2.25406e-105/AT16671p [Drosophila melanogaster]
gnl|UG|Dm#S53129264	16108	4715	0.8759	173.803	Drosophila melanogaster LP23332 full insert cDNA /cds=p(208,3288) /gb=BT099707 /gi=257286248 /ug=Dm.7922 /len=4715	GO:0044464//cell part	GO:0005088//Ras guanyl-nucleotide exchange factor activity;GO:0060089	GO:0007266//Rho protein signal transduction	gi|221330725|ref|NP_612026.2|/0/RhoGEF3, isoform H [Drosophila melanogaster]
gnl|UG|Dm#S13281703	16077	945	0.9735	865.507	Drosophila melanogaster GH07296 full length cDNA /cds=p(139,741) /gb=AY075317 /gi=18447185 /ug=Dm.5532 /len=945	-	-	-	gi|21355465|ref|NP_651252.1|/2.06711e-103/CG5762 [Drosophila melanogaster]
gnl|UG|Dm#S13564551	15913	1133	0.9921	714.528	Drosophila melanogaster Porin2 (Porin2), mRNA /cds=p(147,1028) /gb=NM_135618 /gi=24583552 /ug=Dm.7986 /len=1133	GO:0031224//intrinsic to membrane;GO:0015630//microtubule cytoskeleton;GO:0031966//mitochondrial membrane	GO:0022829//wide pore channel activity;GO:0005244//voltage-gated ion channel activity	GO:0007005//mitochondrion organization;GO:0046907//intracellular transport;GO:0007165//signal transduction;GO:0003006//developmental process involved in reproduction;GO:0043269//regulation of ion transport	gi|24583553|ref|NP_609462.1|/1.56978e-159/Porin2 [Drosophila melanogaster]
gnl|UG|Dm#S13560228	15908	2810	0.9979	288.009	Drosophila melanogaster mann-cup (m-cup), mRNA /cds=p(514,2622) /gb=NM_142350 /gi=24647637 /ug=Dm.11392 /len=2810	-	-	-	gi|24647638|ref|NP_650607.1|/0/mann-cup [Drosophila melanogaster]
gnl|UG|Dm#S51728948	15669	749	0.8745	1064.28	Drosophila melanogaster MIP09177 full insert cDNA /cds=p(468,623) /gb=BT081369 /gi=225903486 /ug=Dm.1134 /len=749	-	GO:0043169//cation binding	-	gi|225903487|gb|ACO34927.1|/2.03062e-22/MIP09177p [Drosophila melanogaster]
gnl|UG|Dm#S13546911	15647	2190	0.9963	363.483	Drosophila melanogaster CG8042 (CG8042), transcript variant A, mRNA /cds=p(108,2078) /gb=NM_139908 /gi=24660532 /ug=Dm.3143 /len=2190	-	-	-	gi|21356345|ref|NP_648165.1|/0/CG8042, isoform A [Drosophila melanogaster]
gnl|UG|Dm#S13554531	15638	1098	0.9845	724.563	Drosophila melanogaster AT26615 full insert cDNA /cds=p(117,962) /gb=BT001352 /gi=25009875 /ug=Dm.12052 /len=1098	-	-	-	gi|25009876|gb|AAN71107.1|/1.4524e-138/AT26615p [Drosophila melanogaster]
gnl|UG|Dm#S13555281	15592	2276	0.9996	348.519	Drosophila melanogaster CG32181 (CG32181), mRNA /cds=p(365,2077) /gb=NM_168747 /gi=281366386 /ug=Dm.13885 /len=2276	-	-	-	gi|281366387|ref|NP_730300.2|/0/CG32181 [Drosophila melanogaster]
gnl|UG|Dm#S13274706	15518	8152	0.6622	96.8431	Drosophila melanogaster mRNA for Toucan protein /cds=p(265,6795) /gb=Y14157 /gi=2760521 /ug=Dm.7877 /len=8152	GO:0005815//microtubule organizing center;GO:0005819//spindle;GO:0005635//nuclear envelope	GO:0019900//kinase binding;GO:0004175//endopeptidase activity	GO:0000819//sister chromatid segregation;GO:0033301;GO:0019538//protein metabolic process;GO:0003006//developmental process involved in reproduction	gi|2760522|emb|CAA74574.1|/0/Toucan protein [Drosophila melanogaster]
gnl|UG|Dm#S28126375	15404	3513	0.9633	223.076	Drosophila melanogaster alpha-L-fucosidase (Fuca), transcript variant A, mRNA /cds=p(1917,3401) /gb=NM_001031953 /gi=281366068 /ug=Dm.7762 /len=3513	-	GO:0043167//ion binding;GO:0015928//fucosidase activity	GO:0019318//hexose metabolic process;GO:0016139//glycoside catabolic process	gi|24662717|ref|NP_648472.1|/0/alpha-L-fucosidase [Drosophila melanogaster]
gnl|UG|Dm#S13545460	15359	1123	0.9715	695.794	Drosophila melanogaster AT14585 full insert cDNA /cds=p(132,983) /gb=AY113255 /gi=21064060 /ug=Dm.7897 /len=1123	GO:0043231//intracellular membrane-bounded organelle	-	GO:0034728//nucleosome organization	gi|28571908|ref|NP_651592.2|/2.03538e-127/CG5017 [Drosophila melanogaster]
gnl|UG|Dm#S13547930	15282	1645	0.9781	472.619	Drosophila melanogaster LD18090 full insert cDNA /cds=p(132,1262) /gb=AY118907 /gi=21430177 /ug=Dm.7040 /len=1645	GO:0015630//microtubule cytoskeleton;GO:0000790//nuclear chromatin;GO:0015629//actin cytoskeleton;GO:0044444//cytoplasmic part	GO:0032559	GO:0006996//organelle organization;GO:0006909//phagocytosis;GO:0002118//aggressive behavior;GO:0007420//brain development;GO:0045185//maintenance of protein location;GO:0003006//developmental process involved in reproduction	gi|17647133|ref|NP_523625.1|/0/actin 42A [Drosophila melanogaster]
gnl|UG|Dm#S13546078	15108	2413	0.9938	318.528	Drosophila melanogaster CG10841 (CG10841), mRNA /cds=p(121,2307) /gb=NM_142042 /gi=24646603 /ug=Dm.4307 /len=2413	-	GO:0046872//metal ion binding	-	gi|21358023|ref|NP_650299.1|/0/CG10841, isoform A [Drosophila melanogaster]
gnl|UG|Dm#S13544610	15101	3501	0.6692	219.438	Drosophila melanogaster RE56367 full insert cDNA /cds=p(1052,3136) /gb=AY095087 /gi=20152110 /ug=Dm.12991 /len=3501	-	-	-	gi|20152111|gb|AAM11415.1|/0/RE56367p [Drosophila melanogaster]
gnl|UG|Dm#S13283407	15056	2858	0.9972	268.006	Drosophila melanogaster elongation factor 2b (Ef2b), transcript variant A, mRNA /cds=p(110,2644) /gb=NM_080366 /gi=24585708 /ug=Dm.6600 /len=2858	GO:0015630//microtubule cytoskeleton;GO:0044444//cytoplasmic part	GO:0017111//nucleoside-triphosphatase activity;GO:0008135//translation factor activity, nucleic acid binding;GO:0032561//guanyl ribonucleotide binding	GO:0006412//translation;GO:0007052//mitotic spindle organization;GO:0009207	gi|24585709|ref|NP_525105.2|/0/elongation factor 2b, isoform A [Drosophila melanogaster]
gnl|UG|Dm#S19690442	15042	5301	0.9868	144.359	Drosophila melanogaster RE75049 full insert cDNA /cds=p(113,5086) /gb=BT012444 /gi=46409115 /ug=Dm.4683 /len=5301	-	-	-	gi|24663824|ref|NP_729901.1|/0/CG10732, isoform A [Drosophila melanogaster]
gnl|UG|Dm#S13561169	14997	2386	0.9958	319.765	Drosophila melanogaster CG8036 (CG8036), transcript variant B, mRNA /cds=p(330,2210) /gb=NM_141555 /gi=24645114 /ug=Dm.1104 /len=2386	GO:0015630//microtubule cytoskeleton;GO:0044444//cytoplasmic part	-	GO:0000226//microtubule cytoskeleton organization;GO:0006342//chromatin silencing	gi|45550715|ref|NP_649812.2|/0/CG8036, isoform B [Drosophila melanogaster]
gnl|UG|Dm#S13279933	14976	2679	0.966	284.394	Drosophila melanogaster nervana 2 (nrv2), transcript variant C, mRNA /cds=p(830,1801) /gb=NM_057820 /gi=24582328 /ug=Dm.4056 /len=2679	GO:0043296//apical junction complex;GO:0005887//integral to plasma membrane	GO:0008556//potassium-transporting ATPase activity	GO:0007043//cell-cell junction assembly;GO:0035151//regulation of tube size, open tracheal system;GO:0009206;GO:0021782//glial cell development;GO:0030001//metal ion transport	gi|17137212|ref|NP_477168.1|/0/nervana 2, isoform C [Drosophila melanogaster]
gnl|UG|Dm#S13545470	14904	1012	0.9802	749.238	Drosophila melanogaster AT12577 full insert cDNA /cds=p(92,853) /gb=AY113245 /gi=21064040 /ug=Dm.33600 /len=1012	-	-	-	gi|21356557|ref|NP_650799.1|/1.01819e-143/CG3581 [Drosophila melanogaster]
gnl|UG|Dm#S13285439	14822	2922	0.9986	258.062	Drosophila melanogaster heat shock protein cognate 5 (Hsc70-5), mRNA /cds=p(270,2330) /gb=NM_079017 /gi=24653594 /ug=Dm.7248 /len=2922	GO:0043231//intracellular membrane-bounded organelle;GO:0044444//cytoplasmic part;GO:0015630//microtubule cytoskeleton	GO:0005515//protein binding;GO:0016628//oxidoreductase activity, acting on the CH-CH group of donors, NAD or NADP as acceptor;GO:0017111//nucleoside-triphosphatase activity;GO:0032559	GO:0006950//response to stress;GO:0044267//cellular protein metabolic process	gi|24653595|ref|NP_523741.2|/0/heat shock protein cognate 5 [Drosophila melanogaster]
gnl|UG|Dm#S13555619	14815	1354	0.9328	556.648	Drosophila melanogaster endosulfine (endos), transcript variant A, mRNA /cds=p(327,686) /gb=NM_140427 /gi=24664028 /ug=Dm.12984 /len=1354	-	-	GO:0048878//chemical homeostasis;GO:0000278//mitotic cell cycle;GO:0007292//female gamete generation;GO:0031667//response to nutrient levels;GO:0051726//regulation of cell cycle	gi|24664029|ref|NP_648684.1|/7.37469e-53/endosulfine, isoform A [Drosophila melanogaster]
gnl|UG|Dm#S40978813	14812	5866	0.9693	128.46	Drosophila melanogaster LP17462 full insert cDNA /cds=p(1,5744) /gb=BT031005 /gi=157816790 /ug=Dm.7669 /len=5866	-	-	-	gi|157816791|gb|ABV82387.1|/0/LP17462p [Drosophila melanogaster]
gnl|UG|Dm#S42151699	14762	2241	0.9723	335.12	Drosophila melanogaster IP12902 full insert cDNA /cds=p(534,1694) /gb=BT031202 /gi=162944747 /ug=Dm.7542 /len=2241	-	-	-	gi|24649345|ref|NP_651155.1|/0/CG10164, isoform A [Drosophila melanogaster]
gnl|UG|Dm#S13560468	14709	4939	0.8668	151.51	Drosophila melanogaster CG6752 (CG6752), mRNA /cds=p(185,4183) /gb=NM_142168 /gi=24646998 /ug=Dm.6382 /len=4939	-	GO:0046914//transition metal ion binding	-	gi|24646999|ref|NP_650425.1|/0/CG6752, isoform A [Drosophila melanogaster]
gnl|UG|Dm#S44690873	14697	2105	0.9924	355.201	Drosophila melanogaster GH12179 full insert cDNA /cds=p(101,1981) /gb=BT032681 /gi=189181836 /ug=Dm.12417 /len=2105	GO:0005876//spindle microtubule	GO:0003774//motor activity;GO:0032559	GO:0000819//sister chromatid segregation;GO:0007017//microtubule-based process	gi|19922802|ref|NP_611759.1|/0/Klp59C [Drosophila melanogaster]
gnl|UG|Dm#S13546275	14668	1198	0.6745	622.89	Drosophila melanogaster CG3330 (CG3330), mRNA /cds=p(202,1068) /gb=NM_143301 /gi=24650612 /ug=Dm.3868 /len=1198	-	-	-	gi|211938613|gb|ACJ13203.1|/3.59167e-109/FI06481p [Drosophila melanogaster]
gnl|UG|Dm#S13280544	14634	2421	0.6733	307.514	Drosophila melanogaster AT16007 full insert cDNA /cds=p(997,2301) /gb=AY089341 /gi=19527928 /ug=Dm.5052 /len=2421	GO:0031224//intrinsic to membrane	-	GO:0051234//establishment of localization	gi|27820109|gb|AAO25079.1|/0/AT27573p [Drosophila melanogaster]
gnl|UG|Dm#S13548435	14622	1066	0.6454	697.826	Drosophila melanogaster LP10995 full insert cDNA /cds=p(100,897) /gb=AY118617 /gi=21428651 /ug=Dm.20270 /len=1066	-	-	-	gi|195574487|ref|XP_002105220.1|/1.16224e-92/GD21369 [Drosophila simulans]
gnl|UG|Dm#S24181609	14589	4369	0.4301	169.879	Drosophila melanogaster AT13468 full insert cDNA /cds=p(86,1306) /gb=BT021466 /gi=60678214 /ug=Dm.4312 /len=4369	-	GO:0005506//iron ion binding;GO:0004601//peroxidase activity;GO:0005515//protein binding	GO:0044267//cellular protein metabolic process;GO:0006950//response to stress	gi|19922238|ref|NP_610945.1|/0/CG8531 [Drosophila melanogaster]
gnl|UG|Dm#S53035083	14511	508	0.3819	1453.22	Drosophila melanogaster AT25112 full insert cDNA /cds=p(1,206) /gb=BT088987 /gi=254939730 /ug=Dm.30842 /len=508	-	-	-	gi|24584536|ref|NP_723947.1|/5.97431e-18/CG31820, isoform A [Drosophila melanogaster]
gnl|UG|Dm#S13280575	14455	2488	0.9871	295.573	Drosophila melanogaster AT11276 full insert cDNA /cds=p(164,2326) /gb=AY089310 /gi=19527866 /ug=Dm.5108 /len=2488	-	GO:0016881//acid-amino acid ligase activity	GO:0043412//macromolecule modification	gi|24650577|ref|NP_651549.1|/0/CG5987 [Drosophila melanogaster]
gnl|UG|Dm#S13555156	14434	5504	0.9945	133.415	Drosophila melanogaster CG9279 (CG9279), mRNA /cds=p(1297,5316) /gb=NM_168801 /gi=24666809 /ug=Dm.15136 /len=5504	-	-	-	gi|24666810|ref|NP_730426.1|/0/CG9279 [Drosophila melanogaster]
gnl|UG|Dm#S13277726	14416	4163	0.7684	176.172	Drosophila melanogaster GH03781 full length cDNA /cds=p(2916,3986) /gb=AY060237 /gi=16648021 /ug=Dm.9448 /len=4163	-	GO:0016763//transferase activity, transferring pentosyl groups	GO:0055086//nucleobase-containing small molecule metabolic process	gi|16648022|gb|AAL25276.1|/0/GH03781p [Drosophila melanogaster]
gnl|UG|Dm#S56863111	14387	3696	0.9951	198.032	Drosophila melanogaster AT27940 full insert cDNA /cds=p(1128,3476) /gb=BT125675 /gi=307775449 /ug=Dm.18738 /len=3696	-	-	-	gi|221513386|ref|NP_001137992.1|/0/CG12983, isoform D [Drosophila melanogaster]
gnl|UG|Dm#S13561022	14378	2689	0.817	272.023	Drosophila melanogaster CG8526 (CG8526), mRNA /cds=p(143,1960) /gb=NM_141696 /gi=24645529 /ug=Dm.8003 /len=2689	-	GO:0016811//hydrolase activity, acting on carbon-nitrogen (but not peptide) bonds, in linear amides	GO:0019752//carboxylic acid metabolic process	gi|24645530|ref|NP_649953.1|/0/CG8526 [Drosophila melanogaster]
gnl|UG|Dm#S50706578	14338	1376	0.9273	530.112	Drosophila melanogaster MIP06038 full insert cDNA /cds=p(164,1243) /gb=BT066317 /gi=223976010 /ug=Dm.4706 /len=1376	-	-	-	gi|17316365|ref|NP_477465.1|/0/Mst33A, isoform A [Drosophila melanogaster]
gnl|UG|Dm#S13541970	14230	1533	0.9974	472.237	Drosophila melanogaster CG6412 (CG6412), mRNA /cds=p(442,1398) /gb=NM_136003 /gi=24584850 /ug=Dm.4434 /len=1533	GO:0043231//intracellular membrane-bounded organelle	GO:0008135//translation factor activity, nucleic acid binding	GO:0006412//translation	gi|19921466|ref|NP_609847.1|/0/CG6412 [Drosophila melanogaster]
gnl|UG|Dm#S13546741	14229	3251	0.9966	222.666	Drosophila melanogaster CG6091 (CG6091), transcript variant E, mRNA /cds=p(604,2583) /gb=NM_140225 /gi=281366073 /ug=Dm.930 /len=3251	-	-	-	gi|221331079|ref|NP_648482.3|/0/CG6091, isoform E [Drosophila melanogaster]
gnl|UG|Dm#S13555933	14174	4317	0.9745	167.035	Drosophila melanogaster tonalli (tna), transcript variant A, mRNA /cds=p(731,4138) /gb=NM_140155 /gi=281366011 /ug=Dm.33568 /len=4317	-	-	-	gi|45550589|ref|NP_648412.2|/0/tonalli, isoform A [Drosophila melanogaster]
gnl|UG|Dm#S22332578	14162	2183	0.9867	330.041	Drosophila melanogaster AT28983 full insert cDNA /cds=p(188,2089) /gb=BT016141 /gi=54650895 /ug=Dm.2434 /len=2183	GO:0043231//intracellular membrane-bounded organelle	GO:0005515//protein binding;GO:0032559	GO:0006950//response to stress	gi|17737941|ref|NP_524339.1|/0/heat shock protein cognate 2 [Drosophila melanogaster]
gnl|UG|Dm#S13284895	14136	4331	0.9841	166.049	Drosophila melanogaster karyopherin beta 3 (Karybeta3), mRNA /cds=p(465,3782) /gb=NM_079502 /gi=24644049 /ug=Dm.2493 /len=4331	GO:0005635//nuclear envelope;GO:0044444//cytoplasmic part;GO:0015630//microtubule cytoskeleton	GO:0008565//protein transporter activity	GO:0015031//protein transport	gi|17737759|ref|NP_524226.1|/0/karyopherin beta 3 [Drosophila melanogaster]
gnl|UG|Dm#S13564241	14096	6849	0.9455	104.705	Drosophila melanogaster CG31817 (CG31817), mRNA /cds=p(1,6849) /gb=NM_165153 /gi=24584594 /ug=Dm.18032 /len=6849	-	-	-	gi|386769681|ref|NP_723962.2|/0/CG31817 [Drosophila melanogaster]
gnl|UG|Dm#S13560692	14084	2234	0.9799	320.73	Drosophila melanogaster granny smith (granny-smith), transcript variant D, mRNA /cds=p(479,2080) /gb=NM_169482 /gi=24646409 /ug=Dm.16929 /len=2234	GO:0044424//intracellular part	GO:0046914//transition metal ion binding;GO:0008237//metallopeptidase activity;GO:0008238//exopeptidase activity	GO:0019538//protein metabolic process	gi|25009916|gb|AAN71126.1|/0/AT31511p [Drosophila melanogaster]
gnl|UG|Dm#S13548656	14048	1766	0.9915	404.689	Drosophila melanogaster RE26756 full insert cDNA /cds=p(334,1083) /gb=AY122227 /gi=21483527 /ug=Dm.2651 /len=1766	-	-	GO:0043412//macromolecule modification;GO:0006810//transport	gi|17648053|ref|NP_524120.1|/0/tumor suppressor protein 101 [Drosophila melanogaster]
gnl|UG|Dm#S13556385	13952	2506	0.9709	283.239	Drosophila melanogaster CG8368 (CG8368), transcript variant A, mRNA /cds=p(119,2164) /gb=NM_139793 /gi=24659450 /ug=Dm.30144 /len=2506	GO:0044464//cell part	GO:0004518//nuclease activity;GO:0005488//binding	-	gi|24659451|ref|NP_648050.1|/0/CG8368, isoform A [Drosophila melanogaster]
gnl|UG|Dm#S13283776	13952	3451	0.9994	205.678	Drosophila melanogaster Saposin-related (Sap-r), transcript variant A, mRNA /cds=p(141,3002) /gb=NM_079858 /gi=28571994 /ug=Dm.7825 /len=3451	GO:0000323//lytic vacuole	-	GO:0050658//RNA transport;GO:0006643//membrane lipid metabolic process	gi|17864128|ref|NP_524597.1|/0/Saposin-related, isoform A [Drosophila melanogaster]
gnl|UG|Dm#S42151719	13941	2804	0.9793	252.938	Drosophila melanogaster AT21366 full insert cDNA /cds=p(1177,2700) /gb=BT031182 /gi=162944707 /ug=Dm.3945 /len=2804	GO:0031090//organelle membrane	GO:0003824//catalytic activity	GO:0006497//protein lipidation	gi|16767874|gb|AAL28155.1|/0/GH02677p [Drosophila melanogaster]
gnl|UG|Dm#S13341951	13879	625	0.8912	1129.73	bs73h11.y1 Drosophila melanogaster adult testis library Drosophila melanogaster cDNA clone bs73h11 5', mRNA sequence /clone=bs73h11 /clone_end=5' /gb=BE978107 /gi=10609252 /ug=Dm.14403 /len=625	-	-	-	gi|25009690|gb|AAN71021.1|/1.23326e-18/AT04085p, partial [Drosophila melanogaster]
gnl|UG|Dm#S13545778	13849	1317	0.88	534.971	Drosophila melanogaster scotti (soti), mRNA /cds=p(171,614) /gb=NM_142101 /gi=24646825 /ug=Dm.1195 /len=1317	-	-	GO:0003006//developmental process involved in reproduction;GO:0048232//male gamete generation;GO:0048869	gi|21358623|ref|NP_650358.1|/2.9597e-75/scotti [Drosophila melanogaster]
gnl|UG|Dm#S13554147	13703	3955	0.8344	176.265	Drosophila melanogaster RE72930 full insert cDNA /cds=p(1125,2867) /gb=BT001739 /gi=25012806 /ug=Dm.3773 /len=3955	GO:0005681//spliceosomal complex	GO:0003676//nucleic acid binding	GO:0007416//synapse assembly;GO:0000377;GO:0048232//male gamete generation	gi|25012807|gb|AAN71494.1|/0/RE72930p [Drosophila melanogaster]
gnl|UG|Dm#S13280773	13505	825	0.977	832.795	Drosophila melanogaster AT10305 full insert cDNA /cds=p(283,747) /gb=AY084111 /gi=19527468 /ug=Dm.20501 /len=825	-	-	-	gi|19527469|gb|AAL89849.1|/9.46805e-67/AT10305p [Drosophila melanogaster]
gnl|UG|Dm#S13541851	13502	3371	0.9878	203.768	Drosophila melanogaster phtf (phtf), mRNA /cds=p(323,2965) /gb=NM_136388 /gi=24586063 /ug=Dm.3021 /len=3371	-	-	-	gi|19921704|ref|NP_610232.1|/0/phtf [Drosophila melanogaster]
gnl|UG|Dm#S13340209	13355	435	0.9356	1561.9	bs49g11.y1 Drosophila melanogaster adult testis library Drosophila melanogaster cDNA clone bs49g11 5', mRNA sequence /clone=bs49g11 /clone_end=5' /gb=BE976365 /gi=10605783 /ug=Dm.2477 /len=435	-	-	-	gi|117935434|gb|ABK57058.1|/8.51088e-09/IP02163p [Drosophila melanogaster]
gnl|UG|Dm#S24506494	13333	4601	0.8168	147.426	Drosophila melanogaster jaguar (jar), transcript variant H, mRNA /cds=p(342,4148) /gb=NM_001014650 /gi=281362441 /ug=Dm.7884 /len=4601	GO:0005884//actin filament;GO:0016023//cytoplasmic membrane-bounded vesicle;GO:0016461//unconventional myosin complex;GO:0015630//microtubule cytoskeleton;GO:0045171//intercellular bridge	GO:0003779//actin binding;GO:0032027//myosin light chain binding;GO:0032559;GO:0015631//tubulin binding;GO:0016887//ATPase activity	GO:0000278//mitotic cell cycle;GO:0000226//microtubule cytoskeleton organization;GO:0007444//imaginal disc development;GO:0045165//cell fate commitment;GO:0007297//ovarian follicle cell migration;GO:0034331;GO:0002168//instar larval development;GO:0007303//cytoplasmic transport, nurse cell to oocyte;GO:0030036//actin cytoskeleton organization;GO:0008105//asymmetric protein localization;GO:0002009…	gi|281362442|ref|NP_001014650.2|/0/jaguar, isoform H [Drosophila melanogaster]
gnl|UG|Dm#S13556649	13311	13481	0.9999	50.2326	Drosophila melanogaster CG17150 (CG17150), transcript variant D, mRNA /cds=p(157,13314) /gb=NM_139680 /gi=221330857 /ug=Dm.15646 /len=13481	GO:0005875//microtubule associated complex	GO:0003774//motor activity;GO:0032559	GO:0009207;GO:0007017//microtubule-based process	gi|221330858|ref|NP_647937.2|/0/CG17150, isoform D [Drosophila melanogaster]
gnl|UG|Dm#S22332564	13293	1408	0.9709	480.306	Drosophila melanogaster AT13780 full insert cDNA /cds=p(72,605) /gb=BT016155 /gi=54650923 /ug=Dm.36515 /len=1408	-	GO:0046914//transition metal ion binding	-	gi|195499386|ref|XP_002096926.1|/1.7173e-60/GE25942 [Drosophila yakuba]
gnl|UG|Dm#S13560140	13258	1482	0.9993	455.121	Drosophila melanogaster 14-3-3epsilon (14-3-3epsilon), transcript variant A, mRNA /cds=p(316,1104) /gb=NM_169796 /gi=24647884 /ug=Dm.2357 /len=1482	GO:0043231//intracellular membrane-bounded organelle;GO:0015630//microtubule cytoskeleton;GO:0045171//intercellular bridge	GO:0046983//protein dimerization activity	GO:0031572//G2/M transition DNA damage checkpoint;GO:0007450//dorsal/ventral pattern formation, imaginal disc;GO:0007017//microtubule-based process;GO:0003006//developmental process involved in reproduction;GO:0007612//learning;GO:0010259//multicellular organismal aging;GO:0040008//regulation of growth;GO:0007264//small GTPase mediated signal transduction;GO:0007067//mitosis;GO:0009416//response …	gi|24647885|ref|NP_732309.1|/7.11489e-145/14-3-3epsilon, isoform A [Drosophila melanogaster]
gnl|UG|Dm#S24638452	13255	2797	0.9939	241.093	Drosophila melanogaster GH26310 full insert cDNA /cds=p(156,2459) /gb=BT022090 /gi=115646162 /ug=Dm.24167 /len=2797	-	-	-	gi|160714877|ref|NP_001015100.2|/0/klhl10, isoform A [Drosophila melanogaster]
gnl|UG|Dm#S13563659	13197	6494	0.9684	103.386	Drosophila melanogaster dilute class unconventional myosin (didum), transcript variant C, mRNA /cds=p(325,5727) /gb=NM_165535 /gi=24586269 /ug=Dm.12536 /len=6494	GO:0015629//actin cytoskeleton	GO:0017022//myosin binding;GO:0032559;GO:0042623//ATPase activity, coupled	GO:0007317//regulation of pole plasm oskar mRNA localization;GO:0034643//establishment of mitochondrion localization, microtubule-mediated;GO:0042051//compound eye photoreceptor development	gi|24586270|ref|NP_724569.1|/0/dilute class unconventional myosin, isoform C [Drosophila melanogaster]
gnl|UG|Dm#S13543036	13177	1025	0.9756	654.018	Drosophila melanogaster CG5045 (CG5045), mRNA /cds=p(173,934) /gb=NM_135544 /gi=24583377 /ug=Dm.11171 /len=1025	-	GO:0004175//endopeptidase activity	GO:0019538//protein metabolic process	gi|20129427|ref|NP_609388.1|/3.69206e-141/CG5045 [Drosophila melanogaster]
gnl|UG|Dm#S18089997	13163	2720	0.4298	246.197	Drosophila melanogaster LP10071 full insert cDNA /cds=p(757,2148) /gb=BT011039 /gi=39752634 /ug=Dm.29457 /len=2720	GO:0043234//protein complex;GO:0015630//microtubule cytoskeleton;GO:0044444//cytoplasmic part	GO:0017111//nucleoside-triphosphatase activity;GO:0008135//translation factor activity, nucleic acid binding;GO:0032561//guanyl ribonucleotide binding	GO:0006412//translation;GO:0009207	gi|17137572|ref|NP_477375.1|/0/elongation factor 1alpha48D, isoform A [Drosophila melanogaster]
gnl|UG|Dm#S13285378	13145	1081	0.988	618.632	Drosophila melanogaster maggie (mge), transcript variant A, mRNA /cds=p(269,715) /gb=NM_079186 /gi=24657037 /ug=Dm.2762 /len=1081	GO:0005741//mitochondrial outer membrane	GO:0008320//protein transmembrane transporter activity	GO:0015031//protein transport	gi|17647639|ref|NP_523910.1|/1.11105e-66/maggie, isoform A [Drosophila melanogaster]
gnl|UG|Dm#S44690703	13107	888	0.8874	750.91	Drosophila melanogaster LP10814 full insert cDNA /cds=p(426,665) /gb=BT032851 /gi=189182177 /ug=Dm.17551 /len=888	-	-	-	gi|110350864|gb|ABG73344.1|/8.507e-40/CG32690 [Drosophila melanogaster]
gnl|UG|Dm#S26386949	12963	2518	0.973	261.907	Drosophila melanogaster AT16211 full insert cDNA /cds=p(109,2385) /gb=BT023801 /gi=71834274 /ug=Dm.33697 /len=2518	-	GO:0016881//acid-amino acid ligase activity;GO:0032559	GO:0006760//folic acid-containing compound metabolic process	gi|24581568|ref|NP_722953.1|/0/CG31773 [Drosophila melanogaster]
gnl|UG|Dm#S13564397	12879	2224	0.9807	294.608	Drosophila melanogaster phosphoethanolamine cytidylyltransferase (Pect), transcript variant B, mRNA /cds=p(423,1604) /gb=NM_165028 /gi=24584031 /ug=Dm.416 /len=2224	-	GO:0016772//transferase activity, transferring phosphorus-containing groups	GO:0008152//metabolic process	gi|45550973|ref|NP_723789.2|/0/phosphoethanolamine cytidylyltransferase, isoform B [Drosophila melanogaster]
gnl|UG|Dm#S13280444	12832	2030	0.9901	321.585	Drosophila melanogaster AT26079 full insert cDNA /cds=p(206,1585) /gb=AY089442 /gi=19528130 /ug=Dm.5010 /len=2030	GO:0044464//cell part	-	GO:0030001//metal ion transport	gi|281364821|ref|NP_609468.4|/0/CG7309 [Drosophila melanogaster]
gnl|UG|Dm#S13561488	12786	1612	0.9653	403.522	Drosophila melanogaster CG12162 (CG12162), transcript variant B, mRNA /cds=p(190,1485) /gb=NM_169054 /gi=24644237 /ug=Dm.23300 /len=1612	-	-	-	gi|24644238|ref|NP_730934.1|/0/CG12162, isoform B [Drosophila melanogaster]
gnl|UG|Dm#S13543091	12765	2331	0.9944	278.597	Drosophila melanogaster CG5261 (CG5261), transcript variant B, mRNA /cds=p(336,1874) /gb=NM_135274 /gi=24582495 /ug=Dm.11448 /len=2331	GO:0043234//protein complex;GO:0044444//cytoplasmic part	GO:0016418	GO:0006085//acetyl-CoA biosynthetic process;GO:0032787//monocarboxylic acid metabolic process	gi|20129315|ref|NP_609118.1|/0/CG5261, isoform B [Drosophila melanogaster]
gnl|UG|Dm#S13548512	12743	3032	0.9311	213.816	Drosophila melanogaster LD27718 full insert cDNA /cds=p(349,2640) /gb=AY118540 /gi=21428497 /ug=Dm.1769 /len=3032	-	GO:0004470//malic enzyme activity;GO:0000166//nucleotide binding;GO:0043169//cation binding	GO:0043648//dicarboxylic acid metabolic process	gi|24646386|ref|NP_524880.2|/0/malic enzyme, isoform B [Drosophila melanogaster]
gnl|UG|Dm#S20486421	12743	544	0.9982	1191.71	EC22559.5prime Exelixis FlyTag ML01 pSport-Tag21 Drosophila melanogaster cDNA clone EC22559 5, mRNA sequence /clone=EC22559 /clone_end=5' /gb=CO182399 /gi=48955280 /ug=Dm.23108 /len=544	-	-	-	gi|347300466|gb|AEO72332.1|/8.00141e-09/MIP06178p1 [Drosophila melanogaster]
gnl|UG|Dm#S13542965	12683	1447	0.9993	445.914	Drosophila melanogaster CG6304 (CG6304), mRNA /cds=p(120,1388) /gb=NM_135982 /gi=24584772 /ug=Dm.4637 /len=1447	-	-	-	gi|20129569|ref|NP_609826.1|/0/CG6304 [Drosophila melanogaster]
gnl|UG|Dm#S13548819	12530	2341	0.9855	272.3	Drosophila melanogaster AT04695 full insert cDNA /cds=p(163,2181) /gb=AY122063 /gi=21483199 /ug=Dm.7635 /len=2341	GO:0043234//protein complex;GO:0044444//cytoplasmic part	GO:0016901//oxidoreductase activity, acting on the CH-OH group of donors, quinone or similar compound as acceptor	GO:0006071//glycerol metabolic process;GO:0008344//adult locomotory behavior;GO:0022904//respiratory electron transport chain	gi|21483200|gb|AAM52575.1|/0/AT04695p [Drosophila melanogaster]
gnl|UG|Dm#S13542477	12488	2417	0.8622	262.853	Drosophila melanogaster CG3345 (CG3345), mRNA /cds=p(105,2105) /gb=NM_134665 /gi=24580598 /ug=Dm.7665 /len=2417	-	-	-	gi|19920450|ref|NP_608509.1|/0/CG3345 [Drosophila melanogaster]
gnl|UG|Dm#S13560062	12456	1075	0.9795	589.478	Drosophila melanogaster CG14290 (CG14290), mRNA /cds=p(345,668) /gb=NM_142505 /gi=24648088 /ug=Dm.11088 /len=1075	-	-	-	gi|24648089|ref|NP_650762.1|/2.72864e-57/CG14290 [Drosophila melanogaster]
gnl|UG|Dm#S49954215	12435	1151	0.9739	549.627	Drosophila melanogaster IP20624 full insert cDNA /cds=p(539,910) /gb=BT053712 /gi=218505968 /ug=Dm.22323 /len=1151	-	-	-	gi|218505969|gb|ACK77630.1|/2.31301e-57/IP20624p [Drosophila melanogaster]
gnl|UG|Dm#S13557073	12433	4106	0.9968	154.047	Drosophila melanogaster prominin-like (prominin-like), transcript variant A, mRNA /cds=p(480,3521) /gb=NM_167986 /gi=24656448 /ug=Dm.3053 /len=4106	GO:0031224//intrinsic to membrane	-	-	gi|21357559|ref|NP_647770.1|/0/prominin-like, isoform C [Drosophila melanogaster]
gnl|UG|Dm#S13545621	12427	2273	0.9305	278.14	Drosophila melanogaster RE66761 full insert cDNA /cds=p(213,1982) /gb=AY118413 /gi=21392175 /ug=Dm.11000 /len=2273	-	GO:0008320//protein transmembrane transporter activity	GO:0006605//protein targeting	gi|21392176|gb|AAM48442.1|/0/RE66761p [Drosophila melanogaster]
gnl|UG|Dm#S19236698	12421	3392	0.9275	186.294	Drosophila melanogaster AT17592 full insert cDNA /cds=p(888,2456) /gb=BT012334 /gi=45825102 /ug=Dm.7643 /len=3392	-	-	-	gi|195329192|ref|XP_002031295.1|/0/GM25913 [Drosophila sechellia]
gnl|UG|Dm#S35175500	12352	2776	0.9834	226.368	Drosophila melanogaster calnexin 99A (Cnx99A), transcript variant C, mRNA /cds=p(241,2184) /gb=NM_001043301 /gi=116008115 /ug=Dm.8009 /len=2776	GO:0016020//membrane;GO:0043231//intracellular membrane-bounded organelle	GO:0046872//metal ion binding;GO:0005515//protein binding	GO:0044267//cellular protein metabolic process	gi|116008116|ref|NP_001036766.1|/0/calnexin 99A, isoform C [Drosophila melanogaster]
gnl|UG|Dm#S13284683	12322	4487	0.9938	139.708	Drosophila melanogaster slingshot (ssh), transcript variant A, mRNA /cds=p(483,4061) /gb=NM_079768 /gi=281362504 /ug=Dm.1518 /len=4487	-	GO:0008138//protein tyrosine/serine/threonine phosphatase activity	GO:0001654//eye development;GO:0030032//lamellipodium assembly;GO:0007049//cell cycle;GO:0006796//phosphate-containing compound metabolic process;GO:0007420//brain development;GO:0030832//regulation of actin filament length;GO:0010769//regulation of cell morphogenesis involved in differentiation;GO:0006464//protein modification process	gi|24649857|ref|NP_524492.2|/0/slingshot, isoform A [Drosophila melanogaster]
gnl|UG|Dm#S13546770	12279	4746	0.8949	131.623	Drosophila melanogaster CG14712 (CG14712), mRNA /cds=p(181,3981) /gb=NM_141839 /gi=24646018 /ug=Dm.20766 /len=4746	-	-	-	gi|21356627|ref|NP_650096.1|/0/CG14712 [Drosophila melanogaster]
gnl|UG|Dm#S13560556	12245	2586	0.9977	240.895	Drosophila melanogaster CG31327 (CG31327), mRNA /cds=p(1,2586) /gb=NM_169570 /gi=24646771 /ug=Dm.14969 /len=2586	-	-	-	gi|24646772|ref|NP_731888.1|/0/CG31327 [Drosophila melanogaster]
gnl|UG|Dm#S26387000	12131	6155	0.7795	100.269	Drosophila melanogaster SD24912 full insert cDNA /cds=p(1473,5033) /gb=BT023750 /gi=71834171 /ug=Dm.20309 /len=6155	GO:0044424//intracellular part	GO:0003676//nucleic acid binding;GO:0032559	GO:0006310//DNA recombination	gi|71834172|gb|AAZ41758.1|/0/SD24912p [Drosophila melanogaster]
gnl|UG|Dm#S13281099	12048	5647	0.9894	108.541	Drosophila melanogaster ubiquitin-specific protease 7 (Usp7), mRNA /cds=p(778,4167) /gb=NM_132551 /gi=24641479 /ug=Dm.3592 /len=5647	GO:0043231//intracellular membrane-bounded organelle;GO:0005694//chromosome	GO:0019783//small conjugating protein-specific protease activity;GO:0016790//thiolester hydrolase activity	GO:0070646//protein modification by small protein removal;GO:0019941//modification-dependent protein catabolic process	gi|24641480|ref|NP_572779.2|/0/ubiquitin-specific protease 7 [Drosophila melanogaster]
gnl|UG|Dm#S27947127	12029	1867	0.5983	327.78	Drosophila melanogaster AT24185 full insert cDNA /cds=p(43,489) /gb=BT023956 /gi=78214290 /ug=Dm.29110 /len=1867	-	GO:0046872//metal ion binding	-	gi|226443437|gb|ACO57629.1|/1.18634e-86/MIP05003p [Drosophila melanogaster]
gnl|UG|Dm#S52632315	12028	2563	0.9977	238.749	Drosophila melanogaster MIP04546 full insert cDNA /cds=p(884,2263) /gb=BT088951 /gi=254693014 /ug=Dm.4602 /len=2563	-	-	-	gi|254693015|gb|ACT79357.1|/0/MIP04546p [Drosophila melanogaster]
gnl|UG|Dm#S13547414	12006	2252	0.9694	271.223	Drosophila melanogaster CG6652 (CG6652), transcript variant A, mRNA /cds=p(224,2038) /gb=NM_140689 /gi=45550637 /ug=Dm.985 /len=2252	-	-	-	gi|45550638|ref|NP_648946.3|/0/CG6652, isoform A [Drosophila melanogaster]
gnl|UG|Dm#S55231698	11967	3967	0.9761	153.469	Drosophila melanogaster MIP16756 full insert cDNA /cds=p(79,3870) /gb=BT120353 /gi=289063486 /ug=Dm.21076 /len=3967	-	-	-	gi|320544458|ref|NP_787964.2|/0/CG33125 [Drosophila melanogaster]
gnl|UG|Dm#S13548141	11961	2048	0.9731	297.122	Drosophila melanogaster AT17959 full insert cDNA /cds=p(197,1939) /gb=AY118693 /gi=21429749 /ug=Dm.13974 /len=2048	-	-	-	gi|21429750|gb|AAM50553.1|/0/AT17959p [Drosophila melanogaster]
gnl|UG|Dm#S13543059	11856	2707	0.799	222.816	Drosophila melanogaster CG13394 (CG13394), transcript variant A, mRNA /cds=p(104,2605) /gb=NM_135380 /gi=28574567 /ug=Dm.30818 /len=2707	-	-	-	gi|195577588|ref|XP_002078651.1|/0/GD22409 [Drosophila simulans]
gnl|UG|Dm#S13561413	11855	1773	0.9966	340.165	Drosophila melanogaster CG10999 (CG10999), transcript variant B, mRNA /cds=p(552,1703) /gb=NM_169109 /gi=24644429 /ug=Dm.8008 /len=1773	-	-	-	gi|24644428|ref|NP_649593.1|/0/CG42675, isoform B [Drosophila melanogaster]
gnl|UG|Dm#S13285294	11830	3271	0.9994	183.993	Drosophila melanogaster phosphofructokinase (Pfk), transcript variant A, mRNA /cds=p(103,2955) /gb=NM_078952 /gi=24652335 /ug=Dm.7095 /len=3271	GO:0043231//intracellular membrane-bounded organelle;GO:0043234//protein complex;GO:0005694//chromosome	GO:0003676//nucleic acid binding;GO:0008443//phosphofructokinase activity;GO:0032559	GO:0006007//glucose catabolic process;GO:0016568//chromatin modification;GO:0006796//phosphate-containing compound metabolic process	gi|17647809|ref|NP_523676.1|/0/phosphofructokinase, isoform A [Drosophila melanogaster]
gnl|UG|Dm#S40978999	11822	5588	0.9841	107.63	Drosophila melanogaster GH25996 full insert cDNA /cds=p(696,4973) /gb=BT030819 /gi=157816413 /ug=Dm.3604 /len=5588	GO:0031090//organelle membrane;GO:0043231//intracellular membrane-bounded organelle;GO:0031224//intrinsic to membrane	GO:0004091//carboxylesterase activity	GO:0048731;GO:0006915//apoptotic process;GO:0006650//glycerophospholipid metabolic process	gi|157816414|gb|ABV82201.1|/0/GH25996p [Drosophila melanogaster]
gnl|UG|Dm#S13542610	11816	2848	0.9761	211.071	Drosophila melanogaster CG9861 (CG9861), mRNA /cds=p(120,2816) /gb=NM_137934 /gi=281364070 /ug=Dm.8002 /len=2848	-	-	-	gi|20130285|ref|NP_611778.1|/0/CG9861 [Drosophila melanogaster]
gnl|UG|Dm#S13283942	11815	667	0.976	901.167	Drosophila melanogaster LP02196 full insert cDNA /cds=p(130,399) /gb=AY069718 /gi=17862771 /ug=Dm.1988 /len=667	GO:0030286//dynein complex	GO:0042802//identical protein binding;GO:0003774//motor activity;GO:0045502//dynein binding;GO:0016887//ATPase activity	GO:0044248//cellular catabolic process;GO:0007472//wing disc morphogenesis;GO:0007015//actin filament organization;GO:0048232//male gamete generation;GO:0007017//microtubule-based process;GO:0006997//nucleus organization;GO:0048102//autophagic cell death;GO:0003006//developmental process involved in reproduction	gi|270009128|gb|EFA05576.1|/3.53962e-46/hypothetical protein TcasGA2_TC015765 [Tribolium castaneum]
gnl|UG|Dm#S13543083	11745	1065	0.9878	561.049	Drosophila melanogaster CG7164 (CG7164), mRNA /cds=p(133,978) /gb=NM_135303 /gi=24582601 /ug=Dm.342 /len=1065	-	-	-	gi|20129331|ref|NP_609147.1|/8.23317e-131/CG7164 [Drosophila melanogaster]
gnl|UG|Dm#S50701511	11732	1242	0.9879	480.56	Drosophila melanogaster MIP05401 full insert cDNA /cds=p(79,573) /gb=BT059795 /gi=223671946 /ug=Dm.3202 /len=1242	GO:0016461//unconventional myosin complex;GO:0043231//intracellular membrane-bounded organelle	GO:0032028//myosin head/neck binding;GO:0046872//metal ion binding	GO:0009593//detection of chemical stimulus	gi|24650156|ref|NP_651432.1|/3.12616e-87/CG17770 [Drosophila melanogaster]
gnl|UG|Dm#S13546918	11719	1427	0.857	417.796	Drosophila melanogaster Pglym87 (Pglym87), mRNA /cds=p(77,955) /gb=NM_143784 /gi=24646215 /ug=Dm.7484 /len=1427	GO:0031672//A band;GO:0031674//I band	GO:0004619//phosphoglycerate mutase activity	GO:0006007//glucose catabolic process	gi|195571523|ref|XP_002103752.1|/0/GD20588 [Drosophila simulans]
gnl|UG|Dm#S16631398	11661	2416	0.9826	245.548	Drosophila melanogaster AT30637 full insert cDNA /cds=p(138,2096) /gb=BT010313 /gi=33636666 /ug=Dm.18144 /len=2416	GO:0043231//intracellular membrane-bounded organelle	GO:0046914//transition metal ion binding	-	gi|24583489|ref|NP_609430.1|/0/CG17098 [Drosophila melanogaster]
gnl|UG|Dm#S14274526	11647	3561	0.9865	166.395	Drosophila melanogaster GH24302 full insert cDNA /cds=p(1,3343) /gb=BT004494 /gi=28416370 /ug=Dm.11733 /len=3561	-	-	-	gi|28416371|gb|AAO42658.1|/0/GH24302p, partial [Drosophila melanogaster]
gnl|UG|Dm#S13563964	11618	4878	0.9106	121.168	Drosophila melanogaster spire (spir), transcript variant A, mRNA /cds=p(602,3664) /gb=NM_165323 /gi=281365246 /ug=Dm.3356 /len=4878	GO:0044444//cytoplasmic part	GO:0046914//transition metal ion binding;GO:0015631//tubulin binding	GO:0006810//transport;GO:0007015//actin filament organization;GO:0051276//chromosome organization;GO:0019094//pole plasm mRNA localization;GO:0033043;GO:0030703//eggshell formation	gi|24585405|ref|NP_724254.1|/0/spire, isoform A [Drosophila melanogaster]
gnl|UG|Dm#S21508763	11577	4647	0.9583	126.742	Drosophila melanogaster RE39088 full insert cDNA /cds=p(1,1693) /gb=BT015219 /gi=51092068 /ug=Dm.6913 /len=4647	GO:0043231//intracellular membrane-bounded organelle	GO:0003676//nucleic acid binding	GO:0000377	gi|51092069|gb|AAT94448.1|/0/RE39088p [Drosophila melanogaster]
gnl|UG|Dm#S14770000	11536	4893	0.7339	119.944	Drosophila melanogaster CG33017 (CG33017), mRNA /cds=p(1,4893) /gb=NM_176195 /gi=28573465 /ug=Dm.649 /len=4893	-	-	-	gi|28573466|ref|NP_788375.1|/0/CG33017 [Drosophila melanogaster]
gnl|UG|Dm#S30404989	11521	1090	0.9991	537.726	Drosophila melanogaster CG33992 (CG33992), mRNA /cds=p(226,945) /gb=NM_001038777 /gi=85724865 /ug=Dm.33655 /len=1090	-	-	-	gi|60678217|gb|AAX33615.1|/5.95532e-76/AT12221p [Drosophila melanogaster]
gnl|UG|Dm#S14233690	11504	3690	0.9875	158.606	Drosophila melanogaster AT16639 full insert cDNA /cds=p(831,3581) /gb=BT003639 /gi=28317288 /ug=Dm.7614 /len=3690	-	GO:0004702//receptor signaling protein serine/threonine kinase activity;GO:0032559	GO:0006464//protein modification process	gi|24640802|ref|NP_727335.1|/0/CG32703, isoform A [Drosophila melanogaster]
gnl|UG|Dm#S13561307	11495	1098	0.9927	532.603	Drosophila melanogaster don juan like (djl), mRNA /cds=p(125,985) /gb=NM_141429 /gi=221378107 /ug=Dm.27228 /len=1098	-	-	-	gi|28571549|ref|NP_649686.2|/4.68451e-81/don juan like [Drosophila melanogaster]
gnl|UG|Dm#S20686640	11472	516	0.8295	1131.06	EC37414.5prime Exelixis FlyTag ML01 pSport-Tag21 Drosophila melanogaster cDNA clone EC37414 5, mRNA sequence /clone=EC37414 /clone_end=5' /gb=CO194088 /gi=49005263 /ug=Dm.6300 /len=516	-	-	-	gi|24649376|ref|NP_732890.1|/4.37091e-43/CG31468 [Drosophila melanogaster]
gnl|UG|Dm#S13543050	11470	2182	0.945	267.427	Drosophila melanogaster aldehyde dehydrogenase (Aldh), mRNA /cds=p(380,1942) /gb=NM_135441 /gi=20129398 /ug=Dm.6449 /len=2182	GO:0044429//mitochondrial part	GO:0004030//aldehyde dehydrogenase [NAD(P)+] activity	GO:0010033//response to organic substance;GO:0032787//monocarboxylic acid metabolic process	gi|68051705|gb|AAY85116.1|/0/GH22814p [Drosophila melanogaster]
gnl|UG|Dm#S13275054	11434	4325	0.9815	134.496	D.melanogaster RADHA gene, clone DmtR(lambda)11+17 /cds=p(187,4185) /gb=X98082 /gi=5360962 /ug=Dm.3111 /len=4325	-	-	-	gi|5360963|emb|CAA66706.1|/0/RADHA protein [Drosophila melanogaster]
gnl|UG|Dm#S20056383	11404	619	0.9467	937.268	Drosophila melanogaster AT17982 full insert cDNA /cds=p(45,599) /gb=BT014670 /gi=47271247 /ug=Dm.7869 /len=619	-	-	-	gi|281364401|ref|NP_001162872.1|/2.5874e-98/CG42523 [Drosophila melanogaster]
gnl|UG|Dm#S13555753	11381	1469	0.727	394.145	Drosophila melanogaster vihar (vih), mRNA /cds=p(260,796) /gb=NM_140325 /gi=221331118 /ug=Dm.3505 /len=1469	-	GO:0019787//small conjugating protein ligase activity;GO:0032559	GO:0007049//cell cycle;GO:0006464//protein modification process	gi|24663332|ref|NP_648582.1|/3.90349e-95/vihar [Drosophila melanogaster]
gnl|UG|Dm#S13280454	11368	1299	0.9808	445.218	Drosophila melanogaster AT25266 full insert cDNA /cds=p(149,1057) /gb=AY089432 /gi=19528110 /ug=Dm.7504 /len=1299	-	GO:0004674//protein serine/threonine kinase activity;GO:0032559	GO:0006464//protein modification process	gi|21356949|ref|NP_650732.1|/4.68334e-174/CG14305, isoform A [Drosophila melanogaster]
gnl|UG|Dm#S22332566	11346	5573	0.9905	103.574	Drosophila melanogaster AT16405 full insert cDNA /cds=p(89,5392) /gb=BT016153 /gi=54650919 /ug=Dm.11888 /len=5573	-	-	-	gi|54650920|gb|AAV37038.1|/0/AT16405p [Drosophila melanogaster]
gnl|UG|Dm#S37513709	11330	677	0.9483	851.41	IP05937.5prime IP Drosophila melanogaster iPCR Amplified Library Drosophila melanogaster cDNA clone IP05937 5, mRNA sequence /clone=IP05937 /clone_end=5' /gb=EL876072 /gi=133842443 /ug=Dm.25384 /len=677	-	-	-	gi|24641245|ref|NP_572701.1|/1.02901e-40/CG15198 [Drosophila melanogaster]
gnl|UG|Dm#S13542075	11330	2209	0.995	260.935	Drosophila melanogaster CG10859 (CG10859), mRNA /cds=p(244,2127) /gb=NM_135807 /gi=281364972 /ug=Dm.4586 /len=2209	GO:0030286//dynein complex	GO:0016887//ATPase activity	GO:0007017//microtubule-based process	gi|19921256|ref|NP_609651.1|/0/CG10859 [Drosophila melanogaster]
gnl|UG|Dm#S13276349	11311	5999	0.9762	95.9223	Drosophila melanogaster microtubule binding protein D-CLIP-190 mRNA, complete cds /cds=p(633,5705) /gb=AF041382 /gi=2773362 /ug=Dm.3487 /len=5999	GO:0043231//intracellular membrane-bounded organelle;GO:0005819//spindle;GO:0044444//cytoplasmic part	GO:0015631//tubulin binding	GO:0007275//multicellular organismal development;GO:0009987//cellular process	gi|2773363|gb|AAB96783.1|/0/microtubule binding protein D-CLIP-190 [Drosophila melanogaster]
gnl|UG|Dm#S37522364	11302	362	0.9696	1588.34	IP15980.5prime IP Drosophila melanogaster iPCR Amplified Library Drosophila melanogaster cDNA clone IP15980 5, mRNA sequence /clone=IP15980 /clone_end=5' /gb=EL884727 /gi=133851263 /ug=Dm.34944 /len=362	-	-	-	gi|332000058|gb|AED98577.1|/2.48463e-32/IP15980p [Drosophila melanogaster]
gnl|UG|Dm#S13548064	11297	1830	0.9798	314.058	Drosophila melanogaster GH11218 full insert cDNA /cds=p(96,1556) /gb=AY118771 /gi=21429905 /ug=Dm.11895 /len=1830	-	-	-	gi|24581983|ref|NP_608945.1|/0/CG18266 [Drosophila melanogaster]
gnl|UG|Dm#S13554559	11284	1702	0.9865	337.288	Drosophila melanogaster AT16867 full insert cDNA /cds=p(1,1347) /gb=BT001324 /gi=25009815 /ug=Dm.3647 /len=1702	GO:0044429//mitochondrial part	GO:0008483//transaminase activity;GO:0048037//cofactor binding	GO:0006536//glutamate metabolic process;GO:0009066//aspartate family amino acid metabolic process	gi|25009816|gb|AAN71079.1|/0/AT16867p, partial [Drosophila melanogaster]
gnl|UG|Dm#S41640650	11275	3298	0.9372	173.925	Drosophila melanogaster Rrp6 (Rrp6), mRNA /cds=p(255,2957) /gb=NM_001104325 /gi=161078301 /ug=Dm.7279 /len=3298	GO:0000178//exosome (RNase complex)	GO:0004527//exonuclease activity;GO:0005488//binding	GO:0034641//cellular nitrogen compound metabolic process;GO:0010467//gene expression	gi|383792210|gb|AFH41845.1|/0/FI19715p1 [Drosophila melanogaster]
gnl|UG|Dm#S13274708	11275	1870	0.9888	306.741	Drosophila melanogaster Y-box protein, ypsilon schachtel (yps) mRNA, complete cds /cds=p(213,1292) /gb=U49120 /gi=2739395 /ug=Dm.3601 /len=1870	-	GO:0003676//nucleic acid binding	GO:0006351//transcription, DNA-dependent	gi|2739396|gb|AAB94634.1|/3.22323e-92/Y-box protein [Drosophila melanogaster]
gnl|UG|Dm#S13559733	11263	2693	0.99	212.772	Drosophila melanogaster CG7069 (CG7069), mRNA /cds=p(351,2585) /gb=NM_142773 /gi=24648965 /ug=Dm.14821 /len=2693	GO:0044444//cytoplasmic part	GO:0031420;GO:0016301//kinase activity	GO:0006796//phosphate-containing compound metabolic process;GO:0006007//glucose catabolic process	gi|195330981|ref|XP_002032181.1|/0/GM26421 [Drosophila sechellia]
gnl|UG|Dm#S13548088	11219	2644	0.9315	215.869	Drosophila melanogaster GH05829 full insert cDNA /cds=p(163,2382) /gb=AY118746 /gi=21429855 /ug=Dm.12386 /len=2644	-	-	-	gi|85726449|ref|NP_611530.5|/0/CG9313 [Drosophila melanogaster]
gnl|UG|Dm#S50637470	11191	1156	0.9749	492.502	Drosophila melanogaster MIP03067 full insert cDNA /cds=p(101,508) /gb=BT058056 /gi=223029552 /ug=Dm.7535 /len=1156	-	-	-	gi|221512784|ref|NP_001137967.1|/1.15176e-72/CG42393 [Drosophila melanogaster]
gnl|UG|Dm#S14770162	11144	3818	0.9649	148.492	Drosophila melanogaster hephaestus (heph), transcript variant E, mRNA /cds=p(1157,2983) /gb=NM_176597 /gi=281362937 /ug=Dm.19417 /len=3818	GO:0032991//macromolecular complex;GO:0043231//intracellular membrane-bounded organelle	GO:0030371//translation repressor activity;GO:0003727//single-stranded RNA binding;GO:0003729//mRNA binding	GO:0007166//cell surface receptor linked signaling pathway;GO:0017148//negative regulation of translation;GO:0007017//microtubule-based process;GO:0003006//developmental process involved in reproduction;GO:0000377;GO:0007476//imaginal disc-derived wing morphogenesis	gi|45552115|ref|NP_788776.2|/0/hephaestus, isoform G [Drosophila melanogaster]
gnl|UG|Dm#S13560490	11072	1785	0.9653	315.562	Drosophila melanogaster CG3731 (CG3731), transcript variant A, mRNA /cds=p(281,1693) /gb=NM_169607 /gi=24646942 /ug=Dm.4343 /len=1785	GO:0015630//microtubule cytoskeleton;GO:0005746//mitochondrial respiratory chain	GO:0015078//hydrogen ion transmembrane transporter activity;GO:0004175//endopeptidase activity;GO:0046914//transition metal ion binding	GO:0051604//protein maturation;GO:0000226//microtubule cytoskeleton organization;GO:0022904//respiratory electron transport chain	gi|21357875|ref|NP_650401.1|/0/CG3731, isoform B [Drosophila melanogaster]
gnl|UG|Dm#S24244352	11046	2208	0.981	254.509	Drosophila melanogaster AT15161 full insert cDNA /cds=p(182,2155) /gb=BT021954 /gi=61675686 /ug=Dm.15076 /len=2208	-	-	-	gi|61675687|gb|AAX51659.1|/0/AT15161p [Drosophila melanogaster]
gnl|UG|Dm#S13548804	11013	4050	0.7047	138.34	Drosophila melanogaster AT19369 full insert cDNA /cds=p(3690,3989) /gb=AY122078 /gi=21483229 /ug=Dm.33656 /len=4050	-	-	-	gi|21483230|gb|AAM52590.1|/2.38477e-56/AT19369p [Drosophila melanogaster]
gnl|UG|Dm#S13557016	10965	5278	0.9991	105.691	Drosophila melanogaster CG11505 (CG11505), transcript variant B, mRNA /cds=p(472,5067) /gb=NM_139536 /gi=24656643 /ug=Dm.11337 /len=5278	-	GO:0005488//binding	-	gi|33589642|gb|AAQ22587.1|/0/AT27581p [Drosophila melanogaster]
gnl|UG|Dm#S13556076	10963	1730	0.9879	322.389	Drosophila melanogaster eukaryotic initiation factor 4E (eIF-4E), transcript variant D, mRNA /cds=p(697,1476) /gb=NM_168335 /gi=24661552 /ug=Dm.7012 /len=1730	GO:0043234//protein complex;GO:0015630//microtubule cytoskeleton;GO:0044444//cytoplasmic part;GO:0030529//ribonucleoprotein complex;GO:0044430//cytoskeletal part	GO:0008135//translation factor activity, nucleic acid binding	GO:0006412//translation;GO:0016049//cell growth;GO:0000070//mitotic sister chromatid segregation;GO:0007052//mitotic spindle organization;GO:0007143//female meiosis;GO:0048102//autophagic cell death	gi|17864468|ref|NP_524829.1|/1.18306e-117/eukaryotic initiation factor 4E, isoform B [Drosophila melanogaster]
gnl|UG|Dm#S13284593	10932	2059	0.9709	270.11	Drosophila melanogaster GH08407 full length cDNA /cds=p(99,1913) /gb=AY069067 /gi=17861469 /ug=Dm.2302 /len=2059	-	-	-	gi|21357099|ref|NP_650714.1|/0/CG7669 [Drosophila melanogaster]
gnl|UG|Dm#S13285052	10930	2515	0.9897	221.095	Drosophila melanogaster phosphoglucose isomerase (Pgi), transcript variant A, mRNA /cds=p(561,2237) /gb=NM_078939 /gi=24651912 /ug=Dm.2587 /len=2515	GO:0044444//cytoplasmic part	GO:0016861//intramolecular oxidoreductase activity, interconverting aldoses and ketoses;GO:0016616//oxidoreductase activity, acting on the CH-OH group of donors, NAD or NADP as acceptor	GO:0006007//glucose catabolic process	gi|17737445|ref|NP_523663.1|/0/phosphoglucose isomerase, isoform A [Drosophila melanogaster]
gnl|UG|Dm#S44690866	10906	4309	0.8796	128.762	Drosophila melanogaster GH27715 full insert cDNA /cds=p(550,1830) /gb=BT032688 /gi=189181850 /ug=Dm.2223 /len=4309	-	-	GO:0007219//Notch signaling pathway;GO:0042685//cardioblast cell fate specification;GO:0006897//endocytosis	gi|161082044|ref|NP_001097529.1|/0/liquid facets, isoform F [Drosophila melanogaster]
gnl|UG|Dm#S13279043	10834	1535	0.9857	359.069	Drosophila melanogaster GH18016 full length cDNA /cds=p(127,1341) /gb=AY051526 /gi=15291362 /ug=Dm.771 /len=1535	-	GO:0005515//protein binding;GO:0016859//cis-trans isomerase activity	GO:0044267//cellular protein metabolic process	gi|19922896|ref|NP_611914.1|/0/CG3492 [Drosophila melanogaster]
gnl|UG|Dm#S18410101	10834	1088	0.9844	506.591	Drosophila melanogaster AT25465 full insert cDNA /cds=p(95,976) /gb=BT011398 /gi=40882556 /ug=Dm.6405 /len=1088	-	GO:0019212//phosphatase inhibitor activity	GO:0007165//signal transduction;GO:0010921//regulation of phosphatase activity	gi|24584798|ref|NP_609833.1|/4.73937e-158/CG6380 [Drosophila melanogaster]
gnl|UG|Dm#S55834264	10833	1851	0.9622	297.742	Drosophila melanogaster MIP20559 full insert cDNA /cds=p(1,793) /gb=BT124906 /gi=296531477 /ug=Dm.1109 /len=1851	GO:0005815//microtubule organizing center	GO:0004774//succinate-CoA ligase activity;GO:0032559	GO:0000278//mitotic cell cycle;GO:0046605//regulation of centrosome cycle;GO:0009060//aerobic respiration	gi|281361395|ref|NP_001163558.1|/0/skpA associated protein, isoform C [Drosophila melanogaster]
gnl|UG|Dm#S13554604	10828	2518	0.9877	218.771	Drosophila melanogaster AT07729 full insert cDNA /cds=p(168,2357) /gb=BT001278 /gi=25009717 /ug=Dm.14979 /len=2518	GO:0005874//microtubule;GO:0005819//spindle	GO:0003774//motor activity;GO:0032559	GO:0000226//microtubule cytoskeleton organization;GO:0007067//mitosis	gi|25009718|gb|AAN71034.1|/0/AT07729p [Drosophila melanogaster]
gnl|UG|Dm#S13565606	10823	1876	0.9867	293.503	Drosophila melanogaster GH07080 full insert cDNA /cds=p(223,1602) /gb=BT003308 /gi=27820084 /ug=Dm.11867 /len=1876	-	GO:0005488//binding	-	gi|24651491|ref|NP_651820.1|/1.38736e-143/CG1340 [Drosophila melanogaster]
gnl|UG|Dm#S47005361	10765	2395	0.9925	228.668	Drosophila melanogaster FI05611 full insert cDNA /cds=p(84,2288) /gb=BT044541 /gi=205361000 /ug=Dm.13551 /len=2395	GO:0005753//mitochondrial proton-transporting ATP synthase complex	GO:0015077//monovalent inorganic cation transmembrane transporter activity	GO:0006754//ATP biosynthetic process	gi|24654172|ref|NP_611133.1|/0/CG7813 [Drosophila melanogaster]
gnl|UG|Dm#S13556199	10713	1272	0.9914	428.471	Drosophila melanogaster CG7188 (CG7188), transcript variant B, mRNA /cds=p(200,913) /gb=NM_168262 /gi=24660799 /ug=Dm.7527 /len=1272	GO:0031224//intrinsic to membrane	-	GO:0006915//apoptotic process	gi|24660800|ref|NP_729358.1|/5.1157e-109/CG7188, isoform B [Drosophila melanogaster]
gnl|UG|Dm#S13285526	10713	12096	0.998	45.0575	Drosophila melanogaster dynein heavy chain at 36C (Dhc36C), mRNA /cds=p(1,12033) /gb=NM_078867 /gi=24584851 /ug=Dm.21549 /len=12096	GO:0030286//dynein complex	GO:0016901//oxidoreductase activity, acting on the CH-OH group of donors, quinone or similar compound as acceptor;GO:0003774//motor activity;GO:0016887//ATPase activity;GO:0032559	GO:0006071//glycerol metabolic process;GO:0009207;GO:0007017//microtubule-based process	gi|386769771|ref|NP_523591.2|/0/dynein heavy chain at 36C [Drosophila melanogaster]
gnl|UG|Dm#S13278273	10683	2731	0.9938	199.007	Drosophila melanogaster GH08353 full length cDNA /cds=p(75,2693) /gb=AY058318 /gi=16182670 /ug=Dm.1009 /len=2731	-	GO:0032559;GO:0016462//pyrophosphatase activity	-	gi|45550658|ref|NP_649172.3|/0/CG14183 [Drosophila melanogaster]
gnl|UG|Dm#S13545782	10682	1999	0.998	271.855	Drosophila melanogaster CG7920 (CG7920), transcript variant A, mRNA /cds=p(370,1803) /gb=NM_143505 /gi=24651251 /ug=Dm.1376 /len=1999	GO:0044444//cytoplasmic part	GO:0003824//catalytic activity	GO:0006732//coenzyme metabolic process	gi|21358615|ref|NP_651762.1|/0/CG7920 [Drosophila melanogaster]
gnl|UG|Dm#S13548931	10652	14794	0.9997	36.6305	Drosophila melanogaster BIR-containing ubiquitin-conjugating enzyme (Bruce) mRNA, complete cds /cds=p(164,14794) /gb=AF517634 /gi=21842284 /ug=Dm.13678 /len=14794	GO:0044464//cell part	GO:0016879//ligase activity, forming carbon-nitrogen bonds;GO:0003676//nucleic acid binding	GO:0006351//transcription, DNA-dependent;GO:0006464//protein modification process	gi|45550729|ref|NP_649995.2|/0/bruce [Drosophila melanogaster]
gnl|UG|Dm#S13284455	10645	1063	0.9614	509.46	Drosophila melanogaster GH26058 full length cDNA /cds=p(80,664) /gb=AY069205 /gi=17861745 /ug=Dm.6625 /len=1063	-	-	-	gi|19922472|ref|NP_611250.1|/3.36645e-92/CG10934 [Drosophila melanogaster]
gnl|UG|Dm#S13545487	10616	1036	0.9865	521.313	Drosophila melanogaster AT10032 full insert cDNA /cds=p(158,856) /gb=AY113228 /gi=21064006 /ug=Dm.7849 /len=1036	GO:0044424//intracellular part	GO:0008135//translation factor activity, nucleic acid binding	GO:0006412//translation	gi|21064007|gb|AAM29233.1|/6.46304e-117/AT10032p [Drosophila melanogaster]
gnl|UG|Dm#S13556518	10595	2785	0.9928	193.541	Drosophila melanogaster CG3499 (CG3499), mRNA /cds=p(391,2601) /gb=NM_166568 /gi=24658769 /ug=Dm.4589 /len=2785	GO:0044464//cell part	GO:0004175//endopeptidase activity;GO:0042623//ATPase activity, coupled;GO:0032559	GO:0009057//macromolecule catabolic process;GO:0019538//protein metabolic process;GO:0009987//cellular process	gi|24658770|ref|NP_726263.1|/0/CG3499, isoform B [Drosophila melanogaster]
gnl|UG|Dm#S28126372	10574	965	0.9772	557.454	Drosophila melanogaster gonadal (gdl), mRNA /cds=p(292,876) /gb=NM_001031956 /gi=281366245 /ug=Dm.29502 /len=965	-	-	GO:0007292//female gamete generation	gi|78706648|ref|NP_001027127.1|/2.28054e-105/gonadal [Drosophila melanogaster]
gnl|UG|Dm#S14268907	10567	4684	0.9616	114.771	Drosophila melanogaster RE70550 full insert cDNA /cds=p(1192,3750) /gb=BT003759 /gi=28380941 /ug=Dm.3532 /len=4684	GO:0012507//ER to Golgi transport vesicle membrane	GO:0046914//transition metal ion binding	GO:0048193//Golgi vesicle transport;GO:0015031//protein transport	gi|20129835|ref|NP_610531.1|/0/sec24 [Drosophila melanogaster]
gnl|UG|Dm#S13563195	10560	1155	0.9991	465.135	Drosophila melanogaster CG16782 (CG16782), mRNA /cds=p(296,898) /gb=NM_130701 /gi=281359784 /ug=Dm.17743 /len=1155	-	-	-	gi|24639502|ref|NP_570057.1|/4.03317e-110/CG16782 [Drosophila melanogaster]
gnl|UG|Dm#S13284469	10549	4380	0.9847	122.528	Drosophila melanogaster GH24511 full length cDNA /cds=p(289,3864) /gb=AY069191 /gi=17861717 /ug=Dm.5488 /len=4380	-	GO:0003824//catalytic activity;GO:0032559	GO:0043412//macromolecule modification	gi|28573937|ref|NP_477310.2|/0/ubiquitin activating enzyme 1 [Drosophila melanogaster]
gnl|UG|Dm#S55224622	10533	1491	0.729	359.395	Drosophila melanogaster RE70879 full insert cDNA /cds=p(175,1332) /gb=BT120204 /gi=284515889 /ug=Dm.2275 /len=1491	-	-	-	gi|24643026|ref|NP_728167.1|/1.91893e-89/CG32548, isoform B [Drosophila melanogaster]
gnl|UG|Dm#S13280445	10506	1106	0.9819	483.259	Drosophila melanogaster AT26009 full insert cDNA /cds=p(182,937) /gb=AY089441 /gi=19528128 /ug=Dm.5011 /len=1106	-	-	-	gi|19528129|gb|AAL90179.1|/9.25775e-125/AT26009p [Drosophila melanogaster]
gnl|UG|Dm#S13561343	10452	7689	0.9004	69.1555	Drosophila melanogaster grappa (gpp), transcript variant B, mRNA /cds=p(1831,7377) /gb=NM_169142 /gi=24644610 /ug=Dm.20383 /len=7689	-	GO:0018024//histone-lysine N-methyltransferase activity	GO:0032259//methylation	gi|24644609|ref|NP_649655.1|/0/grappa, isoform E [Drosophila melanogaster]
gnl|UG|Dm#S13560047	10448	2523	0.9647	210.675	Drosophila melanogaster CG11779 (CG11779), transcript variant B, mRNA /cds=p(357,1643) /gb=NM_169849 /gi=24648139 /ug=Dm.4282 /len=2523	GO:0005743//mitochondrial inner membrane	GO:0008320//protein transmembrane transporter activity	GO:0001666//response to hypoxia;GO:0006605//protein targeting	gi|24648140|ref|NP_732403.1|/0/CG11779, isoform B [Drosophila melanogaster]
gnl|UG|Dm#S14770185	10431	14240	0.9912	37.266	Drosophila melanogaster multiple ankyrin repeats single KH domain (mask), transcript variant A, mRNA /cds=p(1,12006) /gb=NM_176556 /gi=28571864 /ug=Dm.7426 /len=14240	GO:0044444//cytoplasmic part	-	GO:0001745//compound eye morphogenesis;GO:0006959//humoral immune response;GO:0007010//cytoskeleton organization;GO:0007167//enzyme linked receptor protein signaling pathway	gi|18251232|gb|AAL65911.1|AF425651_1/0/multiple ankyrin repeat single KH domain protein [Drosophila melanogaster]
gnl|UG|Dm#S13277252	10427	1013	0.9842	523.657	Drosophila melanogaster GH27752 full length cDNA /cds=p(92,946) /gb=AY060808 /gi=16768273 /ug=Dm.3845 /len=1013	-	-	-	gi|19920604|ref|NP_608727.1|/4.53878e-168/CG8813 [Drosophila melanogaster]
gnl|UG|Dm#S13284839	10411	9074	0.9947	58.3702	Drosophila melanogaster hyperplastic discs (hyd), mRNA /cds=p(87,8744) /gb=NM_079572 /gi=24645473 /ug=Dm.7365 /len=9074	GO:0044464//cell part	GO:0046914//transition metal ion binding;GO:0003676//nucleic acid binding;GO:0019787//small conjugating protein ligase activity	GO:0032446//protein modification by small protein conjugation	gi|24645474|ref|NP_524296.2|/0/hyperplastic discs [Drosophila melanogaster]
gnl|UG|Dm#S13554246	10404	2396	0.9453	220.908	Drosophila melanogaster RE40017 full insert cDNA /cds=p(209,1546) /gb=BT001638 /gi=25012586 /ug=Dm.11461 /len=2396	-	-	-	gi|195492129|ref|XP_002093857.1|/0/GE21523 [Drosophila yakuba]
gnl|UG|Dm#S13558111	10391	2236	0.9964	236.419	Drosophila melanogaster CG4712 (CG4712), transcript variant B, mRNA /cds=p(163,2187) /gb=NM_137012 /gi=24653321 /ug=Dm.16101 /len=2236	-	-	-	gi|33636669|gb|AAQ23632.1|/0/AT28627p [Drosophila melanogaster]
gnl|UG|Dm#S13280328	10384	1905	0.9685	277.311	Drosophila melanogaster RE03249 full insert cDNA /cds=p(157,1470) /gb=AY089563 /gi=19528372 /ug=Dm.4955 /len=1905	GO:0015630//microtubule cytoskeleton;GO:0005746//mitochondrial respiratory chain	GO:0051540;GO:0000104//succinate dehydrogenase activity	GO:0022904//respiratory electron transport chain;GO:0009060//aerobic respiration	gi|19528373|gb|AAL90301.1|/8.51035e-173/RE03249p [Drosophila melanogaster]
gnl|UG|Dm#S13548035	10271	1131	0.9779	462.006	Drosophila melanogaster GH19623 full insert cDNA /cds=p(276,1043) /gb=AY118800 /gi=21429963 /ug=Dm.7550 /len=1131	-	-	-	gi|22024075|ref|NP_610373.2|/5.20432e-155/borrelly [Drosophila melanogaster]
gnl|UG|Dm#S13281231	10271	1101	0.9782	474.595	Drosophila melanogaster CG1999 (CG1999), mRNA /cds=p(165,797) /gb=NM_132166 /gi=24640361 /ug=Dm.3893 /len=1101	-	-	-	gi|24640362|ref|NP_572394.2|/5.41878e-101/CG1999 [Drosophila melanogaster]
gnl|UG|Dm#S53257272	10271	2084	0.9851	250.733	Drosophila melanogaster MIP13685 full insert cDNA /cds=p(1241,1966) /gb=BT100196 /gi=262272109 /ug=Dm.29112 /len=2084	-	-	-	gi|195584106|ref|XP_002081856.1|/0/GD25500 [Drosophila simulans]
gnl|UG|Dm#S50371032	10235	10884	0.9794	47.8406	Drosophila melanogaster CG42232 (CG42232), mRNA /cds=p(222,10547) /gb=NM_001144588 /gi=221379505 /ug=Dm.4957 /len=10884	-	-	-	gi|221379506|ref|NP_001138060.1|/0/CG42232 [Drosophila melanogaster]
gnl|UG|Dm#S13563935	10232	3131	0.9885	166.255	Drosophila melanogaster CG9323 (CG9323), mRNA /cds=p(210,3038) /gb=NM_136212 /gi=24585490 /ug=Dm.11353 /len=3131	-	GO:0032559;GO:0042623//ATPase activity, coupled	-	gi|24585491|ref|NP_610056.1|/0/CG9323 [Drosophila melanogaster]
gnl|UG|Dm#S13547452	10198	2105	0.724	246.468	Drosophila melanogaster CG4669 (CG4669), mRNA /cds=p(149,1984) /gb=NM_139699 /gi=281365676 /ug=Dm.7803 /len=2105	-	-	-	gi|15291553|gb|AAK93045.1|/0/GH26702p [Drosophila melanogaster]
gnl|UG|Dm#S13284645	10193	15850	0.9972	32.7167	Drosophila melanogaster dynein heavy chain at 89D (Dhc98D), transcript variant B, mRNA /cds=p(531,15773) /gb=NM_079817 /gi=281362733 /ug=Dm.2337 /len=15850	GO:0030286//dynein complex	GO:0003774//motor activity;GO:0016887//ATPase activity;GO:0032559	GO:0009207;GO:0007017//microtubule-based process	gi|281362734|ref|NP_524541.3|/0/dynein heavy chain at 89D, isoform B [Drosophila melanogaster]
gnl|UG|Dm#S13341127	10145	567	0.8183	910.262	bs61h06.y1 Drosophila melanogaster adult testis library Drosophila melanogaster cDNA clone bs61h06 5', mRNA sequence /clone=bs61h06 /clone_end=5' /gb=BE977283 /gi=10607602 /ug=Dm.20154 /len=567	-	-	-	gi|21063993|gb|AAM29226.1|/6.96191e-09/AT08471p [Drosophila melanogaster]
gnl|UG|Dm#S13281828	10141	2026	0.9822	254.647	Drosophila melanogaster AT13424 full length cDNA /cds=p(33,1904) /gb=AY075191 /gi=18446935 /ug=Dm.5621 /len=2026	-	-	-	gi|18446936|gb|AAL68060.1|/0/AT13424p [Drosophila melanogaster]
gnl|UG|Dm#S13562154	10075	3480	0.9874	147.287	Drosophila melanogaster Tob (Tob), transcript variant A, mRNA /cds=p(980,2674) /gb=NM_132876 /gi=281360965 /ug=Dm.11284 /len=3480	-	-	-	gi|24642400|ref|NP_573104.1|/0/Tob, isoform A [Drosophila melanogaster]
gnl|UG|Dm#S13547805	10005	2021	0.9911	251.854	Drosophila melanogaster LP05719 full insert cDNA /cds=p(207,1790) /gb=AY119033 /gi=21430429 /ug=Dm.13538 /len=2021	-	-	-	gi|28573346|ref|NP_610602.2|/0/CG12309 [Drosophila melanogaster]
gnl|UG|Dm#S13543089	9958	1993	0.9965	254.192	Drosophila melanogaster CG6441 (CG6441), transcript variant A, mRNA /cds=p(204,1880) /gb=NM_135280 /gi=281364557 /ug=Dm.5107 /len=1993	-	-	-	gi|161076777|ref|NP_609124.3|/0/CG6441, isoform A [Drosophila melanogaster]
gnl|UG|Dm#S20683779	9955	637	0.9623	795.059	EC30478.5prime Exelixis FlyTag ML01 pSport-Tag21 Drosophila melanogaster cDNA clone EC30478 5, mRNA sequence /clone=EC30478 /clone_end=5' /gb=CO191227 /gi=49002402 /ug=Dm.24045 /len=637	-	-	-	gi|68051467|gb|AAY84997.1|/5.62372e-75/IP07638p [Drosophila melanogaster]
gnl|UG|Dm#S13280676	9950	6251	0.5981	80.9787	Drosophila melanogaster SD07763 full insert cDNA /cds=p(4732,6084) /gb=AY084208 /gi=19527662 /ug=Dm.21648 /len=6251	GO:0005818//aster;GO:0005815//microtubule organizing center;GO:0031224//intrinsic to membrane;GO:0043234//protein complex	GO:0032561//guanyl ribonucleotide binding;GO:0005198//structural molecule activity;GO:0017111//nucleoside-triphosphatase activity;GO:0015405;GO:0032559	GO:0006810//transport;GO:0007017//microtubule-based process;GO:0045841//negative regulation of mitotic metaphase/anaphase transition;GO:0006959//humoral immune response;GO:0009207;GO:0043623//cellular protein complex assembly	gi|291414495|ref|XP_002723497.1|/0/PREDICTED: GL12416-like [Oryctolagus cuniculus]
gnl|UG|Dm#S13554545	9947	1790	0.9749	282.707	Drosophila melanogaster AT21229 full insert cDNA /cds=p(136,1641) /gb=BT001338 /gi=25009845 /ug=Dm.14965 /len=1790	-	GO:0004672//protein kinase activity;GO:0032559	GO:0007276//gamete generation;GO:0006464//protein modification process;GO:0008406//gonad development	gi|24651631|ref|NP_733426.1|/0/gasket [Drosophila melanogaster]
gnl|UG|Dm#S27598504	9942	2122	0.9524	238.356	Drosophila melanogaster AT13385 full insert cDNA /cds=p(57,836) /gb=BT023913 /gi=77403936 /ug=Dm.17815 /len=2122	-	-	-	gi|24586568|ref|NP_724672.1|/1.44466e-176/swift-tuttle, isoform A [Drosophila melanogaster]
gnl|UG|Dm#S50702301	9935	963	0.9813	524.854	Drosophila melanogaster MIP06166 full insert cDNA /cds=p(1,308) /gb=BT064657 /gi=223950540 /ug=Dm.7481 /len=963	-	-	-	gi|223950541|gb|ACN29354.1|/8.78186e-41/MIP06166p [Drosophila melanogaster]
gnl|UG|Dm#S13281851	9906	1787	0.9703	282.014	Drosophila melanogaster AT05691 full length cDNA /cds=p(71,1525) /gb=AY075168 /gi=18446890 /ug=Dm.29165 /len=1787	-	-	-	gi|18446891|gb|AAL68038.1|/0/AT05691p [Drosophila melanogaster]
gnl|UG|Dm#S13281822	9825	794	0.9685	629.52	Drosophila melanogaster AT13819 full length cDNA /cds=p(107,616) /gb=AY075197 /gi=18446947 /ug=Dm.5615 /len=794	-	-	-	gi|386768915|ref|NP_001245828.1|/2.28926e-62/CG4375, isoform C [Drosophila melanogaster]
gnl|UG|Dm#S41505101	9822	4730	0.7057	105.642	Drosophila melanogaster LP24365 full insert cDNA /cds=p(102,4394) /gb=BT031151 /gi=159884188 /ug=Dm.4098 /len=4730	GO:0031981//nuclear lumen;GO:0015630//microtubule cytoskeleton	-	GO:0006997//nucleus organization	gi|24645663|ref|NP_731472.1|/0/slender lobes, isoform B [Drosophila melanogaster]
gnl|UG|Dm#S13564266	9820	5882	0.9995	84.9344	Drosophila melanogaster CG18109 (CG18109), mRNA /cds=p(87,5882) /gb=NM_165132 /gi=281365066 /ug=Dm.26823 /len=5882	GO:0005819//spindle	-	GO:0007010//cytoskeleton organization	gi|24584498|ref|NP_723933.1|/0/CG18109 [Drosophila melanogaster]
gnl|UG|Dm#S22332559	9815	1964	0.9903	254.241	Drosophila melanogaster AT09606 full insert cDNA /cds=p(131,1855) /gb=BT016160 /gi=54650933 /ug=Dm.15175 /len=1964	-	-	-	gi|54650934|gb|AAV37045.1|/0/AT09606p [Drosophila melanogaster]
gnl|UG|Dm#S26386983	9781	4122	0.9959	120.718	Drosophila melanogaster RE11051 full insert cDNA /cds=p(361,3795) /gb=BT023767 /gi=71834205 /ug=Dm.3325 /len=4122	-	GO:0032561//guanyl ribonucleotide binding;GO:0017111//nucleoside-triphosphatase activity	GO:0009207	gi|71834206|gb|AAZ41775.1|/0/RE11051p [Drosophila melanogaster]
gnl|UG|Dm#S13284534	9771	2391	0.9143	207.901	Drosophila melanogaster GH13449 full insert cDNA /cds=p(461,2305) /gb=AY069126 /gi=17861587 /ug=Dm.2269 /len=2391	GO:0044429//mitochondrial part	GO:0016646//oxidoreductase activity, acting on the CH-NH group of donors, NAD or NADP as acceptor	GO:0006560//proline metabolic process	gi|28571794|ref|NP_788705.1|/0/delta-1-Pyrroline-5-carboxylate dehydrogenase 2, isoform A [Drosophila melanogaster]
gnl|UG|Dm#S16591168	9761	2040	0.9485	243.423	Drosophila melanogaster polyA-binding protein-interacting protein 2 mRNA, complete cds /cds=p(348,722) /gb=AY333418 /gi=33187781 /ug=Dm.1658 /len=2040	-	GO:0005488//binding	GO:0016049//cell growth;GO:0006412//translation	gi|17933646|ref|NP_524334.1|/4.13758e-56/polyA-binding protein interacting protein 2 [Drosophila melanogaster]
gnl|UG|Dm#S13563749	9760	2978	0.9886	166.733	Drosophila melanogaster vacuolar H[+] ATPase 16kD subunit (Vha16), transcript variant C, mRNA /cds=p(271,750) /gb=NM_165475 /gi=281360202 /ug=Dm.6911 /len=2978	GO:0031224//intrinsic to membrane;GO:0043231//intracellular membrane-bounded organelle;GO:0033177//proton-transporting two-sector ATPase complex, proton-transporting domain;GO:0033176;GO:0031090//organelle membrane	GO:0015078//hydrogen ion transmembrane transporter activity	GO:0006754//ATP biosynthetic process;GO:0015988//energy coupled proton transport, against electrochemical gradient	gi|17136612|ref|NP_476801.1|/3.74963e-80/vacuolar H[+] ATPase subunit 16-1, isoform A [Drosophila melanogaster]
gnl|UG|Dm#S13543010	9726	2453	0.9927	201.713	Drosophila melanogaster CG5075 (CG5075), mRNA /cds=p(115,2346) /gb=NM_135751 /gi=24583989 /ug=Dm.7785 /len=2453	GO:0016471//vacuolar proton-transporting V-type ATPase complex	GO:0015078//hydrogen ion transmembrane transporter activity;GO:0015662//ATPase activity, coupled to transmembrane movement of ions, phosphorylative mechanism;GO:0019829//cation-transporting ATPase activity;GO:0032559	GO:0015986//ATP synthesis coupled proton transport;GO:0015988//energy coupled proton transport, against electrochemical gradient	gi|20129479|ref|NP_609595.1|/0/vacuolar H[+] ATPase subunit 68-3 [Drosophila melanogaster]
gnl|UG|Dm#S53180854	9684	1274	0.8516	386.708	Drosophila melanogaster MIP14002 full insert cDNA /cds=p(149,1141) /gb=BT099889 /gi=260064180 /ug=Dm.17495 /len=1274	-	GO:0003824//catalytic activity	GO:0008152//metabolic process	gi|24641509|ref|NP_727600.1|/9.90293e-145/CG32655 [Drosophila melanogaster]
gnl|UG|Dm#S13280426	9678	923	0.6143	533.435	Drosophila melanogaster AT27079 full insert cDNA /cds=p(12,800) /gb=AY089460 /gi=19528166 /ug=Dm.33477 /len=923	-	-	-	gi|24645883|ref|NP_650053.1|/1.65454e-142/SCP-containing protein C [Drosophila melanogaster]
gnl|UG|Dm#S37515425	9658	881	0.6311	557.71	IP07756.5prime IP Drosophila melanogaster iPCR Amplified Library Drosophila melanogaster cDNA clone IP07756 5, mRNA sequence /clone=IP07756 /clone_end=5' /gb=EL877788 /gi=133844322 /ug=Dm.34803 /len=881	GO:0019866//organelle inner membrane;GO:0043231//intracellular membrane-bounded organelle;GO:0031224//intrinsic to membrane	GO:0005506//iron ion binding;GO:0015002//heme-copper terminal oxidase activity	GO:0051234//establishment of localization;GO:0045333//cellular respiration	gi|379317524|gb|AFC97648.1|/3.12751e-111/cytochrome c oxidase subunit I, partial (mitochondrion) [Drosophila simulans]
gnl|UG|Dm#S13275159	9658	4676	0.3003	105.078	Drosophila melanogaster clone GH03937 eukaryotic initiation factor-4a (eIF-4a) mRNA, complete cds /cds=p(3174,4385) /gb=AF145621 /gi=5052531 /ug=Dm.7226 /len=4676	GO:0043231//intracellular membrane-bounded organelle;GO:0015630//microtubule cytoskeleton;GO:0043234//protein complex;GO:0044444//cytoplasmic part	GO:0032559;GO:0008135//translation factor activity, nucleic acid binding;GO:0004003//ATP-dependent DNA helicase activity	GO:0006261//DNA-dependent DNA replication;GO:0007444//imaginal disc development;GO:0006412//translation;GO:0002164//larval development;GO:0007052//mitotic spindle organization;GO:0042078//germ-line stem cell division;GO:0019827//stem cell maintenance;GO:0009798//axis specification;GO:0007292//female gamete generation;GO:0033554//cellular response to stress;GO:0000380//alternative nuclear mRNA spl…	gi|17136248|ref|NP_476595.1|/0/eukaryotic initiation factor 4a, isoform C [Drosophila melanogaster]
gnl|UG|Dm#S13546654	9650	1600	0.9975	306.835	Drosophila melanogaster CG14740 (CG14740), mRNA /cds=p(99,1535) /gb=NM_141895 /gi=281361636 /ug=Dm.4275 /len=1600	-	GO:0046912//transferase activity, transferring acyl groups, acyl groups converted into alkyl on transfer	GO:0005975//carbohydrate metabolic process;GO:0009060//aerobic respiration	gi|21356863|ref|NP_650152.1|/0/CG14740 [Drosophila melanogaster]
gnl|UG|Dm#S27598460	9605	3095	0.9742	157.883	Drosophila melanogaster AT30978 full insert cDNA /cds=p(371,2461) /gb=BT023912 /gi=77403934 /ug=Dm.11300 /len=3095	-	GO:0004672//protein kinase activity;GO:0032559	GO:0006464//protein modification process	gi|77403935|gb|ABA81846.1|/0/AT30978p [Drosophila melanogaster]
gnl|UG|Dm#S13276409	9602	1644	0.9824	297.137	Drosophila melanogaster LD25232 full length cDNA /cds=p(600,1217) /gb=AY061831 /gi=16902029 /ug=Dm.1630 /len=1644	GO:0043231//intracellular membrane-bounded organelle;GO:0044444//cytoplasmic part;GO:0015630//microtubule cytoskeleton	GO:0005506//iron ion binding;GO:0003824//catalytic activity	GO:0008152//metabolic process;GO:0000041//transition metal ion transport;GO:0006875//cellular metal ion homeostasis	gi|17933722|ref|NP_524873.1|/9.72449e-98/ferritin 1 heavy chain homologue, isoform A [Drosophila melanogaster]
gnl|UG|Dm#S13564124	9577	771	0.5785	631.935	Drosophila melanogaster CG31740 (CG31740), mRNA /cds=p(385,570) /gb=NM_165235 /gi=281365150 /ug=Dm.5035 /len=771	-	-	-	gi|194880348|ref|XP_001974415.1|/1.53751e-12/GG21101 [Drosophila erecta]
gnl|UG|Dm#S14562232	9550	1265	0.951	384.07	Drosophila melanogaster GH14121 full insert cDNA /cds=p(128,1174) /gb=BT004880 /gi=28557660 /ug=Dm.11062 /len=1265	GO:0044424//intracellular part	GO:0008168//methyltransferase activity	GO:0006544//glycine metabolic process	gi|24645123|ref|NP_649814.1|/0/CG8043 [Drosophila melanogaster]
gnl|UG|Dm#S48377347	9525	5580	0.9552	86.8417	Drosophila melanogaster RE26532 full insert cDNA /cds=p(1783,4158) /gb=BT050550 /gi=211938720 /ug=Dm.33540 /len=5580	GO:0031224//intrinsic to membrane	GO:0008509//anion transmembrane transporter activity	GO:0006820//anion transport	gi|45552289|ref|NP_995667.1|/0/organic anion transporting polypeptide 30B, isoform D [Drosophila melanogaster]
gnl|UG|Dm#S13556494	9513	2358	0.9941	205.244	Drosophila melanogaster CG3800 (CG3800), mRNA /cds=p(419,916) /gb=NM_137895 /gi=24658882 /ug=Dm.5513 /len=2358	-	GO:0046914//transition metal ion binding	-	gi|24658883|ref|NP_611739.1|/5.22418e-82/CG3800, isoform A [Drosophila melanogaster]
gnl|UG|Dm#S13564293	9512	3383	0.8516	143.043	Drosophila melanogaster yuri gagarin (yuri), transcript variant B, mRNA /cds=p(565,3237) /gb=NM_165106 /gi=116008463 /ug=Dm.18498 /len=3383	GO:0012505//endomembrane system;GO:0044430//cytoskeletal part	GO:0005488//binding	GO:0031023//microtubule organizing center organization;GO:0003006//developmental process involved in reproduction	gi|116008464|ref|NP_723903.3|/0/yuri gagarin, isoform B [Drosophila melanogaster]
gnl|UG|Dm#S13559215	9476	1596	0.9994	302.057	Drosophila melanogaster Hex-t2 (Hex-t2), mRNA /cds=p(32,1492) /gb=NM_170272 /gi=24650314 /ug=Dm.20823 /len=1596	-	GO:0016773//phosphotransferase activity, alcohol group as acceptor;GO:0032559	GO:0006796//phosphate-containing compound metabolic process;GO:0006007//glucose catabolic process	gi|254939733|gb|ACT88129.1|/0/AT25367p [Drosophila melanogaster]
gnl|UG|Dm#S13545010	9461	3053	0.9882	157.655	Drosophila melanogaster AT12613 full insert cDNA /cds=p(148,2907) /gb=AY094654 /gi=20151294 /ug=Dm.30762 /len=3053	-	-	-	gi|20151295|gb|AAM11007.1|/0/AT12613p [Drosophila melanogaster]
gnl|UG|Dm#S13281756	9459	2071	0.9845	232.361	Drosophila melanogaster AT23209 full length cDNA /cds=p(101,1585) /gb=AY075264 /gi=18447079 /ug=Dm.7903 /len=2071	-	-	-	gi|18447080|gb|AAL68131.1|/0/AT23209p [Drosophila melanogaster]
gnl|UG|Dm#S13560587	9452	654	0.9969	735.264	Drosophila melanogaster CG9602 (CG9602), mRNA /cds=p(65,571) /gb=NM_142052 /gi=24646682 /ug=Dm.1185 /len=654	-	GO:0016879//ligase activity, forming carbon-nitrogen bonds;GO:0032559	GO:0006464//protein modification process	gi|25010062|gb|AAN71196.1|/2.83408e-101/GH25305p, partial [Drosophila melanogaster]
gnl|UG|Dm#S50836611	9393	2147	0.9427	222.572	Drosophila melanogaster MIP03064 full insert cDNA /cds=p(1,1098) /gb=BT072826 /gi=224775840 /ug=Dm.12915 /len=2147	GO:0044444//cytoplasmic part;GO:0005700//polytene chromosome;GO:0043231//intracellular membrane-bounded organelle	-	-	gi|224775841|gb|ACN62429.1|/2.0633e-146/MIP03064p [Drosophila melanogaster]
gnl|UG|Dm#S13541817	9344	1999	0.973	237.803	Drosophila melanogaster CG8728 (CG8728), mRNA /cds=p(215,1885) /gb=NM_136489 /gi=24586430 /ug=Dm.19874 /len=1999	GO:0044429//mitochondrial part	GO:0004175//endopeptidase activity;GO:0046914//transition metal ion binding;GO:0016616//oxidoreductase activity, acting on the CH-OH group of donors, NAD or NADP as acceptor	GO:0044281//small molecule metabolic process;GO:0051604//protein maturation	gi|19921772|ref|NP_610333.1|/0/CG8728 [Drosophila melanogaster]
gnl|UG|Dm#S13548779	9337	1348	0.9896	352.383	Drosophila melanogaster GH10091 full insert cDNA /cds=p(95,1198) /gb=AY122103 /gi=21483279 /ug=Dm.10939 /len=1348	-	GO:0005488//binding;GO:0003824//catalytic activity	GO:0005996//monosaccharide metabolic process	gi|24668282|ref|NP_730671.1|/0/CG32445 [Drosophila melanogaster]
gnl|UG|Dm#S13280143	9309	4037	0.6824	117.312	Drosophila melanogaster bicaudal C (BicC), transcript variant A, mRNA /cds=p(899,3616) /gb=NM_057517 /gi=19549403 /ug=Dm.7521 /len=4037	GO:0016021//integral to membrane	GO:0003723//RNA binding	GO:0017148//negative regulation of translation;GO:0007010//cytoskeleton organization;GO:0000087//M phase of mitotic cell cycle;GO:0007292//female gamete generation	gi|17136720|ref|NP_476865.1|/0/bicaudal C, isoform A [Drosophila melanogaster]
gnl|UG|Dm#S26386962	9277	2681	0.9828	176.039	Drosophila melanogaster GH14578 full insert cDNA /cds=p(148,2397) /gb=BT023788 /gi=71834248 /ug=Dm.13377 /len=2681	-	-	-	gi|24639822|ref|NP_572210.1|/0/CG3323 [Drosophila melanogaster]
gnl|UG|Dm#S13554518	9274	2720	0.9893	173.458	Drosophila melanogaster AT30147 full insert cDNA /cds=p(139,2673) /gb=BT001365 /gi=25009903 /ug=Dm.14961 /len=2720	-	-	-	gi|25009904|gb|AAN71120.1|/0/AT30147p [Drosophila melanogaster]
gnl|UG|Dm#S13546367	9267	2215	0.9937	212.845	Drosophila melanogaster CG12360 (CG12360), transcript variant A, mRNA /cds=p(341,1939) /gb=NM_141996 /gi=24646453 /ug=Dm.6374 /len=2215	-	-	-	gi|21357445|ref|NP_650253.1|/0/CG12360, isoform A [Drosophila melanogaster]
gnl|UG|Dm#S53095179	9262	3621	0.995	130.129	Drosophila melanogaster AT16096 full insert cDNA /cds=p(144,3392) /gb=BT099597 /gi=255982637 /ug=Dm.29183 /len=3621	-	-	-	gi|255982638|gb|ACU45750.1|/0/AT16096p [Drosophila melanogaster]
gnl|UG|Dm#S13284810	9240	1953	0.9985	240.695	Drosophila melanogaster putative achaete scute target 1 (Past1), transcript variant B, mRNA /cds=p(281,1885) /gb=NM_079608 /gi=24646380 /ug=Dm.7624 /len=1953	-	GO:0046872//metal ion binding;GO:0032561//guanyl ribonucleotide binding;GO:0017111//nucleoside-triphosphatase activity	GO:0009207	gi|19110871|gb|AAL85325.1|AF473822_1/0/EH domain containing protein [Drosophila melanogaster]
gnl|UG|Dm#S13563561	9239	1342	0.9069	350.243	Drosophila melanogaster CG11635 (CG11635), mRNA /cds=p(482,1342) /gb=NM_136528 /gi=24586561 /ug=Dm.14407 /len=1342	-	-	-	gi|24586562|ref|NP_610372.1|/2.14889e-129/CG11635 [Drosophila melanogaster]
gnl|UG|Dm#S13558085	9231	4830	0.9	97.2297	Drosophila melanogaster centrosomin (cnn), transcript variant C, mRNA /cds=p(110,4072) /gb=NM_165991 /gi=281363302 /ug=Dm.4773 /len=4830	GO:0005813//centrosome;GO:0015629//actin cytoskeleton;GO:0005819//spindle	GO:0015631//tubulin binding	GO:0000278//mitotic cell cycle;GO:0048565//digestive tract development;GO:0042461//photoreceptor cell development;GO:0048285;GO:0045165//cell fate commitment;GO:0051301//cell division;GO:0007143//female meiosis;GO:0007098//centrosome cycle;GO:0009790//embryo development	gi|24653385|ref|NP_725298.1|/0/centrosomin, isoform J [Drosophila melanogaster]
gnl|UG|Dm#S13542706	9209	7176	0.998	65.2871	Drosophila melanogaster fab1 (fab1), transcript variant A, mRNA /cds=p(463,5892) /gb=NM_137425 /gi=85726437 /ug=Dm.7091 /len=7176	GO:0043231//intracellular membrane-bounded organelle;GO:0012505//endomembrane system	GO:0046914//transition metal ion binding;GO:0016307//phosphatidylinositol phosphate kinase activity;GO:0032559	GO:0007041//lysosomal transport;GO:0046488//phosphatidylinositol metabolic process;GO:0019538//protein metabolic process;GO:0007165//signal transduction	gi|20130093|ref|NP_611269.1|/0/fab1, isoform A [Drosophila melanogaster]
gnl|UG|Dm#S13542673	9206	2829	0.6444	165.552	Drosophila melanogaster CG16716 (CG16716), mRNA /cds=p(103,2706) /gb=NM_137589 /gi=281363808 /ug=Dm.5046 /len=2829	-	GO:0016881//acid-amino acid ligase activity	GO:0043412//macromolecule modification	gi|189181765|gb|ACD81659.1|/0/AT27922p [Drosophila melanogaster]
gnl|UG|Dm#S13280600	9199	1912	0.9838	244.765	Drosophila melanogaster AT08308 full insert cDNA /cds=p(95,1834) /gb=AY089285 /gi=19527816 /ug=Dm.1041 /len=1912	-	-	-	gi|24668214|ref|NP_649332.1|/0/CG7634 [Drosophila melanogaster]
gnl|UG|Dm#S53111520	9193	6297	0.5674	74.2713	Drosophila melanogaster MIP08202 full insert cDNA /cds=p(269,6040) /gb=BT099687 /gi=257153431 /ug=Dm.1940 /len=6297	-	GO:0046914//transition metal ion binding;GO:0008235//metalloexopeptidase activity	GO:0019538//protein metabolic process	gi|257153432|gb|ACV44473.1|/0/MIP08202p [Drosophila melanogaster]
gnl|UG|Dm#S13560310	9176	965	0.9845	483.753	Drosophila melanogaster CG10317 (CG10317), transcript variant C, mRNA /cds=p(203,850) /gb=NM_142282 /gi=281361916 /ug=Dm.16816 /len=965	-	-	-	gi|281361917|ref|NP_650539.2|/1.38356e-102/CG10317, isoform C [Drosophila melanogaster]
gnl|UG|Dm#S14233786	9157	1657	0.959	281.143	Drosophila melanogaster RE05287 full insert cDNA /cds=p(176,934) /gb=BT003542 /gi=28317053 /ug=Dm.11229 /len=1657	-	-	-	gi|24586242|ref|NP_610280.1|/0/CG11125 [Drosophila melanogaster]
gnl|UG|Dm#S13545012	9124	1081	0.9306	429.395	Drosophila melanogaster AT11120 full insert cDNA /cds=p(104,343) /gb=AY094652 /gi=20151290 /ug=Dm.7853 /len=1081	-	-	-	gi|24583535|ref|NP_723620.1|/3.97925e-40/CG31870, isoform A [Drosophila melanogaster]
gnl|UG|Dm#S13548043	9119	1116	0.9848	415.7	Drosophila melanogaster GH16267 full insert cDNA /cds=p(151,951) /gb=AY118792 /gi=21429947 /ug=Dm.10792 /len=1116	-	-	-	gi|24585179|ref|NP_609957.2|/2.63497e-143/CG17349 [Drosophila melanogaster]
gnl|UG|Dm#S13545477	9105	4869	0.9903	95.1344	Drosophila melanogaster AT11515 full insert cDNA /cds=p(41,4741) /gb=AY113238 /gi=21064026 /ug=Dm.13336 /len=4869	-	-	-	gi|201065807|gb|ACH92313.1|/0/FI06016p [Drosophila melanogaster]
gnl|UG|Dm#S13542368	9087	2369	0.9992	195.143	Drosophila melanogaster CG3702 (CG3702), mRNA /cds=p(210,2135) /gb=NM_134975 /gi=24581597 /ug=Dm.4399 /len=2369	GO:0031224//intrinsic to membrane	-	-	gi|19920668|ref|NP_608819.1|/0/CG3702 [Drosophila melanogaster]
gnl|UG|Dm#S13544927	9082	2693	0.9944	171.57	Drosophila melanogaster GH28796 full insert cDNA /cds=p(269,2500) /gb=AY094738 /gi=20151462 /ug=Dm.11883 /len=2693	-	-	-	gi|281365480|ref|NP_001163324.1|/0/CG8001, isoform B [Drosophila melanogaster]
gnl|UG|Dm#S25030650	9068	849	0.9859	543.377	Drosophila melanogaster IP08379 full insert cDNA /cds=p(81,653) /gb=BT022926 /gi=66772060 /ug=Dm.16690 /len=849	-	-	-	gi|24648353|ref|NP_732487.1|/4.35806e-107/CG31206 [Drosophila melanogaster]
gnl|UG|Dm#S13559563	9065	1686	0.7776	273.532	Drosophila melanogaster CG10365 (CG10365), transcript variant C, mRNA /cds=p(557,1411) /gb=NM_170087 /gi=24649392 /ug=Dm.6408 /len=1686	GO:0031224//intrinsic to membrane	GO:0016616//oxidoreductase activity, acting on the CH-OH group of donors, NAD or NADP as acceptor;GO:0048037//cofactor binding	GO:0006732//coenzyme metabolic process	gi|24649389|ref|NP_651176.1|/1.80741e-147/CG10365, isoform A [Drosophila melanogaster]
gnl|UG|Dm#S13559996	9061	1019	0.9931	452.376	Drosophila melanogaster CG31459 (CG31459), mRNA /cds=p(152,892) /gb=NM_169876 /gi=24648265 /ug=Dm.13406 /len=1019	-	-	-	gi|24648266|ref|NP_732454.1|/3.10279e-132/CG31459 [Drosophila melanogaster]
gnl|UG|Dm#S46997619	9050	3256	0.3587	141.404	Drosophila melanogaster RH57811 full insert cDNA /cds=p(630,1121) /gb=BT044478 /gi=201066268 /ug=Dm.33709 /len=3256	-	-	-	gi|325053767|gb|ADY69853.1|/4.38547e-126/MIP29105p [Drosophila melanogaster]
gnl|UG|Dm#S19785621	9049	1150	0.9826	400.313	Drosophila melanogaster RE50359 full insert cDNA /cds=p(347,706) /gb=BT012668 /gi=47026422 /ug=Dm.20754 /len=1150	-	-	-	gi|47026423|gb|AAT08474.1|/6.72983e-57/RE50359p [Drosophila melanogaster]
gnl|UG|Dm#S13330945	9044	381	0.9291	1207.63	bs11g08.y1 Drosophila melanogaster adult testis library Drosophila melanogaster cDNA clone bs11g08 5', mRNA sequence /clone=bs11g08 /clone_end=5' /gb=AI945350 /gi=5735748 /ug=Dm.7354 /len=381	-	-	-	-
gnl|UG|Dm#S50370893	9016	4495	0.9066	102.043	Drosophila melanogaster CG10600 (CG10600), transcript variant B, mRNA /cds=p(275,4495) /gb=NM_001144367 /gi=221476137 /ug=Dm.463 /len=4495	-	-	GO:0006351//transcription, DNA-dependent	gi|221476138|ref|NP_001137839.1|/0/CG10600, isoform B [Drosophila melanogaster]
gnl|UG|Dm#S13278012	9016	1906	0.9685	240.651	Drosophila melanogaster GH12014 full length cDNA /cds=p(168,1601) /gb=AY058344 /gi=16197856 /ug=Dm.82 /len=1906	-	-	-	gi|18858147|ref|NP_572213.1|/0/CG4198 [Drosophila melanogaster]
gnl|UG|Dm#S13559940	9013	1460	0.9966	314.061	Drosophila melanogaster CG4323 (CG4323), transcript variant A, mRNA /cds=p(507,1421) /gb=NM_169896 /gi=24648408 /ug=Dm.11879 /len=1460	GO:0019866//organelle inner membrane;GO:0031224//intrinsic to membrane	GO:0005215//transporter activity	GO:0006810//transport	gi|24648409|ref|NP_732512.1|/1.54244e-160/dicarboxylate carrier 2, isoform A [Drosophila melanogaster]
gnl|UG|Dm#S13547499	8986	2728	0.9238	167.579	Drosophila melanogaster growl (growl), transcript variant A, mRNA /cds=p(154,1791) /gb=NM_141209 /gi=24643968 /ug=Dm.4150 /len=2728	GO:0005681//spliceosomal complex	GO:0003676//nucleic acid binding;GO:0016882//cyclo-ligase activity;GO:0032559	GO:0007309//oocyte axis specification;GO:0000377;GO:0006760//folic acid-containing compound metabolic process	gi|21355167|ref|NP_649466.1|/0/lost, isoform A [Drosophila melanogaster]
gnl|UG|Dm#S13558211	8985	3569	0.9899	128.076	Drosophila melanogaster CG8830 (CG8830), transcript variant B, mRNA /cds=p(570,3128) /gb=NM_165900 /gi=24653046 /ug=Dm.18735 /len=3569	-	GO:0016790//thiolester hydrolase activity	GO:0019941//modification-dependent protein catabolic process	gi|24653045|ref|NP_610784.1|/0/CG8830, isoform A [Drosophila melanogaster]
gnl|UG|Dm#S13278249	8981	1216	0.986	375.741	Drosophila melanogaster GH13914 full length cDNA /cds=p(108,1073) /gb=AY058371 /gi=16182972 /ug=Dm.4297 /len=1216	-	-	-	gi|116811563|emb|CAL25948.1|/7.2885e-150/CG7251 [Drosophila melanogaster]
gnl|UG|Dm#S13558485	8975	1642	0.9848	278.073	Drosophila melanogaster sugar transporter 4 (sut4), transcript variant B, mRNA /cds=p(119,1453) /gb=NM_165736 /gi=24652311 /ug=Dm.2586 /len=1642	GO:0031224//intrinsic to membrane	GO:0005402	GO:0006810//transport	gi|17737451|ref|NP_523675.1|/0/sugar transporter 4 [Drosophila melanogaster]
gnl|UG|Dm#S13546058	8968	3890	0.9977	117.285	Drosophila melanogaster CG1317 (CG1317), transcript variant B, mRNA /cds=p(299,3265) /gb=NM_139458 /gi=281365516 /ug=Dm.4190 /len=3890	-	GO:0046914//transition metal ion binding	-	gi|51092145|gb|AAT94486.1|/0/LP04173p [Drosophila melanogaster]
gnl|UG|Dm#S13564297	8957	1942	0.9258	234.645	Drosophila melanogaster vasa intronic gene (vig), transcript variant D, mRNA /cds=p(234,1706) /gb=NM_165102 /gi=24584394 /ug=Dm.2596 /len=1942	GO:0043231//intracellular membrane-bounded organelle;GO:0031332;GO:0005700//polytene chromosome	-	GO:0034968//histone lysine methylation;GO:0006342//chromatin silencing;GO:0035194//posttranscriptional gene silencing by RNA	gi|17737419|ref|NP_523572.1|/1.2678e-139/vasa intronic gene, isoform A [Drosophila melanogaster]
gnl|UG|Dm#S13548149	8953	2413	0.9834	188.759	Drosophila melanogaster AT12403 full insert cDNA /cds=p(329,1786) /gb=AY118685 /gi=21429733 /ug=Dm.13425 /len=2413	-	-	-	gi|24639653|ref|NP_572158.1|/9.86422e-177/CG15572 [Drosophila melanogaster]
gnl|UG|Dm#S13278230	8916	1733	0.9758	261.739	Drosophila melanogaster GH15768 full length cDNA /cds=p(92,1621) /gb=AY058392 /gi=16183076 /ug=Dm.4288 /len=1733	GO:0044464//cell part	GO:0005099//Ras GTPase activator activity	GO:0032318//regulation of Ras GTPase activity	gi|19920738|ref|NP_608913.1|/0/CG7742 [Drosophila melanogaster]
gnl|UG|Dm#S13556364	8906	8274	0.9874	54.7601	Drosophila melanogaster CG32394 (CG32394), mRNA /cds=p(564,7961) /gb=NM_168179 /gi=24659554 /ug=Dm.4007 /len=8274	-	-	GO:0008306//associative learning	gi|320545625|ref|NP_729188.2|/0/dikar, isoform C [Drosophila melanogaster]
gnl|UG|Dm#S13562314	8900	8210	0.954	55.1498	Drosophila melanogaster mushroom body defect (mud), transcript variant B, mRNA /cds=p(278,7840) /gb=NM_167399 /gi=62484431 /ug=Dm.4152 /len=8210	GO:0005815//microtubule organizing center;GO:0044448//cell cortex part;GO:0043231//intracellular membrane-bounded organelle	GO:0043169//cation binding;GO:0001071//nucleic acid binding transcription factor activity;GO:0004879//ligand-activated sequence-specific DNA binding RNA polymerase II transcription factor activity;GO:0016209//antioxidant activity	GO:0007420//brain development;GO:0007056//spindle assembly involved in female meiosis;GO:0072593//reactive oxygen species metabolic process;GO:0045165//cell fate commitment;GO:0006351//transcription, DNA-dependent	gi|9545989|gb|AAF88146.1|AF174134_1/0/Mud protein [Drosophila melanogaster]
gnl|UG|Dm#S19187200	8845	3904	0.981	115.262	Drosophila melanogaster Trc8 (Trc8), transcript variant D, mRNA /cds=p(673,3102) /gb=NM_206580 /gi=45553605 /ug=Dm.7902 /len=3904	GO:0043231//intracellular membrane-bounded organelle	GO:0046914//transition metal ion binding	GO:0007417//central nervous system development;GO:0040008//regulation of growth	gi|45553606|ref|NP_996303.1|/0/Trc8, isoform D [Drosophila melanogaster]
gnl|UG|Dm#S13280643	8845	2588	0.9934	173.872	Drosophila melanogaster AT02886 full insert cDNA /cds=p(76,2427) /gb=AY089241 /gi=19527728 /ug=Dm.5156 /len=2588	GO:0043231//intracellular membrane-bounded organelle;GO:0044444//cytoplasmic part	GO:0051536//iron-sulfur cluster binding;GO:0016836//hydro-lyase activity	GO:0009060//aerobic respiration	gi|28571643|ref|NP_650042.2|/0/CG4706 [Drosophila melanogaster]
gnl|UG|Dm#S13541304	8844	1669	0.9245	269.581	Drosophila melanogaster CG3085 (CG3085), mRNA /cds=p(187,1485) /gb=NM_137908 /gi=24659046 /ug=Dm.743 /len=1669	GO:0015630//microtubule cytoskeleton	-	GO:0007010//cytoskeleton organization	gi|19922798|ref|NP_611752.1|/0/CG3085 [Drosophila melanogaster]
gnl|UG|Dm#S13543146	8842	2235	0.9996	201.266	Drosophila melanogaster CG8851 (CG8851), mRNA /cds=p(118,2052) /gb=NM_134944 /gi=281364337 /ug=Dm.7845 /len=2235	-	-	-	gi|24581467|ref|NP_608788.2|/0/CG8851 [Drosophila melanogaster]
gnl|UG|Dm#S13277266	8840	959	0.9082	468.955	Drosophila melanogaster GH26094 full length cDNA /cds=p(141,788) /gb=AY060794 /gi=16768245 /ug=Dm.3854 /len=959	-	-	-	gi|19921586|ref|NP_610041.1|/7.22542e-120/CG17470 [Drosophila melanogaster]
gnl|UG|Dm#S13280538	8722	1275	0.9647	348.019	Drosophila melanogaster AT16669 full insert cDNA /cds=p(173,805) /gb=AY089347 /gi=19527940 /ug=Dm.7876 /len=1275	-	-	-	gi|19920378|ref|NP_608368.1|/9.33358e-119/CG9570 [Drosophila melanogaster]
gnl|UG|Dm#S40978983	8721	1406	0.8592	315.557	Drosophila melanogaster IP08610 full insert cDNA /cds=p(227,829) /gb=BT030835 /gi=157816447 /ug=Dm.6266 /len=1406	-	-	-	gi|24656038|ref|NP_728742.1|/3.6787e-111/CG32298 [Drosophila melanogaster]
gnl|UG|Dm#S13281858	8709	2064	0.7883	214.662	Drosophila melanogaster AT04231 full length cDNA /cds=p(628,1797) /gb=AY075161 /gi=18446876 /ug=Dm.19829 /len=2064	-	GO:0043169//cation binding;GO:0005515//protein binding	GO:0044267//cellular protein metabolic process	gi|18446877|gb|AAL68031.1|/0/AT04231p [Drosophila melanogaster]
gnl|UG|Dm#S13557111	8686	921	0.9978	479.797	Drosophila melanogaster CG2113 (CG2113), mRNA /cds=p(71,622) /gb=NM_139500 /gi=24656316 /ug=Dm.20691 /len=921	-	-	-	gi|45550528|ref|NP_647757.2|/4.54291e-92/CG2113 [Drosophila melanogaster]
gnl|UG|Dm#S25030682	8664	1495	0.9906	294.832	Drosophila melanogaster IP12509 full insert cDNA /cds=p(79,1353) /gb=BT022894 /gi=66771996 /ug=Dm.30813 /len=1495	GO:0005874//microtubule	-	GO:0000278//mitotic cell cycle;GO:0032501//multicellular organismal process;GO:0007051//spindle organization	gi|45550944|ref|NP_723253.2|/0/CG31907 [Drosophila melanogaster]
gnl|UG|Dm#S13281837	8615	1162	0.9776	377.178	Drosophila melanogaster AT12920 full length cDNA /cds=p(118,1107) /gb=AY075182 /gi=18446918 /ug=Dm.5628 /len=1162	-	-	-	gi|18446919|gb|AAL68052.1|/9.25758e-163/AT12920p [Drosophila melanogaster]
gnl|UG|Dm#S13281816	8614	1456	0.9808	300.982	Drosophila melanogaster AT14090 full length cDNA /cds=p(134,1231) /gb=AY075204 /gi=18446960 /ug=Dm.5611 /len=1456	GO:0016020//membrane	-	-	gi|18446961|gb|AAL68072.1|/0/AT14090p [Drosophila melanogaster]
gnl|UG|Dm#S13561192	8612	2611	0.4768	167.801	Drosophila melanogaster dipeptidyl aminopeptidase III (DppIII), transcript variant C, mRNA /cds=p(140,2500) /gb=NM_169217 /gi=281361337 /ug=Dm.11444 /len=2611	GO:0044444//cytoplasmic part	GO:0008238//exopeptidase activity	GO:0019538//protein metabolic process	gi|24645047|ref|NP_731237.1|/0/dipeptidyl aminopeptidase III, isoform C [Drosophila melanogaster]
gnl|UG|Dm#S13545455	8590	889	0.9786	491.574	Drosophila melanogaster AT15471 full insert cDNA /cds=p(164,742) /gb=AY113260 /gi=21064070 /ug=Dm.13328 /len=889	-	GO:0046872//metal ion binding;GO:0016887//ATPase activity	-	gi|21064071|gb|AAM29265.1|/5.62217e-108/AT15471p [Drosophila melanogaster]
gnl|UG|Dm#S16606840	8589	1849	0.9865	236.321	Drosophila melanogaster RE16955 full insert cDNA /cds=p(592,1443) /gb=BT010015 /gi=33589433 /ug=Dm.6430 /len=1849	-	GO:0016879//ligase activity, forming carbon-nitrogen bonds	GO:0006464//protein modification process	gi|21358599|ref|NP_650631.1|/3.83751e-138/CG5823 [Drosophila melanogaster]
gnl|UG|Dm#S13338051	8588	639	0.8685	683.736	bs30f02.y1 Drosophila melanogaster adult testis library Drosophila melanogaster cDNA clone bs30f02 5', mRNA sequence /clone=bs30f02 /clone_end=5' /gb=AI946780 /gi=9992095 /ug=Dm.20280 /len=639	-	-	GO:0003006//developmental process involved in reproduction;GO:0048869	gi|28572015|ref|NP_476584.2|/9.70887e-71/janus B [Drosophila melanogaster]
gnl|UG|Dm#S13280397	8581	2361	0.6192	184.901	Drosophila melanogaster AT31848 full insert cDNA /cds=p(1058,2248) /gb=AY089489 /gi=19528224 /ug=Dm.20716 /len=2361	-	GO:0005488//binding;GO:0019206//nucleoside kinase activity	GO:0040009//regulation of growth rate;GO:0043101//purine-containing compound salvage	gi|28571668|ref|NP_731676.2|/0/CG3809 [Drosophila melanogaster]
gnl|UG|Dm#S13556918	8580	1567	0.9636	278.558	Drosophila melanogaster CG10855 (CG10855), mRNA /cds=p(498,1442) /gb=NM_139572 /gi=24656953 /ug=Dm.6508 /len=1567	-	-	-	gi|24656954|ref|NP_647829.1|/1.69275e-168/nutcracker [Drosophila melanogaster]
gnl|UG|Dm#S13285484	8580	3508	0.984	124.43	Drosophila melanogaster failed axon connections (fax), transcript variant A, mRNA /cds=p(422,1678) /gb=NM_079382 /gi=78707504 /ug=Dm.6723 /len=3508	-	-	GO:0048667//cell morphogenesis involved in neuron differentiation	gi|28574889|ref|NP_524106.3|/0/failed axon connections, isoform A [Drosophila melanogaster]
gnl|UG|Dm#S13279745	8568	2722	0.9875	160.136	Drosophila melanogaster vacuolar H[+]-ATPase 55kD B subunit (Vha55), transcript variant B, mRNA /cds=p(245,1717) /gb=NM_057560 /gi=281361663 /ug=Dm.7889 /len=2722	GO:0016471//vacuolar proton-transporting V-type ATPase complex;GO:0005768//endosome	GO:0015078//hydrogen ion transmembrane transporter activity;GO:0015662//ATPase activity, coupled to transmembrane movement of ions, phosphorylative mechanism;GO:0019829//cation-transporting ATPase activity;GO:0032559	GO:0015986//ATP synthesis coupled proton transport;GO:0015988//energy coupled proton transport, against electrochemical gradient	gi|17136796|ref|NP_476908.1|/0/vacuolar H[+]-ATPase 55kD B subunit, isoform B [Drosophila melanogaster]
gnl|UG|Dm#S13280419	8554	2011	0.996	216.399	Drosophila melanogaster AT27838 full insert cDNA /cds=p(125,1918) /gb=AY089467 /gi=19528180 /ug=Dm.4996 /len=2011	-	-	-	gi|28571555|ref|NP_649704.3|/0/CG14609 [Drosophila melanogaster]
gnl|UG|Dm#S58330186	8534	5876	0.9833	73.887	Drosophila melanogaster LD13895 full insert cDNA /cds=p(144,5645) /gb=BT125868 /gi=317008656 /ug=Dm.21367 /len=5876	-	GO:0070011	GO:0019538//protein metabolic process	gi|24659567|ref|NP_648056.1|/0/CG10107, isoform A [Drosophila melanogaster]
gnl|UG|Dm#S14880656	8505	879	0.678	492.247	Drosophila melanogaster LP05614 full insert cDNA /cds=p(334,651) /gb=BT006002 /gi=29134934 /ug=Dm.13514 /len=879	GO:0019866//organelle inner membrane;GO:0044425//membrane part;GO:0044429//mitochondrial part	GO:0009055//electron carrier activity;GO:0005506//iron ion binding	GO:0006915//apoptotic process;GO:0006091//generation of precursor metabolites and energy;GO:0046668//regulation of retinal cell programmed cell death;GO:0051234//establishment of localization;GO:0003006//developmental process involved in reproduction	gi|17137204|ref|NP_477164.1|/1.33549e-53/cytochrome c distal [Drosophila melanogaster]
gnl|UG|Dm#S19236686	8503	1518	0.9881	284.969	Drosophila melanogaster AT07976 full insert cDNA /cds=p(170,1348) /gb=BT012346 /gi=45825126 /ug=Dm.31100 /len=1518	-	-	-	gi|45825127|gb|AAS77471.1|/0/AT07976p [Drosophila melanogaster]
gnl|UG|Dm#S13557545	8493	6356	0.9475	67.979	Drosophila melanogaster CG32479 (CG32479), mRNA /cds=p(444,4997) /gb=NM_167844 /gi=24654913 /ug=Dm.31128 /len=6356	-	GO:0016790//thiolester hydrolase activity	GO:0019941//modification-dependent protein catabolic process	gi|24654914|ref|NP_728554.1|/0/CG32479 [Drosophila melanogaster]
gnl|UG|Dm#S13556555	8477	2209	0.9955	195.229	Drosophila melanogaster DnaJ-like-1 (DnaJ-1), transcript variant B, mRNA /cds=p(638,1642) /gb=NM_168128 /gi=24658561 /ug=Dm.2839 /len=2209	GO:0015630//microtubule cytoskeleton	GO:0005515//protein binding	GO:0044267//cellular protein metabolic process	gi|24658555|ref|NP_523936.2|/0/DnaJ-like-1, isoform A [Drosophila melanogaster]
gnl|UG|Dm#S13563101	8450	5682	0.927	75.6576	Drosophila melanogaster CG2861 (CG2861), transcript variant A, mRNA /cds=p(1,5682) /gb=NM_131961 /gi=24639765 /ug=Dm.25373 /len=5682	-	GO:0004872//receptor activity	GO:0007165//signal transduction	gi|24639766|ref|NP_572189.1|/0/CG2861, isoform A [Drosophila melanogaster]
gnl|UG|Dm#S13542039	8449	1841	0.9935	233.48	Drosophila melanogaster CG15286 (CG15286), mRNA /cds=p(162,1697) /gb=NM_135862 /gi=24584305 /ug=Dm.33545 /len=1841	GO:0044464//cell part	GO:0046914//transition metal ion binding	-	gi|24584306|ref|NP_609706.2|/0/CG15286 [Drosophila melanogaster]
gnl|UG|Dm#S13280523	8446	1653	0.9788	259.941	Drosophila melanogaster AT18578 full insert cDNA /cds=p(145,1557) /gb=AY089362 /gi=19527970 /ug=Dm.5073 /len=1653	-	GO:0004553//hydrolase activity, hydrolyzing O-glycosyl compounds;GO:0030247//polysaccharide binding;GO:0043167//ion binding	GO:0006026	gi|19527971|gb|AAL90100.1|/0/AT18578p [Drosophila melanogaster]
gnl|UG|Dm#S50371144	8437	4145	0.9628	103.553	Drosophila melanogaster CG5741 (CG5741), transcript variant B, mRNA /cds=p(576,3317) /gb=NM_001144450 /gi=281365885 /ug=Dm.14955 /len=4145	GO:0044464//cell part	-	-	gi|386770855|ref|NP_648265.2|/0/orb2, isoform E [Drosophila melanogaster]
gnl|UG|Dm#S13554130	8406	1505	0.9714	284.152	Drosophila melanogaster RH05604 full insert cDNA /cds=p(154,1251) /gb=BT001756 /gi=25012843 /ug=Dm.19569 /len=1505	GO:0043234//protein complex;GO:0044444//cytoplasmic part;GO:0015630//microtubule cytoskeleton	-	GO:0032787//monocarboxylic acid metabolic process;GO:0000226//microtubule cytoskeleton organization	gi|25012844|gb|AAN71511.1|/0/RH05604p [Drosophila melanogaster]
gnl|UG|Dm#S13546635	8390	5359	0.9845	79.6481	Drosophila melanogaster legless (lgs), mRNA /cds=p(515,4924) /gb=NM_143665 /gi=24638610 /ug=Dm.1400 /len=5359	-	-	-	gi|21356901|ref|NP_651922.1|/0/legless [Drosophila melanogaster]
gnl|UG|Dm#S13556979	8386	3596	0.9956	118.64	Drosophila melanogaster CG11526 (CG11526), transcript variant A, mRNA /cds=p(573,3221) /gb=NM_168023 /gi=281365579 /ug=Dm.31167 /len=3596	-	-	-	gi|24656762|ref|NP_728867.1|/0/CG11526, isoform A [Drosophila melanogaster]
gnl|UG|Dm#S50370996	8352	1382	0.9493	307.454	Drosophila melanogaster CG6332 (CG6332), transcript variant B, mRNA /cds=p(132,1259) /gb=NM_001144626 /gi=281362240 /ug=Dm.12009 /len=1382	-	-	-	gi|21355841|ref|NP_650999.1|/2.53156e-165/CG6332 [Drosophila melanogaster]
gnl|UG|Dm#S13542169	8336	4088	0.9993	103.739	Drosophila melanogaster CG5366 (CG5366), mRNA /cds=p(197,3943) /gb=NM_135545 /gi=24583378 /ug=Dm.3151 /len=4088	-	-	-	gi|19921068|ref|NP_609389.1|/0/Cullin-associated and neddylation-dissociated 1 [Drosophila melanogaster]
gnl|UG|Dm#S13558819	8334	1443	0.9896	293.822	Drosophila melanogaster ferritin 2 light chain homologue (Fer2LCH), transcript variant B, mRNA /cds=p(438,1121) /gb=NM_170483 /gi=24651365 /ug=Dm.1810 /len=1443	GO:0043231//intracellular membrane-bounded organelle	GO:0005506//iron ion binding;GO:0003824//catalytic activity	GO:0007423//sensory organ development;GO:0008152//metabolic process;GO:0000041//transition metal ion transport;GO:0006875//cellular metal ion homeostasis	gi|24651364|ref|NP_524802.2|/3.55073e-125/ferritin 2 light chain homologue, isoform A [Drosophila melanogaster]
gnl|UG|Dm#S13557186	8331	1896	0.9525	223.54	Drosophila melanogaster CG1146 (CG1146), transcript variant A, mRNA /cds=p(406,1353) /gb=NM_139468 /gi=24656073 /ug=Dm.33556 /len=1896	-	-	-	gi|24656074|ref|NP_647725.1|/6.53717e-141/CG1146, isoform A [Drosophila melanogaster]
gnl|UG|Dm#S54949932	8323	2479	0.933	170.805	Drosophila melanogaster katanin p60-like 1 (kat-60L1), transcript variant G, mRNA /cds=p(113,2134) /gb=NM_001170054 /gi=281360143 /ug=Dm.8004 /len=2479	GO:0005813//centrosome	GO:0015631//tubulin binding;GO:0017111//nucleoside-triphosphatase activity;GO:0032559	GO:0042551//neuron maturation;GO:0007017//microtubule-based process	gi|281360140|ref|NP_001163523.1|/0/katanin p60-like 1, isoform E [Drosophila melanogaster]
gnl|UG|Dm#S13562583	8315	3669	0.9733	115.295	Drosophila melanogaster Klp10A (Klp10A), transcript variant C, mRNA /cds=p(508,2925) /gb=NM_167268 /gi=24641202 /ug=Dm.130 /len=3669	GO:0005875//microtubule associated complex;GO:0005876//spindle microtubule	GO:0003774//motor activity;GO:0032559	GO:0000090//mitotic anaphase;GO:0000819//sister chromatid segregation;GO:0000226//microtubule cytoskeleton organization	gi|18860045|ref|NP_572687.1|/0/Klp10A, isoform A [Drosophila melanogaster]
gnl|UG|Dm#S13548290	8301	1124	0.9511	375.718	Drosophila melanogaster GH24859 full insert cDNA /cds=p(81,896) /gb=AY119541 /gi=21428951 /ug=Dm.29622 /len=1124	-	-	-	gi|24661826|ref|NP_648344.1|/2.17862e-137/CG16719 [Drosophila melanogaster]
gnl|UG|Dm#S13545019	8286	1606	0.9888	262.48	Drosophila melanogaster AT09431 full insert cDNA /cds=p(270,1358) /gb=AY094645 /gi=20151276 /ug=Dm.21506 /len=1606	-	-	-	gi|20151277|gb|AAM10998.1|/0/AT09431p [Drosophila melanogaster]
gnl|UG|Dm#S13277326	8270	1242	0.9879	338.752	Drosophila melanogaster GH18325 full insert cDNA /cds=p(148,1152) /gb=AY060734 /gi=16768125 /ug=Dm.3887 /len=1242	-	-	-	gi|19922208|ref|NP_610919.1|/5.24654e-143/CG18568 [Drosophila melanogaster]
gnl|UG|Dm#S13563245	8262	4882	0.8775	86.0963	Drosophila melanogaster proximal to raf (ptr), transcript variant C, mRNA /cds=p(777,4481) /gb=NM_166938 /gi=24639339 /ug=Dm.1828 /len=4882	GO:0044459//plasma membrane part;GO:0031224//intrinsic to membrane	GO:0004888//transmembrane signaling receptor activity	GO:0001703//gastrulation with mouth forming first	gi|17864372|ref|NP_524761.1|/0/proximal to raf, isoform B [Drosophila melanogaster]
gnl|UG|Dm#S27947126	8257	2473	0.9939	169.862	Drosophila melanogaster AT28245 full insert cDNA /cds=p(89,2326) /gb=BT023957 /gi=78214292 /ug=Dm.22913 /len=2473	-	-	-	gi|78214293|gb|ABB36461.1|/0/AT28245p [Drosophila melanogaster]
gnl|UG|Dm#S13283081	8233	741	0.9555	565.246	Drosophila melanogaster AT22380 full insert cDNA /cds=p(90,527) /gb=AY070811 /gi=17944730 /ug=Dm.6276 /len=741	GO:0043231//intracellular membrane-bounded organelle	GO:0015036//disulfide oxidoreductase activity	GO:0018904;GO:0033554//cellular response to stress;GO:0019725//cellular homeostasis	gi|28573567|ref|NP_611446.3|/3.00592e-79/CG8517 [Drosophila melanogaster]
gnl|UG|Dm#S25030724	8231	3095	0.8611	135.297	Drosophila melanogaster IP13061 full insert cDNA /cds=p(1750,2793) /gb=BT022852 /gi=66771912 /ug=Dm.15158 /len=3095	GO:0005743//mitochondrial inner membrane	GO:0008066//glutamate receptor activity;GO:0005231//excitatory extracellular ligand-gated ion channel activity	-	gi|386771401|ref|NP_649074.2|/0/ionotropic receptor 75d [Drosophila melanogaster]
gnl|UG|Dm#S13564954	8229	899	0.9933	465.677	Drosophila melanogaster CG31910 (CG31910), mRNA /cds=p(68,856) /gb=NM_164708 /gi=24582316 /ug=Dm.20932 /len=899	-	-	-	gi|24582317|ref|NP_723211.1|/1.34665e-149/CG31910 [Drosophila melanogaster]
gnl|UG|Dm#S13558725	8204	1797	0.818	232.26	Drosophila melanogaster CG1746 (CG1746), transcript variant C, mRNA /cds=p(509,925) /gb=NM_170544 /gi=24651602 /ug=Dm.6889 /len=1797	GO:0031224//intrinsic to membrane;GO:0005753//mitochondrial proton-transporting ATP synthase complex;GO:0033177//proton-transporting two-sector ATPase complex, proton-transporting domain	GO:0015078//hydrogen ion transmembrane transporter activity;GO:0015662//ATPase activity, coupled to transmembrane movement of ions, phosphorylative mechanism	GO:0006754//ATP biosynthetic process;GO:0015988//energy coupled proton transport, against electrochemical gradient	gi|24651599|ref|NP_651852.1|/1.83179e-44/CG1746, isoform A [Drosophila melanogaster]
gnl|UG|Dm#S13548188	8187	717	0.9456	580.902	Drosophila melanogaster RE44650 full insert cDNA /cds=p(104,481) /gb=AY119645 /gi=21429159 /ug=Dm.6597 /len=717	-	-	-	gi|24580610|ref|NP_608516.1|/6.70055e-65/CG11562 [Drosophila melanogaster]
gnl|UG|Dm#S52109970	8180	4671	0.9816	89.0924	Drosophila melanogaster MIP09682 full insert cDNA /cds=p(160,3972) /gb=BT083393 /gi=229462541 /ug=Dm.11858 /len=4671	GO:0044464//cell part	GO:0046914//transition metal ion binding;GO:0003676//nucleic acid binding;GO:0003678//DNA helicase activity;GO:0032559	GO:0006259//DNA metabolic process	gi|320543913|ref|NP_001188923.1|/0/CG6701, isoform B [Drosophila melanogaster]
gnl|UG|Dm#S30404953	8179	3562	0.9919	116.816	Drosophila melanogaster ACXC (ACXC), transcript variant B, mRNA /cds=p(60,1370) /gb=NM_001038813 /gi=85724937 /ug=Dm.3283 /len=3562	-	GO:0016829//lyase activity	GO:0007165//signal transduction;GO:0009124//nucleoside monophosphate biosynthetic process	gi|19921208|ref|NP_609593.1|/0/ACXC, isoform A [Drosophila melanogaster]
gnl|UG|Dm#S13547345	8178	2900	0.9241	143.465	Drosophila melanogaster CG31523 (CG31523), transcript variant A, mRNA /cds=p(562,1626) /gb=NM_141217 /gi=24644006 /ug=Dm.21128 /len=2900	GO:0031224//intrinsic to membrane	-	GO:0006631//fatty acid metabolic process	gi|21355477|ref|NP_649474.1|/0/CG31523, isoform A [Drosophila melanogaster]
gnl|UG|Dm#S13277667	8172	2467	0.623	168.522	Drosophila melanogaster GH13982 full length cDNA /cds=p(1178,2272) /gb=AY060296 /gi=16648139 /ug=Dm.7103 /len=2467	GO:0043231//intracellular membrane-bounded organelle	GO:0015036//disulfide oxidoreductase activity	GO:0018904;GO:0019725//cellular homeostasis	gi|45551086|ref|NP_725084.2|/0/ERp60 [Drosophila melanogaster]
gnl|UG|Dm#S13274397	8109	4310	0.9928	95.7166	Drosophila melanogaster cyclin T mRNA, complete cds /cds=p(716,4009) /gb=AF051933 /gi=3851495 /ug=Dm.20508 /len=4310	GO:0008023//transcription elongation factor complex;GO:0005700//polytene chromosome	GO:0004674//protein serine/threonine kinase activity;GO:0019887//protein kinase regulator activity	GO:0065008;GO:0030036//actin cytoskeleton organization;GO:0010467//gene expression;GO:0006950//response to stress	gi|3851496|gb|AAC73052.1|/0/cyclin T [Drosophila melanogaster]
gnl|UG|Dm#S13554517	8088	1306	0.9724	315.061	Drosophila melanogaster AT30609 full insert cDNA /cds=p(105,1076) /gb=BT001366 /gi=25009905 /ug=Dm.30964 /len=1306	-	-	-	gi|24652671|ref|NP_610666.1|/0/CG18335 [Drosophila melanogaster]
gnl|UG|Dm#S13545025	8075	946	0.963	434.259	Drosophila melanogaster AT09029 full insert cDNA /cds=p(64,765) /gb=AY094639 /gi=20151264 /ug=Dm.12944 /len=946	-	-	-	gi|20151265|gb|AAM10992.1|/7.55546e-122/AT09029p [Drosophila melanogaster]
gnl|UG|Dm#S13560367	8050	1283	0.9992	319.203	Drosophila melanogaster CG9632 (CG9632), transcript variant A, mRNA /cds=p(153,809) /gb=NM_142247 /gi=24647269 /ug=Dm.7434 /len=1283	-	-	-	gi|24647270|ref|NP_650504.1|/8.2612e-115/CG9632, isoform A [Drosophila melanogaster]
gnl|UG|Dm#S13565207	8043	2994	0.9412	136.667	Drosophila melanogaster Cep97 (Cep97), transcript variant C, mRNA /cds=p(269,2758) /gb=NM_164563 /gi=281364366 /ug=Dm.7915 /len=2994	-	-	GO:0007017//microtubule-based process	gi|221330678|ref|NP_722948.3|/0/Cep97, isoform C [Drosophila melanogaster]
gnl|UG|Dm#S13555329	8037	3230	0.9718	126.587	Drosophila melanogaster CG6512 (CG6512), transcript variant A, mRNA /cds=p(256,2736) /gb=NM_168720 /gi=24665806 /ug=Dm.986 /len=3230	GO:0043231//intracellular membrane-bounded organelle;GO:0031224//intrinsic to membrane	GO:0004175//endopeptidase activity;GO:0046914//transition metal ion binding;GO:0016462//pyrophosphatase activity;GO:0032559	GO:0009057//macromolecule catabolic process;GO:0019538//protein metabolic process	gi|28574878|ref|NP_730248.2|/0/CG6512, isoform A [Drosophila melanogaster]
gnl|UG|Dm#S13558701	8027	3491	0.896	116.977	Drosophila melanogaster cyclin G (CycG), transcript variant B, mRNA /cds=p(968,2668) /gb=NM_170555 /gi=24651672 /ug=Dm.1390 /len=3491	GO:0005694//chromosome	-	-	gi|24651671|ref|NP_524609.2|/0/cyclin G, isoform A [Drosophila melanogaster]
gnl|UG|Dm#S13561466	8006	2276	0.9701	178.954	Drosophila melanogaster vacuolar H[+]-ATPase 26kD E subunit (Vha26), transcript variant A, mRNA /cds=p(243,923) /gb=NM_169073 /gi=24644297 /ug=Dm.3165 /len=2276	GO:0016471//vacuolar proton-transporting V-type ATPase complex	GO:0015078//hydrogen ion transmembrane transporter activity;GO:0015662//ATPase activity, coupled to transmembrane movement of ions, phosphorylative mechanism;GO:0019829//cation-transporting ATPase activity;GO:0032559	GO:0015986//ATP synthesis coupled proton transport;GO:0015988//energy coupled proton transport, against electrochemical gradient	gi|17737775|ref|NP_524237.1|/2.23647e-98/vacuolar H[+]-ATPase 26kD E subunit, isoform B [Drosophila melanogaster]
gnl|UG|Dm#S13561056	8000	2811	0.9723	144.786	Drosophila melanogaster karyopherin alpha3 (Kap-alpha3), transcript variant A, mRNA /cds=p(277,1821) /gb=NM_169295 /gi=28573144 /ug=Dm.2132 /len=2811	GO:0005635//nuclear envelope	GO:0008565//protein transporter activity;GO:0005488//binding	GO:0042993//positive regulation of transcription factor import into nucleus;GO:0009416//response to light stimulus;GO:0031572//G2/M transition DNA damage checkpoint	gi|24645425|ref|NP_731377.1|/0/karyopherin alpha3, isoform A [Drosophila melanogaster]
gnl|UG|Dm#S13556735	7982	3798	0.9621	106.919	Drosophila melanogaster verprolin 1 (Vrp1), transcript variant A, mRNA /cds=p(646,2901) /gb=NM_166508 /gi=24657623 /ug=Dm.7264 /len=3798	GO:0030175//filopodium;GO:0044424//intracellular part	GO:0003779//actin binding	GO:0065008;GO:0007517//muscle organ development;GO:0000768//syncytium formation by plasma membrane fusion;GO:0030041//actin filament polymerization;GO:0030534//adult behavior	gi|45550486|ref|NP_611640.3|/0/verprolin 1, isoform E [Drosophila melanogaster]
gnl|UG|Dm#S13548059	7976	696	0.9138	583.006	Drosophila melanogaster GH11850 full insert cDNA /cds=p(133,567) /gb=AY118776 /gi=21429915 /ug=Dm.19836 /len=696	GO:0044427	GO:0003676//nucleic acid binding	GO:0006997//nucleus organization	gi|17137018|ref|NP_477051.1|/2.78424e-68/Male-specific-transcript-35Bb [Drosophila melanogaster]
gnl|UG|Dm#S13565440	7969	1896	0.9056	213.827	Drosophila melanogaster CG18131 (CG18131), transcript variant E, mRNA /cds=p(153,1685) /gb=NM_164422 /gi=281360514 /ug=Dm.14375 /len=1896	-	-	-	gi|24580874|ref|NP_722709.1|/0/CG18131, isoform E [Drosophila melanogaster]
gnl|UG|Dm#S19187263	7962	1199	0.9775	337.832	Drosophila melanogaster eukaryotic initiation factor 1A (eIF-1A), transcript variant B, mRNA /cds=p(205,651) /gb=NM_206509 /gi=45553404 /ug=Dm.1640 /len=1199	GO:0070993	GO:0008135//translation factor activity, nucleic acid binding	GO:0006909//phagocytosis;GO:0007052//mitotic spindle organization;GO:0007166//cell surface receptor linked signaling pathway;GO:0006412//translation	gi|24647907|ref|NP_524728.2|/4.46238e-51/eukaryotic initiation factor 1A, isoform A [Drosophila melanogaster]
gnl|UG|Dm#S13554497	7953	601	0.9567	673.215	Drosophila melanogaster GH04494 full insert cDNA /cds=p(79,516) /gb=BT001386 /gi=25009947 /ug=Dm.14958 /len=601	-	-	-	gi|24657588|ref|NP_728987.1|/3.53534e-65/CG32240 [Drosophila melanogaster]
gnl|UG|Dm#S24181643	7950	1053	0.9725	384.093	Drosophila melanogaster GH23527 full insert cDNA /cds=p(127,816) /gb=BT021432 /gi=60678146 /ug=Dm.8024 /len=1053	GO:0044424//intracellular part;GO:0043234//protein complex	GO:0008135//translation factor activity, nucleic acid binding	GO:0006412//translation	gi|24659492|ref|NP_648052.1|/8.10426e-123/eIF4E-4 [Drosophila melanogaster]
gnl|UG|Dm#S13554596	7929	2935	0.9928	137.438	Drosophila melanogaster AT09001 full insert cDNA /cds=p(1,2799) /gb=BT001286 /gi=25009734 /ug=Dm.7512 /len=2935	GO:0031090//organelle membrane	GO:0003824//catalytic activity	GO:0006497//protein lipidation	gi|25009735|gb|AAN71042.1|/0/AT09001p, partial [Drosophila melanogaster]
gnl|UG|Dm#S22332708	7921	3744	0.8248	107.632	Drosophila melanogaster RE22983 full insert cDNA /cds=p(1238,3196) /gb=BT016011 /gi=54650633 /ug=Dm.7314 /len=3744	GO:0031306//intrinsic to mitochondrial outer membrane	GO:0046872//metal ion binding;GO:0032561//guanyl ribonucleotide binding;GO:0003824//catalytic activity	GO:0016192//vesicle-mediated transport;GO:0012501//programmed cell death;GO:0035556//intracellular signal transduction;GO:0007267//cell-cell signaling;GO:0000226//microtubule cytoskeleton organization;GO:0034643//establishment of mitochondrion localization, microtubule-mediated	gi|24649497|ref|NP_732936.1|/0/mitochondrial Rho, isoform D [Drosophila melanogaster]
gnl|UG|Dm#S13280771	7920	896	0.9654	449.691	Drosophila melanogaster AT11025 full insert cDNA /cds=p(111,767) /gb=AY084113 /gi=19527472 /ug=Dm.5239 /len=896	-	-	-	gi|24660611|ref|NP_524657.2|/9.37878e-111/farinelli [Drosophila melanogaster]
gnl|UG|Dm#S13559303	7914	1272	0.9119	316.524	Drosophila melanogaster yellow-emperor (ymp), transcript variant A, mRNA /cds=p(97,516) /gb=NM_143147 /gi=281362570 /ug=Dm.7554 /len=1272	GO:0005681//spliceosomal complex	-	GO:0000377	gi|24650090|ref|NP_651404.1|/1.27618e-75/yellow-emperor, isoform A [Drosophila melanogaster]
gnl|UG|Dm#S14233754	7914	2851	0.3658	141.22	Drosophila melanogaster LD40852 full insert cDNA /cds=p(1530,2180) /gb=BT003574 /gi=28317118 /ug=Dm.6755 /len=2851	GO:0005874//microtubule;GO:0044444//cytoplasmic part	GO:0017111//nucleoside-triphosphatase activity;GO:0032561//guanyl ribonucleotide binding	GO:0065008;GO:0023052//signaling;GO:0030036//actin cytoskeleton organization;GO:0009207;GO:0051169//nuclear transport;GO:0015031//protein transport	gi|287580713|gb|ADC41870.1|/0/MIP14129p [Drosophila melanogaster]
gnl|UG|Dm#S28126338	7903	2584	0.7109	155.595	Drosophila melanogaster CG33936 (CG33936), transcript variant B, mRNA /cds=p(957,1556) /gb=NM_001031990 /gi=85724733 /ug=Dm.21258 /len=2584	-	GO:0046872//metal ion binding	-	gi|17221418|emb|CAD12856.1|/1.29253e-81/hypothetical protein [Drosophila melanogaster]
gnl|UG|Dm#S13542550	7901	1498	0.998	268.329	Drosophila melanogaster tiny tim 2 (ttm2), mRNA /cds=p(175,1404) /gb=NM_138179 /gi=24654678 /ug=Dm.5120 /len=1498	-	-	-	gi|20130405|ref|NP_612023.1|/0/tiny tim 2 [Drosophila melanogaster]
gnl|UG|Dm#S16606728	7885	1977	0.9929	202.905	Drosophila melanogaster AT03545 full insert cDNA /cds=p(160,1812) /gb=BT010127 /gi=33589659 /ug=Dm.11765 /len=1977	-	-	-	gi|24649281|ref|NP_651139.1|/0/CG17083 [Drosophila melanogaster]
gnl|UG|Dm#S13554756	7873	5133	0.9953	78.0308	Drosophila melanogaster calcium ATPase at 60A (Ca-P60A), transcript variant H, mRNA /cds=p(320,3382) /gb=NM_166639 /gi=24762456 /ug=Dm.3812 /len=5133	GO:0005789//endoplasmic reticulum membrane;GO:0031224//intrinsic to membrane	GO:0019829//cation-transporting ATPase activity;GO:0032559;GO:0043169//cation binding	GO:0032879//regulation of localization;GO:0070838//divalent metal ion transport;GO:0007268//synaptic transmission;GO:0009206	gi|24762445|ref|NP_726381.1|/0/calcium ATPase at 60A, isoform B [Drosophila melanogaster]
gnl|UG|Dm#S13283451	7873	4528	0.9775	88.4568	Drosophila melanogaster Kinesin-like protein at 3A (Klp3A), mRNA /cds=p(374,4012) /gb=NM_080314 /gi=24639366 /ug=Dm.1693 /len=4528	GO:0005875//microtubule associated complex;GO:0043231//intracellular membrane-bounded organelle;GO:0005819//spindle	GO:0003777//microtubule motor activity;GO:0015631//tubulin binding;GO:0032559	GO:0006310//DNA recombination;GO:0007126//meiosis;GO:0000741//karyogamy;GO:0009566//fertilization;GO:0007017//microtubule-based process;GO:0007067//mitosis	gi|17933532|ref|NP_525053.1|/0/Kinesin-like protein at 3A [Drosophila melanogaster]
gnl|UG|Dm#S13339655	7871	542	0.8524	738.802	bs45d02.y1 Drosophila melanogaster adult testis library Drosophila melanogaster cDNA clone bs45d02 5', mRNA sequence /clone=bs45d02 /clone_end=5' /gb=BE975811 /gi=10604674 /ug=Dm.33649 /len=542	-	-	-	-
gnl|UG|Dm#S13279402	7842	1792	0.9799	222.631	Drosophila melanogaster uninitiated (und), mRNA /cds=p(285,1631) /gb=NM_058025 /gi=24583120 /ug=Dm.3213 /len=1792	-	GO:0008237//metallopeptidase activity;GO:0008238//exopeptidase activity;GO:0043169//cation binding	GO:0019538//protein metabolic process	gi|17137568|ref|NP_477373.1|/0/uninitiated [Drosophila melanogaster]
gnl|UG|Dm#S13542797	7839	6278	0.9917	63.5238	Drosophila melanogaster gartenzwerg (garz), transcript variant B, mRNA /cds=p(1,5952) /gb=NM_136917 /gi=22024123 /ug=Dm.5126 /len=6278	GO:0044464//cell part	GO:0005083//small GTPase regulator activity	GO:0006909//phagocytosis;GO:0048193//Golgi vesicle transport;GO:0032011//ARF protein signal transduction	gi|22024124|ref|NP_610761.2|/0/gartenzwerg, isoform B [Drosophila melanogaster]
gnl|UG|Dm#S35176019	7828	2067	0.8142	192.667	Drosophila melanogaster RE05423 full insert cDNA /cds=p(1002,1649) /gb=BT029137 /gi=115646484 /ug=Dm.10493 /len=2067	GO:0043231//intracellular membrane-bounded organelle	-	GO:0014821;GO:0007610//behavior;GO:0048232//male gamete generation	gi|195473709|ref|XP_002089135.1|/8.05866e-116/kisir [Drosophila yakuba]
gnl|UG|Dm#S13559700	7827	2299	0.99	173.202	Drosophila melanogaster CG5315 (CG5315), transcript variant A, mRNA /cds=p(234,1568) /gb=NM_142804 /gi=24649046 /ug=Dm.11569 /len=2299	GO:0031224//intrinsic to membrane	-	GO:0007165//signal transduction;GO:0006631//fatty acid metabolic process	gi|24649047|ref|NP_651061.1|/0/CG5315, isoform A [Drosophila melanogaster]
gnl|UG|Dm#S13283188	7805	4437	0.7832	89.4913	Drosophila melanogaster RH02885 full length cDNA /cds=p(891,2750) /gb=AY070644 /gi=17944450 /ug=Dm.6338 /len=4437	GO:0044464//cell part	GO:0046914//transition metal ion binding	-	gi|17944451|gb|AAL48115.1|/0/RH02885p [Drosophila melanogaster]
gnl|UG|Dm#S13284719	7793	3125	0.9914	126.868	Drosophila melanogaster CG6455 (CG6455), transcript variant C, mRNA /cds=p(551,2770) /gb=NM_079720 /gi=24648873 /ug=Dm.7879 /len=3125	GO:0031304//intrinsic to mitochondrial inner membrane	-	-	gi|221458344|ref|NP_524444.3|/0/CG6455 [Drosophila melanogaster]
gnl|UG|Dm#S13565755	7791	4739	0.9593	83.638	Drosophila melanogaster defective transmitter-recycling protein (dtr) mRNA, complete cds /cds=p(164,4615) /gb=AY049773 /gi=27651936 /ug=Dm.23706 /len=4739	GO:0005930//axoneme	GO:0005515//protein binding	GO:0048858//cell projection morphogenesis	gi|27651937|gb|AAL12209.1|/0/defective transmitter-recycling protein [Drosophila melanogaster]
gnl|UG|Dm#S13279754	7779	1164	0.9948	339.992	Drosophila melanogaster ubiquitin carboxy-terminal hydrolase (Uch), mRNA /cds=p(249,932) /gb=NM_057592 /gi=24581038 /ug=Dm.4794 /len=1164	GO:0015630//microtubule cytoskeleton	GO:0016790//thiolester hydrolase activity	GO:0070646//protein modification by small protein removal;GO:0019941//modification-dependent protein catabolic process	gi|17136836|ref|NP_476940.1|/3.92572e-129/ubiquitin carboxy-terminal hydrolase, isoform A [Drosophila melanogaster]
gnl|UG|Dm#S13565682	7766	1379	0.9848	286.504	Drosophila melanogaster LP07794 full insert cDNA /cds=p(144,1130) /gb=BT003232 /gi=27819877 /ug=Dm.12062 /len=1379	GO:0043234//protein complex	GO:0046914//transition metal ion binding;GO:0019787//small conjugating protein ligase activity	GO:0032446//protein modification by small protein conjugation	gi|24584167|ref|NP_609668.2|/1.62829e-180/CG9014 [Drosophila melanogaster]
gnl|UG|Dm#S13554611	7752	2747	0.9458	143.566	Drosophila melanogaster AT04516 full insert cDNA /cds=p(178,2385) /gb=BT001269 /gi=25009698 /ug=Dm.272 /len=2747	GO:0015630//microtubule cytoskeleton	GO:0017111//nucleoside-triphosphatase activity;GO:0032561//guanyl ribonucleotide binding	GO:0048311//mitochondrion distribution;GO:0009207;GO:0048488//synaptic vesicle endocytosis	gi|25009699|gb|AAN71025.1|/0/AT04516p [Drosophila melanogaster]
gnl|UG|Dm#S13542861	7734	818	0.9474	481.003	Drosophila melanogaster CG2291 (CG2291), mRNA /cds=p(264,599) /gb=NM_136524 /gi=22026844 /ug=Dm.19877 /len=818	-	-	-	gi|20129781|ref|NP_610368.1|/2.6134e-61/CG2291 [Drosophila melanogaster]
gnl|UG|Dm#S13281817	7689	1991	0.7795	196.47	Drosophila melanogaster AT14039 full length cDNA /cds=p(195,1910) /gb=AY075203 /gi=18446958 /ug=Dm.29707 /len=1991	-	GO:0031420;GO:0016301//kinase activity	GO:0006796//phosphate-containing compound metabolic process;GO:0006007//glucose catabolic process	gi|24665932|ref|NP_648980.1|/0/CG12229 [Drosophila melanogaster]
gnl|UG|Dm#S53257377	7678	2863	0.9504	136.434	Drosophila melanogaster GH12858 full insert cDNA /cds=p(1,2320) /gb=BT100125 /gi=261599099 /ug=Dm.18583 /len=2863	-	-	-	gi|261599100|gb|ACX85646.1|/0/GH12858p [Drosophila melanogaster]
gnl|UG|Dm#S13554303	7677	1836	0.9651	212.724	Drosophila melanogaster RE24420 full insert cDNA /cds=p(119,1750) /gb=BT001581 /gi=25012461 /ug=Dm.1088 /len=1836	-	GO:0016788//hydrolase activity, acting on ester bonds	-	gi|24644854|ref|NP_524267.2|/0/alpha-Esterase-3, isoform A [Drosophila melanogaster]
gnl|UG|Dm#S14562226	7668	3452	0.9942	113.008	Drosophila melanogaster GH08693 full insert cDNA /cds=p(414,3281) /gb=BT004886 /gi=28557672 /ug=Dm.17602 /len=3452	-	-	-	gi|24640572|ref|NP_572473.1|/0/CG1387 [Drosophila melanogaster]
gnl|UG|Dm#S51841289	7665	4891	0.8477	79.7282	Drosophila melanogaster RE07910 full insert cDNA /cds=p(359,4378) /gb=BT082049 /gi=226958699 /ug=Dm.3168 /len=4891	-	-	-	gi|161077090|ref|NP_001097318.1|/0/CG10249, isoform D [Drosophila melanogaster]
gnl|UG|Dm#S14769876	7662	3358	0.9622	116.08	Drosophila melanogaster A kinase anchor protein 200 (Akap200), transcript variant D, mRNA /cds=p(235,2748) /gb=NM_175984 /gi=28574062 /ug=Dm.21410 /len=3358	GO:0044444//cytoplasmic part	-	GO:0046578//regulation of Ras protein signal transduction;GO:0048102//autophagic cell death;GO:0030534//adult behavior	gi|28574063|ref|NP_787998.1|/0/A kinase anchor protein 200, isoform D [Drosophila melanogaster]
gnl|UG|Dm#S13342779	7608	600	0.99	645.084	bs84f05.y2 Drosophila melanogaster adult testis library Drosophila melanogaster cDNA clone bs84f05 5', mRNA sequence /clone=bs84f05 /clone_end=5' /gb=BE978935 /gi=10610916 /ug=Dm.7856 /len=600	-	-	-	gi|20129555|ref|NP_609797.1|/8.30249e-67/CG5968 [Drosophila melanogaster]
gnl|UG|Dm#S13564146	7607	3300	0.9894	117.273	Drosophila melanogaster quail (qua), transcript variant B, mRNA /cds=p(479,3145) /gb=NM_165223 /gi=24584846 /ug=Dm.2984 /len=3300	-	GO:0008092//cytoskeletal protein binding;GO:0046872//metal ion binding	GO:0007015//actin filament organization;GO:0007476//imaginal disc-derived wing morphogenesis;GO:0007300//ovarian nurse cell to oocyte transport	gi|24584847|ref|NP_724061.1|/0/quail, isoform B [Drosophila melanogaster]
gnl|UG|Dm#S13280654	7605	1683	0.9519	229.886	Drosophila melanogaster AT02364 full insert cDNA /cds=p(181,1062) /gb=AY089230 /gi=19527706 /ug=Dm.7791 /len=1683	-	GO:0046914//transition metal ion binding;GO:0032561//guanyl ribonucleotide binding;GO:0017111//nucleoside-triphosphatase activity	GO:0009207	gi|195158244|ref|XP_002020002.1|/2.66347e-120/GL13750 [Drosophila persimilis]
gnl|UG|Dm#S14233693	7589	3017	0.992	127.97	Drosophila melanogaster AT18238 full insert cDNA /cds=p(205,2829) /gb=BT003636 /gi=28317280 /ug=Dm.17368 /len=3017	-	-	-	gi|28317281|gb|AAO39640.1|/0/AT18238p [Drosophila melanogaster]
gnl|UG|Dm#S47022841	7571	2496	0.9651	154.314	Drosophila melanogaster IP21505 full insert cDNA /cds=p(309,2312) /gb=BT044593 /gi=208879495 /ug=Dm.17627 /len=2496	-	-	-	gi|24640381|ref|NP_572398.1|/0/CG11369 [Drosophila melanogaster]
gnl|UG|Dm#S13548158	7568	3708	0.9323	103.834	Drosophila melanogaster AT06247 full insert cDNA /cds=p(311,3283) /gb=AY118676 /gi=21429715 /ug=Dm.619 /len=3708	-	GO:0016790//thiolester hydrolase activity;GO:0070011	GO:0019941//modification-dependent protein catabolic process	gi|21429716|gb|AAM50536.1|/0/AT06247p [Drosophila melanogaster]
gnl|UG|Dm#S41640920	7531	7126	0.9465	53.7656	Drosophila melanogaster TATA box binding protein-related factor 2 (Trf2), transcript variant E, mRNA /cds=p(959,6106) /gb=NM_001103435 /gi=281360599 /ug=Dm.2938 /len=7126	GO:0043234//protein complex;GO:0043073//germ cell nucleus;GO:0005694//chromosome	GO:0005488//binding	GO:0002165//instar larval or pupal development;GO:0006355//regulation of transcription, DNA-dependent;GO:0006352//transcription initiation, DNA-dependent;GO:0048102//autophagic cell death	gi|161077628|ref|NP_001096905.1|/0/TATA box binding protein-related factor 2, isoform E [Drosophila melanogaster]
gnl|UG|Dm#S25030968	7525	853	0.9144	448.802	Drosophila melanogaster IP07034 full insert cDNA /cds=p(147,800) /gb=BT022649 /gi=66771506 /ug=Dm.27224 /len=853	-	GO:0046872//metal ion binding	-	gi|161078067|ref|NP_649671.2|/6.97111e-121/solwind [Drosophila melanogaster]
gnl|UG|Dm#S13561667	7496	3264	0.9216	116.836	Drosophila melanogaster CG14476 (CG14476), transcript variant E, mRNA /cds=p(247,3021) /gb=NM_167760 /gi=24643752 /ug=Dm.7659 /len=3264	GO:0015630//microtubule cytoskeleton	GO:0005488//binding;GO:0015926//glucosidase activity	GO:0044238//primary metabolic process	gi|21357605|ref|NP_652145.1|/0/CG14476, isoform B [Drosophila melanogaster]
gnl|UG|Dm#S13546840	7486	3671	0.9861	103.744	Drosophila melanogaster angelman syndrome (As), mRNA /cds=p(375,3296) /gb=NM_140195 /gi=281366060 /ug=Dm.928 /len=3671	GO:0044444//cytoplasmic part	GO:0016879//ligase activity, forming carbon-nitrogen bonds	GO:0007613//memory;GO:0048812//neuron projection morphogenesis;GO:0043412//macromolecule modification;GO:0048511//rhythmic process	gi|21356487|ref|NP_648452.1|/0/ubiquitin protein ligase E3A [Drosophila melanogaster]
gnl|UG|Dm#S13283400	7442	4627	0.9215	81.8253	Drosophila melanogaster protein kinase 61C (Pk61C), transcript variant A, mRNA /cds=p(875,3142) /gb=NM_080382 /gi=24654488 /ug=Dm.7033 /len=4627	GO:0044424//intracellular part;GO:0016020//membrane	GO:0004672//protein kinase activity;GO:0032559	GO:0040008//regulation of growth;GO:0016049//cell growth;GO:0033554//cellular response to stress;GO:0007010//cytoskeleton organization;GO:0007292//female gamete generation;GO:0007169//transmembrane receptor protein tyrosine kinase signaling pathway;GO:0048232//male gamete generation;GO:0003006//developmental process involved in reproduction;GO:0043066//negative regulation of apoptotic process;GO:…	gi|257153414|gb|ACV44464.1|/0/GH02335p [Drosophila melanogaster]
gnl|UG|Dm#S13555147	7440	3764	0.8717	100.559	Drosophila melanogaster CG8798 (CG8798), transcript variant C, mRNA /cds=p(112,3186) /gb=NM_168806 /gi=221513035 /ug=Dm.20119 /len=3764	GO:0044429//mitochondrial part	GO:0004175//endopeptidase activity;GO:0042623//ATPase activity, coupled;GO:0032559	GO:0019538//protein metabolic process	gi|221513036|ref|NP_730435.2|/0/CG8798, isoform C [Drosophila melanogaster]
gnl|UG|Dm#S13276397	7436	4886	0.9748	77.4254	Drosophila melanogaster ubiquitin-protein ligase (Smurf) mRNA, complete cds /cds=p(882,4067) /gb=AF416571 /gi=15825410 /ug=Dm.2783 /len=4886	GO:0044464//cell part	GO:0016879//ligase activity, forming carbon-nitrogen bonds	GO:0043412//macromolecule modification	gi|17647573|ref|NP_523779.1|/0/lethal with a checkpoint kinase [Drosophila melanogaster]
gnl|UG|Dm#S13277893	7398	2542	0.9508	148.059	Drosophila melanogaster LD30988 full length cDNA /cds=p(128,1654) /gb=AY058616 /gi=16198094 /ug=Dm.1727 /len=2542	-	GO:0016462//pyrophosphatase activity;GO:0032559	-	gi|195570432|ref|XP_002103211.1|/0/GD20302 [Drosophila simulans]
gnl|UG|Dm#S13275120	7398	2511	0.992	149.887	Drosophila melanogaster clone GH11023 BcDNA.GH11023 (BcDNA.GH11023) mRNA, complete cds /cds=p(237,2345) /gb=AF145663 /gi=5052615 /ug=Dm.7379 /len=2511	-	-	-	gi|28574391|ref|NP_648174.3|/0/CG7927 [Drosophila melanogaster]
gnl|UG|Dm#S54950403	7395	7801	0.9313	48.2264	Drosophila melanogaster MIP14629 full insert cDNA /cds=p(599,4885) /gb=BT120046 /gi=281183432 /ug=Dm.4280 /len=7801	GO:0005815//microtubule organizing center;GO:0005874//microtubule;GO:0005819//spindle	GO:0015631//tubulin binding	GO:0007126//meiosis;GO:0000741//karyogamy;GO:0007308//oocyte construction;GO:0000087//M phase of mitotic cell cycle;GO:0007052//mitotic spindle organization;GO:0007020//microtubule nucleation	gi|386765874|ref|NP_001247130.1|/0/mini spindles, isoform E [Drosophila melanogaster]
gnl|UG|Dm#S13280414	7364	1477	0.9601	253.648	Drosophila melanogaster AT28366 full insert cDNA /cds=p(175,1233) /gb=AY089472 /gi=19528190 /ug=Dm.7835 /len=1477	GO:0043234//protein complex	GO:0004721//phosphoprotein phosphatase activity;GO:0043169//cation binding	GO:0006464//protein modification process	gi|19922996|ref|NP_612039.1|/0/Ppm1 [Drosophila melanogaster]
gnl|UG|Dm#S13279830	7358	1889	0.9868	198.164	Drosophila melanogaster proteasome p44.5 subunit (Rpn6), transcript variant B, mRNA /cds=p(286,1554) /gb=NM_058126 /gi=24653697 /ug=Dm.3085 /len=1889	GO:0015630//microtubule cytoskeleton;GO:0005838//proteasome regulatory particle	GO:0070011	GO:0019538//protein metabolic process	gi|195334445|ref|XP_002033888.1|/0/GM20190 [Drosophila sechellia]
gnl|UG|Dm#S14233691	7353	1986	0.9889	188.357	Drosophila melanogaster AT17761 full insert cDNA /cds=p(220,1755) /gb=BT003638 /gi=28317284 /ug=Dm.7644 /len=1986	-	GO:0046914//transition metal ion binding;GO:0019787//small conjugating protein ligase activity	-	gi|24662189|ref|NP_648392.1|/0/CG12362, isoform A [Drosophila melanogaster]
gnl|UG|Dm#S13284755	7344	6561	0.8307	56.9456	Drosophila melanogaster center divider (cdi), mRNA /cds=p(1185,4826) /gb=NM_079677 /gi=24648120 /ug=Dm.7670 /len=6561	-	GO:0004672//protein kinase activity;GO:0032559	GO:0009792//embryo development ending in birth or egg hatching;GO:0006464//protein modification process	gi|24648121|ref|NP_524401.2|/0/center divider, isoform A [Drosophila melanogaster]
gnl|UG|Dm#S13565479	7340	6040	0.9821	61.8239	Drosophila melanogaster CG15824 (CG15824), mRNA /cds=p(1,5934) /gb=NM_134711 /gi=24580747 /ug=Dm.4747 /len=6040	-	-	-	gi|24580748|ref|NP_608555.1|/0/CG15824 [Drosophila melanogaster]
gnl|UG|Dm#S13557451	7339	1648	0.9788	226.557	Drosophila melanogaster FucTD (FucTD), mRNA /cds=p(232,1575) /gb=NM_138263 /gi=24655181 /ug=Dm.5603 /len=1648	GO:0000139//Golgi membrane;GO:0031224//intrinsic to membrane	GO:0016758//transferase activity, transferring hexosyl groups	GO:0006464//protein modification process	gi|24655182|ref|NP_612107.1|/0/FucTD [Drosophila melanogaster]
gnl|UG|Dm#S50371510	7328	4290	0.9245	86.9011	Drosophila melanogaster LD12841 full insert cDNA /cds=p(964,4143) /gb=BT058015 /gi=221307743 /ug=Dm.33434 /len=4290	GO:0005694//chromosome	-	GO:0006355//regulation of transcription, DNA-dependent;GO:0007450//dorsal/ventral pattern formation, imaginal disc	gi|45550656|ref|NP_649155.3|/0/Su(Tpl), isoform A [Drosophila melanogaster]
gnl|UG|Dm#S13541184	7327	2143	0.9655	173.941	Drosophila melanogaster CG2277 (CG2277), mRNA /cds=p(130,1734) /gb=NM_138251 /gi=24655096 /ug=Dm.4498 /len=2143	-	-	-	gi|28575006|ref|NP_612095.3|/0/CG2277 [Drosophila melanogaster]
gnl|UG|Dm#S13337848	7320	412	0.7063	903.881	bs27h08.y1 Drosophila melanogaster adult testis library Drosophila melanogaster cDNA clone bs27h08 5', mRNA sequence /clone=bs27h08 /clone_end=5' /gb=AI946569 /gi=9991892 /ug=Dm.1547 /len=412	-	-	-	-
gnl|UG|Dm#S13554589	7314	1714	0.7305	217.091	Drosophila melanogaster AT10619 full insert cDNA /cds=p(645,1619) /gb=BT001294 /gi=25009749 /ug=Dm.2640 /len=1714	GO:0022624	GO:0008238//exopeptidase activity;GO:0016790//thiolester hydrolase activity	GO:0070646//protein modification by small protein removal;GO:0019941//modification-dependent protein catabolic process	gi|17648095|ref|NP_524003.1|/0/ubiquitin C-terminal hydrolase [Drosophila melanogaster]
gnl|UG|Dm#S13545036	7289	1146	0.9799	323.579	Drosophila melanogaster AT01695 full insert cDNA /cds=p(56,979) /gb=AY094628 /gi=20151242 /ug=Dm.6827 /len=1146	-	-	-	gi|21357939|ref|NP_647729.1|/1.70466e-161/CG16984 [Drosophila melanogaster]
gnl|UG|Dm#S13275616	7287	2239	0.9902	165.574	Drosophila melanogaster tetratricopeptide repeat protein 2 (dtpr2) mRNA, complete cds /cds=p(366,1892) /gb=AF199022 /gi=7248700 /ug=Dm.7822 /len=2239	-	GO:0005515//protein binding	GO:0044267//cellular protein metabolic process	gi|17648033|ref|NP_523584.1|/0/tetratricopeptide repeat protein 2, isoform A [Drosophila melanogaster]
gnl|UG|Dm#S28126395	7272	4698	0.9444	78.7478	Drosophila melanogaster CG33232 (CG33232), transcript variant D, mRNA /cds=p(645,4115) /gb=NM_001031933 /gi=78706601 /ug=Dm.19643 /len=4698	-	GO:0008092//cytoskeletal protein binding	GO:0006996//organelle organization	gi|159884225|gb|ABX00791.1|/0/SD07506p [Drosophila melanogaster]
gnl|UG|Dm#S13548314	7267	2251	0.9916	164.239	Drosophila melanogaster GH14470 full insert cDNA /cds=p(60,1715) /gb=AY119516 /gi=21428901 /ug=Dm.11884 /len=2251	GO:0043234//protein complex;GO:0044424//intracellular part	GO:0008135//translation factor activity, nucleic acid binding	GO:0006413//translational initiation	gi|24646201|ref|NP_731675.1|/0/CG4810 [Drosophila melanogaster]
gnl|UG|Dm#S13274218	7250	5408	0.8484	68.2022	Drosophila melanogaster 3Na(+)-1Ca(2+) exchanger (Calx) mRNA, complete cds /cds=p(1177,4029) /gb=AF009897 /gi=2266952 /ug=Dm.2389 /len=5408	GO:0031224//intrinsic to membrane	GO:0015081//sodium ion transmembrane transporter activity	GO:0070838//divalent metal ion transport;GO:0007165//signal transduction	gi|2266953|gb|AAB63464.1|/0/CALX [Drosophila melanogaster]
gnl|UG|Dm#S13561047	7234	1119	0.9705	328.886	Drosophila melanogaster CG16817 (CG16817), mRNA /cds=p(140,694) /gb=NM_141668 /gi=24645454 /ug=Dm.3646 /len=1119	-	-	-	gi|24645455|ref|NP_649925.1|/6.61169e-78/CG16817, isoform A [Drosophila melanogaster]
gnl|UG|Dm#S13279266	7207	2050	0.9859	178.854	Drosophila melanogaster GH01524 full length cDNA /cds=p(430,1782) /gb=AY047505 /gi=15010377 /ug=Dm.4678 /len=2050	GO:0043231//intracellular membrane-bounded organelle;GO:0044444//cytoplasmic part	GO:0046872//metal ion binding;GO:0004448//isocitrate dehydrogenase activity;GO:0000166//nucleotide binding	GO:0009060//aerobic respiration;GO:0044262//cellular carbohydrate metabolic process;GO:0019752//carboxylic acid metabolic process	gi|24660849|ref|NP_729366.1|/0/isocitrate dehydrogenase, isoform B [Drosophila melanogaster]
gnl|UG|Dm#S13283362	7204	6357	0.9303	57.6526	Drosophila melanogaster four wheel drive (fwd), transcript variant A, mRNA /cds=p(1181,6205) /gb=NM_080083 /gi=45549262 /ug=Dm.1632 /len=6357	-	GO:0001727//lipid kinase activity	GO:0046488//phosphatidylinositol metabolic process;GO:0000212//meiotic spindle organization;GO:0006796//phosphate-containing compound metabolic process;GO:0048610;GO:0048017//inositol lipid-mediated signaling;GO:0010259//multicellular organismal aging;GO:0007283//spermatogenesis;GO:0032506;GO:0033206//cytokinesis after meiosis	gi|17933718|ref|NP_524822.1|/0/four wheel drive, isoform A [Drosophila melanogaster]
gnl|UG|Dm#S13565386	7195	3084	0.9481	118.69	Drosophila melanogaster apoptosis inducing factor (AIF), transcript variant B, mRNA /cds=p(372,2591) /gb=NM_164456 /gi=28573992 /ug=Dm.7891 /len=3084	GO:0044424//intracellular part	GO:0003824//catalytic activity;GO:0050662//coenzyme binding	GO:0008152//metabolic process;GO:0019725//cellular homeostasis	gi|323301192|gb|ADX35938.1|/0/AT03068p [Drosophila melanogaster]
gnl|UG|Dm#S13546091	7190	1366	0.9985	267.778	Drosophila melanogaster CG1137 (CG1137), mRNA /cds=p(127,1266) /gb=NM_141408 /gi=28573210 /ug=Dm.5093 /len=1366	-	-	-	gi|24644634|ref|NP_649665.2|/5.01082e-174/CG1137 [Drosophila melanogaster]
gnl|UG|Dm#S13555398	7177	1128	0.9956	323.691	Drosophila melanogaster multiprotein bridging factor 1 (mbf1), transcript variant B, mRNA /cds=p(79,516) /gb=NM_168673 /gi=24665376 /ug=Dm.7996 /len=1128	GO:0043231//intracellular membrane-bounded organelle	GO:0003712//transcription cofactor activity;GO:0003677//DNA binding;GO:0005515//protein binding;GO:0000166//nucleotide binding	GO:0006357//regulation of transcription from RNA polymerase II promoter;GO:0060541//respiratory system development;GO:0048812//neuron projection morphogenesis	gi|194750683|ref|XP_001957659.1|/2.31044e-78/GF23918 [Drosophila ananassae]
gnl|UG|Dm#S25030723	7160	1914	0.9718	190.313	Drosophila melanogaster IP13064 full insert cDNA /cds=p(41,1726) /gb=BT022853 /gi=66771914 /ug=Dm.23995 /len=1914	-	-	-	gi|281366113|ref|NP_001163426.1|/0/CG14128, isoform E [Drosophila melanogaster]
gnl|UG|Dm#S13545466	7154	2459	0.5506	148.009	Drosophila melanogaster AT13666 full insert cDNA /cds=p(1,784) /gb=AY113249 /gi=21064048 /ug=Dm.1668 /len=2459	GO:0031012//extracellular matrix	GO:0005102//receptor binding	GO:0017145//stem cell division;GO:0008360//regulation of cell shape;GO:0009880//embryonic pattern specification;GO:0007297//ovarian follicle cell migration;GO:0003382//epithelial cell morphogenesis;GO:0048592//eye morphogenesis;GO:0010740//positive regulation of intracellular protein kinase cascade;GO:0007281//germ cell development;GO:0042074//cell migration involved in gastrulation;GO:0007560//i…	gi|21064049|gb|AAM29254.1|/2.38001e-93/AT13666p [Drosophila melanogaster]
gnl|UG|Dm#S13554583	7154	4989	0.9904	72.9513	Drosophila melanogaster AT12326 full insert cDNA /cds=p(101,3862) /gb=BT001300 /gi=25009762 /ug=Dm.14974 /len=4989	-	-	-	gi|24661837|ref|NP_648347.1|/0/CG16711, isoform A [Drosophila melanogaster]
gnl|UG|Dm#S14233675	7143	4111	0.9881	88.3956	Drosophila melanogaster AT04875 full insert cDNA /cds=p(1,3824) /gb=BT003654 /gi=28317323 /ug=Dm.15301 /len=4111	GO:0005856//cytoskeleton	GO:0017016//Ras GTPase binding;GO:0008092//cytoskeletal protein binding	GO:0007010//cytoskeleton organization	gi|28317324|gb|AAO39658.1|/0/AT04875p, partial [Drosophila melanogaster]
gnl|UG|Dm#S20791170	7121	3840	0.4531	94.3424	Drosophila melanogaster AT25373 full insert cDNA /cds=p(2125,3627) /gb=BT014924 /gi=48958443 /ug=Dm.18435 /len=3840	GO:0043234//protein complex;GO:0044444//cytoplasmic part	GO:0046872//metal ion binding;GO:0016836//hydro-lyase activity	GO:0006007//glucose catabolic process	gi|21392248|gb|AAM48478.1|/0/SD23356p [Drosophila melanogaster]
gnl|UG|Dm#S13277316	7117	1387	0.9733	261.046	Drosophila melanogaster GH19655 full length cDNA /cds=p(169,1266) /gb=AY060744 /gi=16768145 /ug=Dm.3880 /len=1387	-	-	GO:0048102//autophagic cell death	gi|18859749|ref|NP_572664.1|/0/CG15208 [Drosophila melanogaster]
gnl|UG|Dm#S13545475	7112	1310	0.9664	276.196	Drosophila melanogaster AT11552 full insert cDNA /cds=p(85,1182) /gb=AY113240 /gi=21064030 /ug=Dm.18958 /len=1310	-	-	-	gi|1208730|gb|AAA90970.1|/0/testis1 [Drosophila melanogaster]
gnl|UG|Dm#S13554533	7099	1654	0.9855	218.353	Drosophila melanogaster AT25127 full insert cDNA /cds=p(77,1552) /gb=BT001350 /gi=25009871 /ug=Dm.31360 /len=1654	-	-	-	gi|25009872|gb|AAN71105.1|/0/AT25127p [Drosophila melanogaster]
gnl|UG|Dm#S13545467	7073	2226	0.9888	161.65	Drosophila melanogaster AT13591 full insert cDNA /cds=p(124,2175) /gb=AY113248 /gi=21064046 /ug=Dm.11786 /len=2226	-	-	-	gi|21064047|gb|AAM29253.1|/0/AT13591p [Drosophila melanogaster]
gnl|UG|Dm#S41640859	7046	6847	0.9224	52.3528	Drosophila melanogaster strawberry notch (sno), transcript variant D, mRNA /cds=p(565,6066) /gb=NM_001103498 /gi=161077795 /ug=Dm.3794 /len=6847	GO:0043231//intracellular membrane-bounded organelle	GO:0017111//nucleoside-triphosphatase activity;GO:0003676//nucleic acid binding;GO:0032559	GO:0042675//compound eye cone cell differentiation;GO:0006357//regulation of transcription from RNA polymerase II promoter;GO:0007476//imaginal disc-derived wing morphogenesis;GO:0007292//female gamete generation;GO:0007169//transmembrane receptor protein tyrosine kinase signaling pathway;GO:0006508//proteolysis	gi|161077796|ref|NP_001096968.1|/0/strawberry notch, isoform D [Drosophila melanogaster]
gnl|UG|Dm#S13544697	7040	1867	0.9802	191.834	Drosophila melanogaster AT11889 full insert cDNA /cds=p(145,1470) /gb=AY094997 /gi=20151930 /ug=Dm.12194 /len=1867	-	-	-	gi|24582592|ref|NP_609145.2|/0/CG7196, isoform A [Drosophila melanogaster]
gnl|UG|Dm#S13545411	7031	1624	0.9661	220.256	Drosophila melanogaster AT27289 full insert cDNA /cds=p(378,980) /gb=AY113305 /gi=21064160 /ug=Dm.13308 /len=1624	-	-	-	gi|45552599|ref|NP_995823.1|/2.08094e-162/CG13168, isoform C [Drosophila melanogaster]
gnl|UG|Dm#S13558096	7010	4710	0.9752	75.7172	Drosophila melanogaster CG4744 (CG4744), mRNA /cds=p(42,4553) /gb=NM_137027 /gi=24653357 /ug=Dm.9070 /len=4710	-	GO:0016788//hydrolase activity, acting on ester bonds	-	gi|24653358|ref|NP_610871.1|/0/CG4744 [Drosophila melanogaster]
gnl|UG|Dm#S13541300	7005	1303	0.99	273.502	Drosophila melanogaster CG3092 (CG3092), mRNA /cds=p(168,1211) /gb=NM_137926 /gi=24659172 /ug=Dm.744 /len=1303	-	-	-	gi|19922806|ref|NP_611770.1|/0/CG3092 [Drosophila melanogaster]
gnl|UG|Dm#S13541921	6989	7534	0.9116	47.194	Drosophila melanogaster CdGAPr (CdGAPr), transcript variant A, mRNA /cds=p(171,5702) /gb=NM_136158 /gi=281365224 /ug=Dm.3427 /len=7534	GO:0044464//cell part	-	GO:0007411//axon guidance;GO:0023052//signaling	gi|19921564|ref|NP_610002.1|/0/CdGAPr, isoform A [Drosophila melanogaster]
gnl|UG|Dm#S13281813	6987	2125	0.9539	167.274	Drosophila melanogaster AT14419 full length cDNA /cds=p(158,1738) /gb=AY075207 /gi=18446966 /ug=Dm.5608 /len=2125	-	GO:0000166//nucleotide binding;GO:0016616//oxidoreductase activity, acting on the CH-OH group of donors, NAD or NADP as acceptor	GO:0019318//hexose metabolic process	gi|221513548|ref|NP_649376.3|/0/CG7140 [Drosophila melanogaster]
gnl|UG|Dm#S13366311	6958	857	0.7876	413.048	GH11273.3prime GH Drosophila melanogaster head pOT2 Drosophila melanogaster cDNA clone GH11273 3 similar to CG17737: FBan0017737 located on: 3L 63C1-63C1;: 04/10/2001, mRNA sequence /clone=GH11273 /clone_end=3' /gb=BG632608 /gi=13757927 /ug=Dm.7229 /len=857	-	GO:0008135//translation factor activity, nucleic acid binding	GO:0001666//response to hypoxia;GO:0006412//translation	gi|21357193|ref|NP_647792.1|/2.92093e-58/CG17737 [Drosophila melanogaster]
gnl|UG|Dm#S13547436	6946	3145	0.9975	112.36	Drosophila melanogaster CG10221 (CG10221), mRNA /cds=p(501,2960) /gb=NM_142922 /gi=24649402 /ug=Dm.10262 /len=3145	-	-	-	gi|21355295|ref|NP_651179.1|/0/Hrd3 [Drosophila melanogaster]
gnl|UG|Dm#S13280423	6942	1968	0.9162	179.456	Drosophila melanogaster AT27178 full insert cDNA /cds=p(108,1499) /gb=AY089463 /gi=19528172 /ug=Dm.4999 /len=1968	GO:0015630//microtubule cytoskeleton	GO:0003774//motor activity;GO:0032559	GO:0007017//microtubule-based process	gi|19528173|gb|AAL90201.1|/0/AT27178p [Drosophila melanogaster]
gnl|UG|Dm#S13557230	6938	2478	0.7918	142.439	Drosophila melanogaster isopeptidase-T-3 (isopeptidase-T-3), transcript variant A, mRNA /cds=p(137,1810) /gb=NM_137595 /gi=24655911 /ug=Dm.9242 /len=2478	-	-	-	gi|45550467|ref|NP_611439.2|/0/isopeptidase-T-3, isoform A [Drosophila melanogaster]
gnl|UG|Dm#S13545035	6936	1094	0.9634	322.544	Drosophila melanogaster AT01776 full insert cDNA /cds=p(121,1011) /gb=AY094629 /gi=20151244 /ug=Dm.11972 /len=1094	-	-	-	gi|20151245|gb|AAM10982.1|/8.99525e-165/AT01776p [Drosophila melanogaster]
gnl|UG|Dm#S13280667	6926	2093	0.9928	168.349	Drosophila melanogaster AT01812 full insert cDNA /cds=p(147,1796) /gb=AY089217 /gi=19527680 /ug=Dm.5173 /len=2093	GO:0044424//intracellular part	GO:0046914//transition metal ion binding;GO:0008237//metallopeptidase activity;GO:0008238//exopeptidase activity	GO:0019538//protein metabolic process	gi|19527681|gb|AAL89955.1|/0/AT01812p [Drosophila melanogaster]
gnl|UG|Dm#S16631505	6925	2417	0.9657	145.761	Drosophila melanogaster SD06594 full insert cDNA /cds=p(165,1886) /gb=BT010206 /gi=33636452 /ug=Dm.313 /len=2417	GO:0015630//microtubule cytoskeleton;GO:0019866//organelle inner membrane;GO:0044429//mitochondrial part	GO:0005515//protein binding;GO:0032559	GO:0006996//organelle organization;GO:0006457//protein folding;GO:0009408//response to heat;GO:0006605//protein targeting	gi|33636453|gb|AAQ23524.1|/0/SD06594p [Drosophila melanogaster]
gnl|UG|Dm#S54949186	6916	2631	0.9213	133.731	Drosophila melanogaster vulcan (vlc), transcript variant E, mRNA /cds=p(294,2111) /gb=NM_001169585 /gi=281360175 /ug=Dm.1631 /len=2631	-	GO:0070011	GO:0019538//protein metabolic process;GO:0007478//leg disc morphogenesis;GO:0007154//cell communication	gi|17933720|ref|NP_524868.1|/0/vulcan, isoform A [Drosophila melanogaster]
gnl|UG|Dm#S13558621	6893	941	0.9182	372.663	Drosophila melanogaster CG13747 (CG13747), mRNA /cds=p(113,781) /gb=NM_136596 /gi=116008300 /ug=Dm.16248 /len=941	-	-	-	gi|68051427|gb|AAY84977.1|/2.09148e-140/IP09464p [Drosophila melanogaster]
gnl|UG|Dm#S13555137	6874	1299	0.5951	269.214	Drosophila melanogaster CG14101 (CG14101), mRNA /cds=p(493,1299) /gb=NM_140889 /gi=24666943 /ug=Dm.33350 /len=1299	-	-	-	gi|24666944|ref|NP_649146.1|/6.38049e-155/CG14101 [Drosophila melanogaster]
gnl|UG|Dm#S13545517	6872	1664	0.9826	210.101	Drosophila melanogaster AT03090 full insert cDNA /cds=p(110,1387) /gb=AY113198 /gi=21063946 /ug=Dm.29483 /len=1664	-	GO:0046914//transition metal ion binding	-	gi|21063947|gb|AAM29203.1|/0/AT03090p [Drosophila melanogaster]
gnl|UG|Dm#S13565698	6859	3105	0.9794	112.382	Drosophila melanogaster RE08517 full insert cDNA /cds=p(518,2347) /gb=BT003216 /gi=27819844 /ug=Dm.1522 /len=3105	-	-	-	gi|24655044|ref|NP_725794.1|/0/scruin like at the midline, isoform B [Drosophila melanogaster]
gnl|UG|Dm#S20791164	6859	3338	0.7549	104.537	Drosophila melanogaster AT01023 full insert cDNA /cds=p(1167,2468) /gb=BT014930 /gi=48958456 /ug=Dm.33662 /len=3338	-	-	-	gi|48958457|gb|AAT47781.1|/0/AT01023p [Drosophila melanogaster]
gnl|UG|Dm#S13280732	6840	955	0.9571	364.376	Drosophila melanogaster RE32166 full insert cDNA /cds=p(201,800) /gb=AY084152 /gi=19527550 /ug=Dm.390 /len=955	GO:0005681//spliceosomal complex	GO:0001071//nucleic acid binding transcription factor activity	GO:0000377;GO:0048812//neuron projection morphogenesis;GO:0048513//organ development;GO:0006351//transcription, DNA-dependent	gi|19921082|ref|NP_609402.1|/1.22219e-111/CG5343 [Drosophila melanogaster]
gnl|UG|Dm#S19187024	6831	2680	0.9493	129.672	Drosophila melanogaster eIF5 (eIF5), transcript variant C, mRNA /cds=p(1162,2556) /gb=NM_206758 /gi=45555664 /ug=Dm.173 /len=2680	GO:0044444//cytoplasmic part	GO:0008135//translation factor activity, nucleic acid binding	GO:0006412//translation	gi|18860089|ref|NP_573098.1|/0/eIF5, isoform B [Drosophila melanogaster]
gnl|UG|Dm#S13554690	6829	3715	0.9992	93.5181	Drosophila melanogaster CG4589 (CG4589), transcript variant C, mRNA /cds=p(350,3391) /gb=NM_166675 /gi=24762653 /ug=Dm.7406 /len=3715	GO:0005740//mitochondrial envelope	GO:0046872//metal ion binding;GO:0015081//sodium ion transmembrane transporter activity	GO:0001666//response to hypoxia;GO:0006816//calcium ion transport	gi|19922902|ref|NP_611922.1|/0/Letm1, isoform B [Drosophila melanogaster]
gnl|UG|Dm#S13548764	6827	954	0.9885	364.065	Drosophila melanogaster GH18521 full insert cDNA /cds=p(1,738) /gb=AY122118 /gi=21483309 /ug=Dm.7989 /len=954	-	-	-	gi|21483310|gb|AAM52630.1|/4.98871e-113/GH18521p [Drosophila melanogaster]
gnl|UG|Dm#S30404988	6817	2853	0.6299	121.559	Drosophila melanogaster CG3662 (CG3662), transcript variant B, mRNA /cds=p(1483,2292) /gb=NM_001038778 /gi=281360488 /ug=Dm.7253 /len=2853	-	-	-	gi|24580712|ref|NP_608549.2|/1.172e-139/CG3662, isoform A [Drosophila melanogaster]
gnl|UG|Dm#S21508679	6804	2397	0.98	144.409	Drosophila melanogaster AT16988 full insert cDNA /cds=p(1,2264) /gb=BT015304 /gi=51092237 /ug=Dm.21563 /len=2397	GO:0043234//protein complex;GO:0043231//intracellular membrane-bounded organelle;GO:0044444//cytoplasmic part	GO:0016901//oxidoreductase activity, acting on the CH-OH group of donors, quinone or similar compound as acceptor;GO:0046872//metal ion binding	GO:0006071//glycerol metabolic process;GO:0008344//adult locomotory behavior;GO:0022904//respiratory electron transport chain	gi|51092238|gb|AAT94532.1|/0/AT16988p [Drosophila melanogaster]
gnl|UG|Dm#S13277277	6802	919	0.6921	376.546	Drosophila melanogaster GH25284 full insert cDNA /cds=p(4,792) /gb=AY060783 /gi=16768223 /ug=Dm.20171 /len=919	-	-	-	gi|24645902|ref|NP_650061.1|/3.5416e-145/SCP-containing protein B [Drosophila melanogaster]
gnl|UG|Dm#S13558770	6783	1750	0.9469	197.188	Drosophila melanogaster CG12069 (CG12069), transcript variant A, mRNA /cds=p(118,1188) /gb=NM_143562 /gi=281362878 /ug=Dm.16284 /len=1750	-	GO:0004672//protein kinase activity;GO:0032559	GO:0006464//protein modification process	gi|24651482|ref|NP_651819.1|/0/CG12069, isoform A [Drosophila melanogaster]
gnl|UG|Dm#S13284043	6767	3490	0.8751	98.6434	Drosophila melanogaster LD38414 full insert cDNA /cds=p(613,2976) /gb=AY069617 /gi=17862569 /ug=Dm.19 /len=3490	GO:0044464//cell part	GO:0005488//binding;GO:0004518//nuclease activity	-	gi|24639174|ref|NP_569945.1|/0/CG42666, isoform B [Drosophila melanogaster]
gnl|UG|Dm#S13560031	6758	1142	0.9965	301.057	Drosophila melanogaster CG31244 (CG31244), mRNA /cds=p(86,1051) /gb=NM_169857 /gi=161078411 /ug=Dm.33666 /len=1142	-	-	-	gi|24648181|ref|NP_732419.1|/0/CG31244 [Drosophila melanogaster]
gnl|UG|Dm#S13547462	6748	697	0.9914	492.538	Drosophila melanogaster CG7580 (CG7580), mRNA /cds=p(327,596) /gb=NM_140728 /gi=24665946 /ug=Dm.13390 /len=697	GO:0044444//cytoplasmic part	GO:0048038//quinone binding;GO:0015078//hydrogen ion transmembrane transporter activity;GO:0003824//catalytic activity	GO:0022904//respiratory electron transport chain	gi|21355243|ref|NP_648985.1|/2.12626e-44/CG7580, isoform A [Drosophila melanogaster]
gnl|UG|Dm#S13546590	6747	3437	0.9898	99.8685	Drosophila melanogaster Cdc27 (Cdc27), mRNA /cds=p(659,3361) /gb=NM_139836 /gi=24659891 /ug=Dm.4367 /len=3437	GO:0005681//spliceosomal complex	-	GO:0000377	gi|24659892|ref|NP_648093.2|/0/Cdc27 [Drosophila melanogaster]
gnl|UG|Dm#S20791166	6738	4302	0.3782	79.6816	Drosophila melanogaster AT07276 full insert cDNA /cds=p(3261,4244) /gb=BT014928 /gi=48958452 /ug=Dm.9645 /len=4302	GO:0043005//neuron projection;GO:0044297//cell body;GO:0044424//intracellular part	GO:0005515//protein binding;GO:0004672//protein kinase activity;GO:0043021//ribonucleoprotein complex binding;GO:0032559;GO:0008135//translation factor activity, nucleic acid binding	GO:0007613//memory;GO:0006412//translation;GO:0016198//axon choice point recognition;GO:0007292//female gamete generation;GO:0006464//protein modification process	gi|17737777|ref|NP_524238.1|/0/extra bases, isoform G [Drosophila melanogaster]
gnl|UG|Dm#S13554869	6735	841	0.9964	407.417	Drosophila melanogaster CG32450 (CG32450), mRNA /cds=p(117,593) /gb=NM_168953 /gi=28574731 /ug=Dm.13894 /len=841	-	-	-	gi|24668555|ref|NP_730717.1|/3.07579e-89/CG32450 [Drosophila melanogaster]
gnl|UG|Dm#S13558005	6712	2372	0.8794	143.958	Drosophila melanogaster Arc1 (Arc1), mRNA /cds=p(95,859) /gb=NM_137111 /gi=24653617 /ug=Dm.6973 /len=2372	-	GO:0046914//transition metal ion binding	GO:0042594//response to starvation	gi|24653618|ref|NP_610955.1|/1.51062e-129/Activity-regulated cytoskeleton associated protein 1 [Drosophila melanogaster]
gnl|UG|Dm#S13564614	6702	1434	0.9951	237.768	Drosophila melanogaster CG4995 (CG4995), transcript variant B, mRNA /cds=p(207,1406) /gb=NM_164914 /gi=24583349 /ug=Dm.7586 /len=1434	GO:0019866//organelle inner membrane;GO:0031224//intrinsic to membrane	GO:0005215//transporter activity	GO:0006810//transport	gi|19921062|ref|NP_609380.1|/0/CG4995, isoform A [Drosophila melanogaster]
gnl|UG|Dm#S52632435	6700	5502	0.9258	61.9515	Drosophila melanogaster RE33791 full insert cDNA /cds=p(5037,5459) /gb=BT088843 /gi=240849676 /ug=Dm.21599 /len=5502	-	-	-	gi|16648036|gb|AAL25283.1|/1.33904e-73/GH06422p [Drosophila melanogaster]
gnl|UG|Dm#S20056404	6692	4234	0.9946	80.4086	Drosophila melanogaster RE21490 full insert cDNA /cds=p(320,4084) /gb=BT014649 /gi=47271205 /ug=Dm.18759 /len=4234	GO:0031224//intrinsic to membrane	GO:0046914//transition metal ion binding;GO:0043682//copper-transporting ATPase activity;GO:0032559	GO:0035434//copper ion transmembrane transport;GO:0009206	gi|221329854|ref|NP_572756.3|/0/ATP7 [Drosophila melanogaster]
gnl|UG|Dm#S13545998	6688	3390	0.995	100.368	Drosophila melanogaster Rpn2 (Rpn2), mRNA /cds=p(182,3244) /gb=NM_143420 /gi=24650983 /ug=Dm.6875 /len=3390	GO:0005838//proteasome regulatory particle	GO:0070011	GO:0019538//protein metabolic process;GO:0009894;GO:0033554//cellular response to stress	gi|24650984|ref|NP_651677.2|/0/Rpn2 [Drosophila melanogaster]
gnl|UG|Dm#S13546594	6671	2283	0.9921	148.656	Drosophila melanogaster septin interacting protein 3 (sip3), mRNA /cds=p(339,2219) /gb=NM_143637 /gi=281362920 /ug=Dm.1395 /len=2283	-	GO:0046914//transition metal ion binding	-	gi|28571958|ref|NP_651894.3|/0/septin interacting protein 3 [Drosophila melanogaster]
gnl|UG|Dm#S13548381	6665	933	0.5477	363.426	Drosophila melanogaster AT13773 full insert cDNA /cds=p(14,808) /gb=AY119448 /gi=21428765 /ug=Dm.33653 /len=933	-	-	-	gi|21428766|gb|AAM50102.1|/7.29918e-146/AT13773p [Drosophila melanogaster]
gnl|UG|Dm#S51750556	6659	1742	0.5551	194.472	Drosophila melanogaster MIP05159 full insert cDNA /cds=p(144,866) /gb=BT081998 /gi=226437698 /ug=Dm.8467 /len=1742	-	GO:0016787//hydrolase activity	-	gi|20129151|ref|NP_608598.1|/2.73318e-138/CG5565 [Drosophila melanogaster]
gnl|UG|Dm#S13557008	6658	3036	0.9707	111.568	Drosophila melanogaster trehalase (Treh), transcript variant E, mRNA /cds=p(526,2208) /gb=NM_166422 /gi=24656669 /ug=Dm.6686 /len=3036	GO:0031225//anchored to membrane	GO:0015927//trehalase activity	GO:0005984//disaccharide metabolic process	gi|17933716|ref|NP_524821.1|/0/trehalase, isoform D [Drosophila melanogaster]
gnl|UG|Dm#S30528126	6641	1007	0.9652	335.507	Drosophila melanogaster IP15629 full insert cDNA /cds=p(102,512) /gb=BT024268 /gi=85857589 /ug=Dm.15178 /len=1007	-	-	-	gi|24666218|ref|NP_730325.1|/1.49009e-62/CG32192, isoform B [Drosophila melanogaster]
gnl|UG|Dm#S13558642	6641	1373	0.9898	246.071	Drosophila melanogaster CG30350 (CG30350), mRNA /cds=p(122,1231) /gb=NM_165629 /gi=24651892 /ug=Dm.33468 /len=1373	-	GO:0016859//cis-trans isomerase activity	GO:0044267//cellular protein metabolic process	gi|24651893|ref|NP_724715.1|/0/CG30350 [Drosophila melanogaster]
gnl|UG|Dm#S13543008	6633	4647	0.9968	72.6164	Drosophila melanogaster CG9934 (CG9934), transcript variant A, mRNA /cds=p(767,4420) /gb=NM_135753 /gi=281364937 /ug=Dm.6565 /len=4647	GO:0043234//protein complex	GO:0004842//ubiquitin-protein ligase activity	GO:0019941//modification-dependent protein catabolic process;GO:0032446//protein modification by small protein conjugation	gi|20129483|ref|NP_609597.1|/0/CG9934, isoform A [Drosophila melanogaster]
gnl|UG|Dm#S13554547	6632	2273	0.9758	148.437	Drosophila melanogaster AT20662 full insert cDNA /cds=p(88,2142) /gb=BT001336 /gi=25009840 /ug=Dm.20891 /len=2273	-	-	-	gi|25009841|gb|AAN71091.1|/0/AT20662p [Drosophila melanogaster]
gnl|UG|Dm#S13277962	6628	4531	0.9839	74.4193	Drosophila melanogaster LD22771 full length cDNA /cds=p(273,4043) /gb=AY058520 /gi=16197956 /ug=Dm.7827 /len=4531	-	GO:0046872//metal ion binding	-	gi|51092240|gb|AAT94533.1|/0/AT15166p [Drosophila melanogaster]
gnl|UG|Dm#S13280465	6624	1374	0.9716	245.262	Drosophila melanogaster AT24487 full insert cDNA /cds=p(85,1224) /gb=AY089421 /gi=19528088 /ug=Dm.5027 /len=1374	-	-	-	gi|202028779|gb|ACH95297.1|/0/FI08726p [Drosophila melanogaster]
gnl|UG|Dm#S13558137	6621	2097	0.8684	160.628	Drosophila melanogaster CG13322 (CG13322), transcript variant C, mRNA /cds=p(575,1579) /gb=NM_165963 /gi=281363257 /ug=Dm.7270 /len=2097	-	-	-	gi|22024131|ref|NP_610828.2|/0/CG13322, isoform A [Drosophila melanogaster]
gnl|UG|Dm#S13281719	6612	1316	0.9833	255.608	Drosophila melanogaster AT31332 full insert cDNA /cds=p(78,1214) /gb=AY075301 /gi=18447153 /ug=Dm.5542 /len=1316	GO:0044424//intracellular part	GO:0016763//transferase activity, transferring pentosyl groups	GO:0009117//nucleotide metabolic process	gi|19922786|ref|NP_611738.1|/0/CG3788, isoform A [Drosophila melanogaster]
gnl|UG|Dm#S56553964	6607	3310	0.9958	101.549	Drosophila melanogaster LP02234 full insert cDNA /cds=p(998,3163) /gb=BT125572 /gi=304361779 /ug=Dm.594 /len=3310	GO:0000808//origin recognition complex	GO:0003676//nucleic acid binding	GO:0006259//DNA metabolic process;GO:0008306//associative learning;GO:0030537//larval behavior	gi|17136788|ref|NP_476904.1|/0/latheo [Drosophila melanogaster]
gnl|UG|Dm#S14233681	6586	4853	0.6992	69.0413	Drosophila melanogaster AT11044 full insert cDNA /cds=p(1729,4545) /gb=BT003648 /gi=28317310 /ug=Dm.1945 /len=4853	-	GO:0019783//small conjugating protein-specific protease activity;GO:0016790//thiolester hydrolase activity	GO:0019941//modification-dependent protein catabolic process	gi|24643793|ref|NP_728455.1|/0/CG14619, isoform C [Drosophila melanogaster]
gnl|UG|Dm#S13557638	6584	8834	0.9015	37.9166	Drosophila melanogaster enhancer of bithorax (E(bx)), transcript variant A, mRNA /cds=p(627,8636) /gb=NM_167819 /gi=45551495 /ug=Dm.1449 /len=8834	GO:0031010	GO:0046914//transition metal ion binding;GO:0005102//receptor binding;GO:0003676//nucleic acid binding	GO:0031572//G2/M transition DNA damage checkpoint;GO:0048812//neuron projection morphogenesis;GO:0010467//gene expression;GO:0030518//intracellular steroid hormone receptor signaling pathway;GO:0048534;GO:0034728//nucleosome organization;GO:0016568//chromatin modification	gi|24654644|ref|NP_728507.1|/0/enhancer of bithorax, isoform A [Drosophila melanogaster]
gnl|UG|Dm#S24181621	6582	2374	0.9865	141.05	Drosophila melanogaster AT23475 full insert cDNA /cds=p(113,2311) /gb=BT021454 /gi=60678190 /ug=Dm.597 /len=2374	-	-	-	gi|60678191|gb|AAX33602.1|/0/AT23475p [Drosophila melanogaster]
gnl|UG|Dm#S13560230	6550	2028	0.9985	164.313	Drosophila melanogaster CG5265 (CG5265), mRNA /cds=p(1,1932) /gb=NM_142348 /gi=24647633 /ug=Dm.16783 /len=2028	GO:0019866//organelle inner membrane;GO:0042579//microbody	GO:0016406	GO:0032787//monocarboxylic acid metabolic process;GO:0006520//cellular amino acid metabolic process	gi|24647634|ref|NP_650605.1|/0/CG5265 [Drosophila melanogaster]
gnl|UG|Dm#S13555858	6531	1616	0.9963	205.606	Drosophila melanogaster CG6140 (CG6140), mRNA /cds=p(1,1413) /gb=NM_140210 /gi=24662683 /ug=Dm.7601 /len=1616	GO:0043234//protein complex;GO:0044424//intracellular part	GO:0016836//hydro-lyase activity	GO:0009060//aerobic respiration;GO:0043648//dicarboxylic acid metabolic process	gi|24662684|ref|NP_648467.1|/0/CG6140 [Drosophila melanogaster]
gnl|UG|Dm#S13556429	6527	1160	0.9991	286.255	Drosophila melanogaster CG30412 (CG30412), transcript variant B, mRNA /cds=p(82,987) /gb=NM_166590 /gi=281364066 /ug=Dm.7929 /len=1160	-	-	-	gi|24659231|ref|NP_726305.1|/4.00912e-158/CG30412, isoform B [Drosophila melanogaster]
gnl|UG|Dm#S13555627	6519	2513	0.9761	131.973	Drosophila melanogaster heat shock protein cognate 1 (Hsc70-1), transcript variant C, mRNA /cds=p(704,2371) /gb=NM_168568 /gi=45551555 /ug=Dm.1176 /len=2513	GO:0043231//intracellular membrane-bounded organelle;GO:0044444//cytoplasmic part;GO:0015630//microtubule cytoskeleton	GO:0005515//protein binding;GO:0016628//oxidoreductase activity, acting on the CH-CH group of donors, NAD or NADP as acceptor;GO:0017111//nucleoside-triphosphatase activity;GO:0032559	GO:0006950//response to stress;GO:0008152//metabolic process	gi|329112625|gb|AEB72016.1|/0/AT29089p [Drosophila melanogaster]
gnl|UG|Dm#S13280508	6514	2232	0.9803	148.474	Drosophila melanogaster AT20011 full insert cDNA /cds=p(185,2167) /gb=AY089377 /gi=19528000 /ug=Dm.5060 /len=2232	-	-	-	gi|19528001|gb|AAL90115.1|/0/AT20011p [Drosophila melanogaster]
gnl|UG|Dm#S13542952	6508	2868	0.9958	115.442	Drosophila melanogaster CG10383 (CG10383), mRNA /cds=p(299,2653) /gb=NM_136052 /gi=24585016 /ug=Dm.459 /len=2868	GO:0005789//endoplasmic reticulum membrane	GO:0016787//hydrolase activity	GO:0046488//phosphatidylinositol metabolic process;GO:0015031//protein transport	gi|20129595|ref|NP_609896.1|/0/CG10383 [Drosophila melanogaster]
gnl|UG|Dm#S13557474	6503	3818	0.9984	86.6513	Drosophila melanogaster CG9153 (CG9153), transcript variant A, mRNA /cds=p(315,3491) /gb=NM_167868 /gi=24655112 /ug=Dm.12435 /len=3818	GO:0044464//cell part	GO:0016879//ligase activity, forming carbon-nitrogen bonds	GO:0043412//macromolecule modification	gi|24655113|ref|NP_728591.1|/0/CG9153, isoform A [Drosophila melanogaster]
gnl|UG|Dm#S13555306	6492	1132	0.9991	291.762	Drosophila melanogaster CG13733 (CG13733), mRNA /cds=p(121,978) /gb=NM_140729 /gi=281366370 /ug=Dm.7583 /len=1132	-	-	-	gi|24665950|ref|NP_648986.1|/3.28841e-141/CG13733 [Drosophila melanogaster]
gnl|UG|Dm#S21508738	6487	1321	0.9947	249.826	Drosophila melanogaster LP23885 full insert cDNA /cds=p(557,1207) /gb=BT015244 /gi=51092118 /ug=Dm.2448 /len=1321	GO:0044429//mitochondrial part	GO:0016776//phosphotransferase activity, phosphate group as acceptor;GO:0019205//nucleobase-containing compound kinase activity;GO:0032559	GO:0009180;GO:0006796//phosphate-containing compound metabolic process	gi|17737899|ref|NP_524312.1|/2.32797e-120/adenylate kinase-3, isoform A [Drosophila melanogaster]
gnl|UG|Dm#S13341187	6485	593	0.941	556.356	bs62f03.y1 Drosophila melanogaster adult testis library Drosophila melanogaster cDNA clone bs62f03 5', mRNA sequence /clone=bs62f03 /clone_end=5' /gb=BE977343 /gi=10607722 /ug=Dm.1280 /len=593	GO:0043231//intracellular membrane-bounded organelle;GO:0044427	GO:0003676//nucleic acid binding	-	gi|24649033|ref|NP_651055.1|/3.74373e-72/CG7045 [Drosophila melanogaster]
gnl|UG|Dm#S14233764	6473	3236	0.5442	101.764	Drosophila melanogaster LP03989 full insert cDNA /cds=p(1507,2913) /gb=BT003564 /gi=28317098 /ug=Dm.1148 /len=3236	-	-	-	gi|25012910|gb|AAN71542.1|/0/RH23112p, partial [Drosophila melanogaster]
gnl|UG|Dm#S25667203	6470	1149	0.8634	286.472	Drosophila melanogaster glutathione S-transferase 1-1 (GST1) mRNA, complete cds /cds=p(125,754) /gb=S51044 /gi=233663 /ug=Dm.2439 /len=1149	-	GO:0016765//transferase activity, transferring alkyl or aryl (other than methyl) groups;GO:0016848//carbon-halide lyase activity	-	gi|21464458|gb|AAM52032.1|/9.50105e-120/RH47312p [Drosophila melanogaster]
gnl|UG|Dm#S13557260	6446	55016	0.6895	5.96072	Drosophila melanogaster sallimus (sls), transcript variant C, mRNA /cds=p(388,54813) /gb=NM_144448 /gi=161080702 /ug=Dm.2974 /len=55016	GO:0043232;GO:0044422	-	GO:0006996//organelle organization;GO:0048856//anatomical structure development	gi|172045934|sp|Q9I7U4.3|TITIN_DROME/0/RecName: Full=Titin; AltName: Full=D-Titin; AltName: Full=Kettin
gnl|UG|Dm#S13285438	6436	1010	0.9733	324.184	Drosophila melanogaster heat shock protein 26 (Hsp26), mRNA /cds=p(240,866) /gb=NM_079273 /gi=24661526 /ug=Dm.907 /len=1010	GO:0015630//microtubule cytoskeleton	GO:0005488//binding	GO:0006950//response to stress;GO:0010259//multicellular organismal aging	gi|17647519|ref|NP_523997.1|/2.20669e-106/heat shock protein 26 [Drosophila melanogaster]
gnl|UG|Dm#S14233785	6433	3635	0.9857	90.034	Drosophila melanogaster RE04975 full insert cDNA /cds=p(353,3508) /gb=BT003543 /gi=28317055 /ug=Dm.18584 /len=3635	-	GO:0046914//transition metal ion binding;GO:0003723//RNA binding	GO:0010627//regulation of intracellular protein kinase cascade	gi|24583396|ref|NP_723578.1|/0/CG31716, isoform A [Drosophila melanogaster]
gnl|UG|Dm#S25031395	6428	972	0.6481	336.439	Drosophila melanogaster IP08357 full insert cDNA /cds=p(292,816) /gb=BT022351 /gi=66770910 /ug=Dm.7438 /len=972	-	-	-	gi|66770911|gb|AAY54767.1|/7.48672e-88/IP08357p [Drosophila melanogaster]
gnl|UG|Dm#S13282639	6422	1466	0.9754	222.861	Drosophila melanogaster RE29349 full length cDNA /cds=p(155,805) /gb=AY071254 /gi=17945651 /ug=Dm.1142 /len=1466	-	-	GO:0019725//cellular homeostasis	gi|21356365|ref|NP_650026.1|/1.1299e-102/CG4511, isoform A [Drosophila melanogaster]
gnl|UG|Dm#S13280472	6420	1332	0.7755	245.204	Drosophila melanogaster AT23593 full insert cDNA /cds=p(121,708) /gb=AY089414 /gi=19528074 /ug=Dm.35096 /len=1332	GO:0042995//cell projection	GO:0019887//protein kinase regulator activity	GO:0006323//DNA packaging;GO:0023052//signaling	gi|19528075|gb|AAL90152.1|/9.66462e-90/AT23593p [Drosophila melanogaster]
gnl|UG|Dm#S13546867	6416	2286	0.9353	142.786	Drosophila melanogaster eukaryotic release factor 1 (eRF1), transcript variant A, mRNA /cds=p(730,2046) /gb=NM_140953 /gi=24667376 /ug=Dm.2095 /len=2286	GO:0043234//protein complex;GO:0044444//cytoplasmic part	GO:0003747//translation release factor activity	GO:0006412//translation;GO:0048102//autophagic cell death;GO:0006886//intracellular protein transport;GO:0007166//cell surface receptor linked signaling pathway	gi|195495938|ref|XP_002095480.1|/0/GE19667 [Drosophila yakuba]
gnl|UG|Dm#S13280631	6405	1569	0.9605	207.679	Drosophila melanogaster AT04270 full insert cDNA /cds=p(103,1470) /gb=AY089253 /gi=19527752 /ug=Dm.5150 /len=1569	GO:0032991//macromolecular complex;GO:0015630//microtubule cytoskeleton	GO:0017111//nucleoside-triphosphatase activity;GO:0032561//guanyl ribonucleotide binding;GO:0005198//structural molecule activity	GO:0043623//cellular protein complex assembly;GO:0009207;GO:0007017//microtubule-based process	gi|24647815|ref|NP_650674.1|/0/CG7794 [Drosophila melanogaster]
gnl|UG|Dm#S13559443	6397	11962	0.9967	27.2063	Drosophila melanogaster CG5794 (CG5794), transcript variant D, mRNA /cds=p(224,11962) /gb=NM_143018 /gi=62512107 /ug=Dm.5555 /len=11962	-	GO:0016790//thiolester hydrolase activity;GO:0070011	GO:0019941//modification-dependent protein catabolic process;GO:0050794//regulation of cellular process	gi|24649731|ref|NP_651275.1|/0/CG5794, isoform D [Drosophila melanogaster]
gnl|UG|Dm#S13554283	6392	1628	0.9367	199.747	Drosophila melanogaster RE30121 full insert cDNA /cds=p(261,1541) /gb=BT001601 /gi=25012503 /ug=Dm.7568 /len=1628	-	-	-	gi|24648828|ref|NP_650988.1|/0/CG6569, isoform A [Drosophila melanogaster]
gnl|UG|Dm#S13280182	6388	2483	0.996	130.884	Drosophila melanogaster Angiotensin-converting enzyme-related (Acer), mRNA /cds=p(380,2272) /gb=NM_057847 /gi=24582881 /ug=Dm.1852 /len=2483	GO:0044464//cell part	GO:0046914//transition metal ion binding;GO:0008238//exopeptidase activity	GO:0019538//protein metabolic process;GO:0009608//response to symbiont;GO:0006997//nucleus organization;GO:0009653//anatomical structure morphogenesis;GO:0003006//developmental process involved in reproduction;GO:0048513//organ development	gi|17137262|ref|NP_477195.1|/0/Angiotensin-converting enzyme-related [Drosophila melanogaster]
gnl|UG|Dm#S24181726	6380	1766	0.6099	183.792	Drosophila melanogaster LP18923 full insert cDNA /cds=p(590,1543) /gb=BT021349 /gi=60677980 /ug=Dm.12098 /len=1766	-	GO:0042302//structural constituent of cuticle;GO:0016886	-	gi|20130163|ref|NP_611438.1|/7.78718e-157/CG11018 [Drosophila melanogaster]
gnl|UG|Dm#S13556550	6379	1895	0.9989	171.254	Drosophila melanogaster CG10576 (CG10576), transcript variant A, mRNA /cds=p(279,1454) /gb=NM_139727 /gi=24658584 /ug=Dm.11558 /len=1895	-	-	-	gi|68051273|gb|AAV36985.2|/0/LD30448p [Drosophila melanogaster]
gnl|UG|Dm#S13277057	6379	2569	0.9813	126.324	Drosophila melanogaster HL01728 full length cDNA /cds=p(513,1898) /gb=AY061003 /gi=16768663 /ug=Dm.7851 /len=2569	-	-	GO:0030534//adult behavior	gi|21355363|ref|NP_648310.1|/0/CG3967, isoform C [Drosophila melanogaster]
gnl|UG|Dm#S13280541	6372	3295	0.9757	98.3825	Drosophila melanogaster AT16542 full insert cDNA /cds=p(386,3154) /gb=AY089344 /gi=19527934 /ug=Dm.14694 /len=3295	-	-	-	gi|25009809|gb|AAN71076.1|/0/AT15860p [Drosophila melanogaster]
gnl|UG|Dm#S27598502	6363	3312	0.9686	97.7392	Drosophila melanogaster AT08232 full insert cDNA /cds=p(42,3230) /gb=BT023916 /gi=77403942 /ug=Dm.29147 /len=3312	-	-	-	gi|161085355|ref|NP_001097653.1|/0/CG33286 [Drosophila melanogaster]
gnl|UG|Dm#S13556355	6357	2443	0.9951	132.381	Drosophila melanogaster CG10064 (CG10064), mRNA /cds=p(155,2383) /gb=NM_139808 /gi=24659652 /ug=Dm.5153 /len=2443	-	-	-	gi|24659653|ref|NP_648065.1|/0/CG10064 [Drosophila melanogaster]
gnl|UG|Dm#S13564624	6322	2078	0.9654	154.777	Drosophila melanogaster cylindromatosis (CYLD), transcript variant D, mRNA /cds=p(98,2017) /gb=NM_164909 /gi=24583321 /ug=Dm.5851 /len=2078	GO:0043231//intracellular membrane-bounded organelle;GO:0030529//ribonucleoprotein complex	GO:0016790//thiolester hydrolase activity;GO:0015631//tubulin binding;GO:0019783//small conjugating protein-specific protease activity;GO:0005198//structural molecule activity	GO:0006952//defense response;GO:0019941//modification-dependent protein catabolic process;GO:0055088//lipid homeostasis;GO:0010467//gene expression;GO:0070646//protein modification by small protein removal	gi|24583322|ref|NP_723554.1|/0/cylindromatosis, isoform D [Drosophila melanogaster]
gnl|UG|Dm#S55458068	6297	1516	0.8437	211.316	Drosophila melanogaster MIP21378 full insert cDNA /cds=p(421,810) /gb=BT124754 /gi=294661908 /ug=Dm.74 /len=1516	GO:0044444//cytoplasmic part	GO:0003779//actin binding	GO:0002165//instar larval or pupal development;GO:0006996//organelle organization	gi|294661909|gb|ADF28795.1|/5.94702e-62/MIP21378p [Drosophila melanogaster]
gnl|UG|Dm#S13548085	6297	1694	0.8684	189.111	Drosophila melanogaster GH07506 full insert cDNA /cds=p(268,1239) /gb=AY118750 /gi=21429863 /ug=Dm.11222 /len=1694	GO:0031224//intrinsic to membrane	-	GO:0019725//cellular homeostasis	gi|20130317|ref|NP_611838.1|/1.55165e-122/CG5554 [Drosophila melanogaster]
gnl|UG|Dm#S13559508	6293	6637	0.918	48.2373	Drosophila melanogaster CG6129 (CG6129), mRNA /cds=p(1,6147) /gb=NM_142959 /gi=221458905 /ug=Dm.13739 /len=6637	-	-	-	gi|28571853|ref|NP_651216.2|/0/CG6129 [Drosophila melanogaster]
gnl|UG|Dm#S40978965	6292	971	0.9846	329.66	Drosophila melanogaster IP17633 full insert cDNA /cds=p(509,904) /gb=BT030853 /gi=157816483 /ug=Dm.8013 /len=971	-	-	-	gi|226693411|gb|ACO72853.1|/8.12086e-135/AT10054p [Drosophila melanogaster]
gnl|UG|Dm#S13281746	6283	1036	0.9488	308.535	Drosophila melanogaster AT29981 full length cDNA /cds=p(134,934) /gb=AY075274 /gi=18447099 /ug=Dm.5565 /len=1036	-	GO:0016879//ligase activity, forming carbon-nitrogen bonds	GO:0006464//protein modification process;GO:0003006//developmental process involved in reproduction	gi|18447100|gb|AAL68141.1|/3.17059e-156/AT29981p [Drosophila melanogaster]
gnl|UG|Dm#S13278964	6269	2652	0.9016	120.26	Drosophila melanogaster GH24627 full length cDNA /cds=p(288,2090) /gb=AY051605 /gi=15291520 /ug=Dm.874 /len=2652	GO:0031224//intrinsic to membrane	-	GO:0006684//sphingomyelin metabolic process	gi|21356655|ref|NP_648114.1|/0/SMSr, isoform A [Drosophila melanogaster]
gnl|UG|Dm#S13280974	6269	3264	0.9586	97.7114	Drosophila melanogaster CG9281 (CG9281), transcript variant B, mRNA /cds=p(302,2137) /gb=NM_132829 /gi=24642250 /ug=Dm.2191 /len=3264	GO:0043234//protein complex	GO:0017111//nucleoside-triphosphatase activity;GO:0015405;GO:0032559	GO:0009207	gi|18859989|ref|NP_573057.1|/0/CG9281, isoform B [Drosophila melanogaster]
gnl|UG|Dm#S13277803	6253	2041	0.9931	155.863	Drosophila melanogaster LP04889 full length cDNA /cds=p(282,1796) /gb=AY058740 /gi=16198274 /ug=Dm.4114 /len=2041	GO:0043234//protein complex;GO:0044444//cytoplasmic part	GO:0016668//oxidoreductase activity, acting on a sulfur group of donors, NAD or NADP as acceptor;GO:0050662//coenzyme binding	GO:0006544//glycine metabolic process;GO:0019725//cellular homeostasis;GO:0009060//aerobic respiration;GO:0009106//lipoate metabolic process	gi|21358499|ref|NP_649017.1|/0/CG7430 [Drosophila melanogaster]
gnl|UG|Dm#S13284466	6241	2112	0.9839	150.334	Drosophila melanogaster GH25177 full length cDNA /cds=p(155,2059) /gb=AY069194 /gi=17861723 /ug=Dm.2239 /len=2112	GO:0031224//intrinsic to membrane	GO:0015142//tricarboxylic acid transmembrane transporter activity	GO:0006842//tricarboxylic acid transport	gi|62484377|ref|NP_724369.2|/0/CG31693, isoform A [Drosophila melanogaster]
gnl|UG|Dm#S13548160	6234	1657	0.9529	191.4	Drosophila melanogaster AT04844 full insert cDNA /cds=p(65,1522) /gb=AY118674 /gi=21429711 /ug=Dm.7623 /len=1657	GO:0044464//cell part	-	GO:0023052//signaling	gi|21429712|gb|AAM50534.1|/0/AT04844p [Drosophila melanogaster]
gnl|UG|Dm#S13554928	6209	7966	0.9921	39.6532	Drosophila melanogaster CG7177 (CG7177), mRNA /cds=p(464,7678) /gb=NM_141072 /gi=221513439 /ug=Dm.13645 /len=7966	-	GO:0004672//protein kinase activity;GO:0032559	GO:0006464//protein modification process	gi|221513440|ref|NP_649329.3|/0/Wnk, isoform A [Drosophila melanogaster]
gnl|UG|Dm#S24181603	6203	1411	0.9745	223.652	Drosophila melanogaster AT07028 full insert cDNA /cds=p(31,1320) /gb=BT021472 /gi=60678226 /ug=Dm.34097 /len=1411	-	-	-	gi|383505554|gb|AFH36356.1|/0/FI19915p1 [Drosophila melanogaster]
gnl|UG|Dm#S13541568	6199	2056	0.9966	153.39	Drosophila melanogaster CG10202 (CG10202), mRNA /cds=p(73,1959) /gb=NM_137148 /gi=24653721 /ug=Dm.628 /len=2056	-	GO:0046872//metal ion binding;GO:0016866//intramolecular transferase activity	GO:0044238//primary metabolic process	gi|379133643|gb|AFC93062.1|/0/FI19482p1 [Drosophila melanogaster]
gnl|UG|Dm#S18410083	6178	723	0.9281	434.717	Drosophila melanogaster AT15627 full insert cDNA /cds=p(71,619) /gb=BT011416 /gi=40882592 /ug=Dm.18115 /len=723	-	-	-	gi|40882593|gb|AAR96208.1|/1.4619e-83/AT15627p [Drosophila melanogaster]
gnl|UG|Dm#S13279765	6173	2478	0.958	126.734	Drosophila melanogaster Trap1 (Trap1), mRNA /cds=p(276,2351) /gb=NM_058091 /gi=24586015 /ug=Dm.3339 /len=2478	GO:0044444//cytoplasmic part	GO:0005515//protein binding;GO:0032559	GO:0044267//cellular protein metabolic process;GO:0050896//response to stimulus	gi|24586016|ref|NP_477439.2|/0/Trap1 [Drosophila melanogaster]
gnl|UG|Dm#S13284935	6172	2629	0.981	119.435	Drosophila melanogaster polo (polo), transcript variant A, mRNA /cds=p(306,2036) /gb=NM_079455 /gi=62484179 /ug=Dm.2513 /len=2629	GO:0005815//microtubule organizing center;GO:0000777//condensed chromosome kinetochore;GO:0005819//spindle;GO:0012505//endomembrane system	GO:0004672//protein kinase activity;GO:0032559	GO:0033036;GO:0006909//phagocytosis;GO:0007097//nuclear migration;GO:0000741//karyogamy;GO:0007135//meiosis II;GO:0007405//neuroblast proliferation;GO:0007056//spindle assembly involved in female meiosis;GO:0006464//protein modification process;GO:0007140//male meiosis;GO:0000087//M phase of mitotic cell cycle	gi|24667346|ref|NP_524179.2|/0/polo, isoform A [Drosophila melanogaster]
gnl|UG|Dm#S13555621	6155	12640	0.9422	24.773	Drosophila melanogaster CG9007 (CG9007), mRNA /cds=p(990,10430) /gb=NM_140424 /gi=24664022 /ug=Dm.954 /len=12640	-	GO:0005488//binding	-	gi|24664023|ref|NP_648681.1|/0/CG9007 [Drosophila melanogaster]
gnl|UG|Dm#S24244355	6140	6147	0.9932	50.8162	Drosophila melanogaster LD01527 full insert cDNA /cds=p(479,5677) /gb=BT021951 /gi=61675680 /ug=Dm.11416 /len=6147	-	-	-	gi|24585071|ref|NP_609917.2|/0/short spindle 3 [Drosophila melanogaster]
gnl|UG|Dm#S13545464	6126	1474	0.9389	211.435	Drosophila melanogaster AT13713 full insert cDNA /cds=p(141,1376) /gb=AY113251 /gi=21064052 /ug=Dm.13330 /len=1474	GO:0031224//intrinsic to membrane	GO:0005249//voltage-gated potassium channel activity;GO:0004672//protein kinase activity;GO:0032559	GO:0007165//signal transduction;GO:0034220//ion transmembrane transport;GO:0030001//metal ion transport;GO:0006464//protein modification process	gi|21064053|gb|AAM29256.1|/0/AT13713p [Drosophila melanogaster]
gnl|UG|Dm#S13558146	6120	1849	0.7837	168.388	Drosophila melanogaster bicaudal (bic), transcript variant B, mRNA /cds=p(149,658) /gb=NM_165954 /gi=24653215 /ug=Dm.1466 /len=1849	GO:0043234//protein complex;GO:0015630//microtubule cytoskeleton	-	GO:0044087	gi|195333900|ref|XP_002033624.1|/4.33236e-65/GM21428 [Drosophila sechellia]
gnl|UG|Dm#S13556357	6107	3621	0.9608	85.8019	Drosophila melanogaster CG10077 (CG10077), transcript variant C, mRNA /cds=p(248,1666) /gb=NM_168182 /gi=281365719 /ug=Dm.7301 /len=3621	-	GO:0032559;GO:0042623//ATPase activity, coupled	-	gi|281365720|ref|NP_729194.2|/0/CG10077, isoform C [Drosophila melanogaster]
gnl|UG|Dm#S24181682	6107	4698	0.7241	66.1321	Drosophila melanogaster LD15043 full insert cDNA /cds=p(85,4053) /gb=BT021393 /gi=60678068 /ug=Dm.19179 /len=4698	-	-	-	gi|281359841|ref|NP_572175.3|/0/CG12179, isoform C [Drosophila melanogaster]
gnl|UG|Dm#S13554474	6102	2069	0.9889	150.041	Drosophila melanogaster GH10640 full insert cDNA /cds=p(99,1922) /gb=BT001409 /gi=25009996 /ug=Dm.29681 /len=2069	-	GO:0008234//cysteine-type peptidase activity;GO:0016788//hydrolase activity, acting on ester bonds	-	gi|24664683|ref|NP_648779.1|/0/CG16979 [Drosophila melanogaster]
gnl|UG|Dm#S13545030	6096	1653	0.9903	187.616	Drosophila melanogaster AT04926 full insert cDNA /cds=p(67,1521) /gb=AY094634 /gi=20151254 /ug=Dm.29554 /len=1653	-	-	-	gi|20151255|gb|AAM10987.1|/0/AT04926p [Drosophila melanogaster]
gnl|UG|Dm#S13558274	6082	729	0.9739	424.44	Drosophila melanogaster CG30039 (CG30039), mRNA /cds=p(129,572) /gb=NM_165862 /gi=24652883 /ug=Dm.20915 /len=729	-	GO:0003676//nucleic acid binding	-	gi|24652884|ref|NP_725100.1|/8.22198e-58/CG30039 [Drosophila melanogaster]
gnl|UG|Dm#S13555326	6072	1277	0.9992	241.901	Drosophila melanogaster CG6497 (CG6497), mRNA /cds=p(181,837) /gb=NM_140706 /gi=24665820 /ug=Dm.7552 /len=1277	-	-	-	gi|24665821|ref|NP_648963.1|/7.71517e-97/CG6497 [Drosophila melanogaster]
gnl|UG|Dm#S13278942	6066	1822	0.966	169.376	Drosophila melanogaster GH27756 full length cDNA /cds=p(79,1632) /gb=AY051627 /gi=15291564 /ug=Dm.4539 /len=1822	-	-	-	gi|18859867|ref|NP_573189.1|/0/CG4955 [Drosophila melanogaster]
gnl|UG|Dm#S13561282	6048	1593	0.9655	193.149	Drosophila melanogaster CG14605 (CG14605), transcript variant B, mRNA /cds=p(184,1482) /gb=NM_169178 /gi=24644781 /ug=Dm.13325 /len=1593	GO:0031224//intrinsic to membrane	-	GO:0006909//phagocytosis	gi|28573193|ref|NP_649707.2|/0/CG14605, isoform A [Drosophila melanogaster]
gnl|UG|Dm#S13543218	6020	3071	0.9801	99.7273	Drosophila melanogaster ubiquilin (Ubqn), mRNA /cds=p(254,1897) /gb=NM_134500 /gi=281361116 /ug=Dm.11604 /len=3071	-	-	-	gi|20129061|ref|NP_608344.1|/0/ubiquilin [Drosophila melanogaster]
gnl|UG|Dm#S13558403	6018	2065	0.8683	148.262	Drosophila melanogaster CG7220 (CG7220), transcript variant B, mRNA /cds=p(252,824) /gb=NM_165795 /gi=221330159 /ug=Dm.20487 /len=2065	-	GO:0019787//small conjugating protein ligase activity	GO:0006464//protein modification process	gi|161076514|ref|NP_001097261.1|/5.06185e-102/CG7220, isoform E [Drosophila melanogaster]
gnl|UG|Dm#S13555735	6012	2094	0.9981	146.063	Drosophila melanogaster CG10969 (CG10969), mRNA /cds=p(1,2094) /gb=NM_140341 /gi=24663457 /ug=Dm.7472 /len=2094	-	-	-	gi|24663458|ref|NP_648598.1|/0/CG10969 [Drosophila melanogaster]
gnl|UG|Dm#S13559272	6012	1888	0.9883	162	Drosophila melanogaster CG5886 (CG5886), mRNA /cds=p(80,1627) /gb=NM_143178 /gi=24650165 /ug=Dm.4681 /len=1888	-	-	-	gi|24650166|ref|NP_651435.1|/0/CG5886 [Drosophila melanogaster]
gnl|UG|Dm#S13284050	6003	2413	0.8317	126.563	Drosophila melanogaster LD37137 full length cDNA /cds=p(955,2280) /gb=AY069610 /gi=17862555 /ug=Dm.2044 /len=2413	-	-	-	gi|19922560|ref|NP_611356.1|/0/GDI interacting protein 3, isoform D [Drosophila melanogaster]
gnl|UG|Dm#S13548625	6000	4427	0.9964	68.9508	Drosophila melanogaster SD09478 full insert cDNA /cds=p(281,4042) /gb=AY122260 /gi=21483593 /ug=Dm.781 /len=4427	GO:0030136//clathrin-coated vesicle	GO:0046872//metal ion binding	GO:0048638//regulation of developmental growth;GO:0008593//regulation of Notch signaling pathway;GO:0001505//regulation of neurotransmitter levels;GO:0006897//endocytosis	gi|17426899|emb|CAD13484.1|/0/Eps-15 protein [Drosophila melanogaster]
gnl|UG|Dm#S13560388	5980	1171	0.9991	259.801	Drosophila melanogaster CG4520 (CG4520), mRNA /cds=p(135,1097) /gb=NM_142226 /gi=24647217 /ug=Dm.18744 /len=1171	GO:0031966//mitochondrial membrane	GO:0005244//voltage-gated ion channel activity	GO:0043269//regulation of ion transport	gi|24647218|ref|NP_650483.1|/0/CG4520 [Drosophila melanogaster]
gnl|UG|Dm#S35175897	5974	5769	0.9211	52.682	Drosophila melanogaster bunched (bun), transcript variant G, mRNA /cds=p(595,4590) /gb=NM_001042892 /gi=281364922 /ug=Dm.7349 /len=5769	-	-	GO:0006351//transcription, DNA-dependent;GO:0007178//transmembrane receptor protein serine/threonine kinase signaling pathway;GO:0001745//compound eye morphogenesis;GO:0008283//cell proliferation;GO:0001708//cell fate specification;GO:0048102//autophagic cell death;GO:0003002//regionalization;GO:0006915//apoptotic process;GO:0016049//cell growth;GO:0030703//eggshell formation;GO:0016477//cell mig…	gi|24583919|ref|NP_525103.2|/0/bunched, isoform A [Drosophila melanogaster]
gnl|UG|Dm#S13558281	5957	1179	0.9517	257.046	Drosophila melanogaster CG8979 (CG8979), transcript variant C, mRNA /cds=p(173,985) /gb=NM_165855 /gi=24652856 /ug=Dm.4218 /len=1179	-	-	GO:0033554//cellular response to stress	gi|19922052|ref|NP_610715.1|/5.3727e-150/CG8979, isoform A [Drosophila melanogaster]
gnl|UG|Dm#S13559769	5949	1908	0.8491	158.622	Drosophila melanogaster CG6439 (CG6439), transcript variant A, mRNA /cds=p(350,1462) /gb=NM_142743 /gi=24648871 /ug=Dm.11391 /len=1908	GO:0043231//intracellular membrane-bounded organelle;GO:0015630//microtubule cytoskeleton	GO:0046872//metal ion binding;GO:0004448//isocitrate dehydrogenase activity;GO:0000166//nucleotide binding	GO:0009060//aerobic respiration	gi|24648872|ref|NP_651000.1|/0/CG6439, isoform A [Drosophila melanogaster]
gnl|UG|Dm#S13275539	5932	3555	0.9977	84.8905	Drosophila melanogaster adenylyl cyclase ACXA mRNA, complete cds /cds=p(25,3363) /gb=AF177928 /gi=6959477 /ug=Dm.7626 /len=3555	-	GO:0005488//binding;GO:0016829//lyase activity	GO:0007165//signal transduction;GO:0009124//nucleoside monophosphate biosynthetic process	gi|6959478|gb|AAF33107.1|AF177928_1/0/adenylyl cyclase ACXA [Drosophila melanogaster]
gnl|UG|Dm#S13277695	5930	3037	0.9483	99.3361	Drosophila melanogaster GH09840 full length cDNA /cds=p(692,1831) /gb=AY060268 /gi=16648083 /ug=Dm.4065 /len=3037	GO:0019866//organelle inner membrane;GO:0043231//intracellular membrane-bounded organelle;GO:0031224//intrinsic to membrane	GO:0022890//inorganic cation transmembrane transporter activity	GO:0003006//developmental process involved in reproduction;GO:0006826//iron ion transport	gi|21357737|ref|NP_651600.1|/0/mitoferrin [Drosophila melanogaster]
gnl|UG|Dm#S13279281	5921	5242	0.8106	57.4639	Drosophila melanogaster clone miltLD11 kinesin-associated mitochondrial adaptor protein (milton) mRNA, complete cds /cds=p(415,3765) /gb=AY038000 /gi=15020261 /ug=Dm.7402 /len=5242	GO:0043231//intracellular membrane-bounded organelle	GO:0005488//binding	GO:0007005//mitochondrion organization;GO:0003006//developmental process involved in reproduction;GO:0008088//axon cargo transport	gi|15020262|gb|AAK74155.1|/0/kinesin-associated mitochondrial adaptor protein [Drosophila melanogaster]
gnl|UG|Dm#S25666277	5920	629	0.9618	478.816	Drosophila melanogaster IP04252 full insert cDNA /cds=p(77,418) /gb=BT023681 /gi=68051634 /ug=Dm.7459 /len=629	-	-	-	gi|24664253|ref|NP_648713.1|/1.21757e-50/CG13477 [Drosophila melanogaster]
gnl|UG|Dm#S13284647	5918	1462	0.9945	205.933	Drosophila melanogaster ribosomal protein L4 (RpL4), mRNA /cds=p(125,1330) /gb=NM_079814 /gi=24650746 /ug=Dm.2104 /len=1462	GO:0015934//large ribosomal subunit	GO:0005198//structural molecule activity	GO:0010467//gene expression	gi|8488|emb|CAA31759.1|/0/unnamed protein product [Drosophila melanogaster]
gnl|UG|Dm#S13558136	5913	728	0.9725	413.213	Drosophila melanogaster CG30487 (CG30487), mRNA /cds=p(74,670) /gb=NM_165964 /gi=281363259 /ug=Dm.29113 /len=728	-	-	-	gi|24653242|ref|NP_725245.1|/1.42795e-110/CG30487 [Drosophila melanogaster]
gnl|UG|Dm#S13273490	5911	2810	0.9637	107.017	Drosophila melanogaster mRNA for put. protein kinase DC2 /cds=p(895,2403) /gb=X16961 /gi=7815 /ug=Dm.7805 /len=2810	-	GO:0004672//protein kinase activity;GO:0032559	GO:0006464//protein modification process	gi|21429726|gb|AAM50541.1|/0/AT10577p [Drosophila melanogaster]
gnl|UG|Dm#S13547309	5905	4428	0.893	67.8437	Drosophila melanogaster Lk6 (Lk6), transcript variant A, mRNA /cds=p(812,4240) /gb=NM_143729 /gi=24646072 /ug=Dm.7890 /len=4428	GO:0005815//microtubule organizing center;GO:0012505//endomembrane system	GO:0004672//protein kinase activity;GO:0032559	GO:0006464//protein modification process;GO:0050789//regulation of biological process	gi|24646073|ref|NP_651986.2|/0/Lk6, isoform A [Drosophila melanogaster]
gnl|UG|Dm#S13546810	5905	1752	0.9897	171.468	Drosophila melanogaster CG5276 (CG5276), mRNA /cds=p(242,1501) /gb=NM_141817 /gi=281361570 /ug=Dm.1150 /len=1752	-	GO:0016462//pyrophosphatase activity;GO:0046872//metal ion binding	-	gi|21356547|ref|NP_650074.1|/0/CG5276 [Drosophila melanogaster]
gnl|UG|Dm#S13283096	5903	1033	0.9797	290.717	Drosophila melanogaster AT17667 full insert cDNA /cds=p(132,809) /gb=AY070796 /gi=17944698 /ug=Dm.6286 /len=1033	-	GO:0046872//metal ion binding	-	gi|24644650|ref|NP_649672.1|/5.77727e-126/CG15177 [Drosophila melanogaster]
gnl|UG|Dm#S13545594	5903	1749	0.825	171.704	Drosophila melanogaster RH66493 full insert cDNA /cds=p(62,1561) /gb=AY118440 /gi=21392229 /ug=Dm.37984 /len=1749	GO:0044464//cell part	GO:0019899//enzyme binding	GO:0002165//instar larval or pupal development;GO:0007292//female gamete generation;GO:0000226//microtubule cytoskeleton organization;GO:0045010//actin nucleation;GO:0009653//anatomical structure morphogenesis	gi|24652907|ref|NP_610739.1|/0/washout [Drosophila melanogaster]
gnl|UG|Dm#S13275015	5902	6520	0.8304	46.052	Drosophila melanogaster protein kinase JIL-1 (Jil-1) mRNA, complete cds /cds=p(1011,4634) /gb=AF142061 /gi=5726307 /ug=Dm.3098 /len=6520	GO:0000785//chromatin;GO:0000805//X chromosome	GO:0032559;GO:0035174//histone serine kinase activity	GO:0007143//female meiosis;GO:0051276//chromosome organization;GO:0006342//chromatin silencing;GO:0006468//protein phosphorylation;GO:0007292//female gamete generation	gi|21356509|ref|NP_648432.1|/0/JIL-1, isoform B [Drosophila melanogaster]
gnl|UG|Dm#S13341681	5896	588	0.7721	510.126	bs69g08.y1 Drosophila melanogaster adult testis library Drosophila melanogaster cDNA clone bs69g08 5', mRNA sequence /clone=bs69g08 /clone_end=5' /gb=BE977837 /gi=10608710 /ug=Dm.23442 /len=588	-	-	-	gi|24657153|ref|NP_647854.1|/5.75547e-49/Dpy-30-like 2 [Drosophila melanogaster]
gnl|UG|Dm#S22332580	5892	2014	0.9935	148.833	Drosophila melanogaster AT30209 full insert cDNA /cds=p(62,1825) /gb=BT016139 /gi=54650891 /ug=Dm.18031 /len=2014	-	-	-	gi|54650892|gb|AAV37024.1|/9.42287e-178/AT30209p [Drosophila melanogaster]
gnl|UG|Dm#S13556578	5880	2740	0.9858	109.175	Drosophila melanogaster Msr-110 (Msr-110), transcript variant A, mRNA /cds=p(207,2060) /gb=NM_168123 /gi=24658444 /ug=Dm.6899 /len=2740	-	-	-	gi|195587986|ref|XP_002083742.1|/9.35666e-171/GD13189 [Drosophila simulans]
gnl|UG|Dm#S13547205	5875	1579	0.9981	189.288	Drosophila melanogaster CG11982 (CG11982), mRNA /cds=p(263,1405) /gb=NM_141602 /gi=281361400 /ug=Dm.4413 /len=1579	-	GO:0046914//transition metal ion binding	-	gi|21355757|ref|NP_649859.1|/0/CG11982 [Drosophila melanogaster]
gnl|UG|Dm#S22332646	5875	2327	0.9936	128.443	Drosophila melanogaster LP05312 full insert cDNA /cds=p(736,1731) /gb=BT016073 /gi=54650757 /ug=Dm.29732 /len=2327	GO:0005635//nuclear envelope	GO:0008565//protein transporter activity	GO:0006605//protein targeting	gi|17737655|ref|NP_524167.1|/0/karyopherin alpha1 [Drosophila melanogaster]
gnl|UG|Dm#S13555789	5869	1891	0.9556	157.896	Drosophila melanogaster Pop2 (Pop2), transcript variant B, mRNA /cds=p(537,1418) /gb=NM_168484 /gi=24663075 /ug=Dm.6800 /len=1891	GO:0043231//intracellular membrane-bounded organelle	GO:0005488//binding	GO:0006355//regulation of transcription, DNA-dependent;GO:0048513//organ development;GO:0048468//cell development;GO:0000288//nuclear-transcribed mRNA catabolic process, deadenylation-dependent decay;GO:0031572//G2/M transition DNA damage checkpoint	gi|21357541|ref|NP_648538.1|/8.40761e-173/Pop2, isoform A [Drosophila melanogaster]
gnl|UG|Dm#S13277687	5868	3378	0.6548	88.3747	Drosophila melanogaster GH11142 full insert cDNA /cds=p(1976,2221) /gb=AY060276 /gi=16648099 /ug=Dm.7928 /len=3378	GO:0044464//cell part	GO:0008324//cation transmembrane transporter activity	GO:0006812//cation transport	gi|24651187|ref|NP_733319.1|/5.30955e-171/CG7816, isoform A [Drosophila melanogaster]
gnl|UG|Dm#S58294272	5868	5716	0.9214	52.227	Drosophila melanogaster MIP27766 full insert cDNA /cds=p(322,1614) /gb=BT125781 /gi=312434036 /ug=Dm.7969 /len=5716	-	-	-	gi|386767577|ref|NP_001246216.1|/0/CG18659, isoform G [Drosophila melanogaster]
gnl|UG|Dm#S13543098	5863	1491	0.9933	200.05	Drosophila melanogaster CG10158 (CG10158), mRNA /cds=p(225,1172) /gb=NM_135240 /gi=24582371 /ug=Dm.6539 /len=1491	-	-	-	gi|20129301|ref|NP_609084.1|/3.67451e-141/CG10158 [Drosophila melanogaster]
gnl|UG|Dm#S41641406	5850	4217	0.7207	70.5748	Drosophila melanogaster Dgk (Dgk), transcript variant E, mRNA /cds=p(1,3636) /gb=NM_001103749 /gi=161076391 /ug=Dm.3102 /len=4217	-	GO:0046872//metal ion binding;GO:0016301//kinase activity	GO:0008277//regulation of G-protein coupled receptor protein signaling pathway;GO:0046474//glycerophospholipid biosynthetic process;GO:0006796//phosphate-containing compound metabolic process	gi|161076392|ref|NP_001097219.1|/0/diacyl glycerol kinase, isoform E [Drosophila melanogaster]
gnl|UG|Dm#S13556029	5831	2854	0.9636	103.941	Drosophila melanogaster CG6761 (CG6761), mRNA /cds=p(1,2670) /gb=NM_140089 /gi=24661833 /ug=Dm.4316 /len=2854	-	-	-	gi|24661834|ref|NP_648346.1|/0/CG6761 [Drosophila melanogaster]
gnl|UG|Dm#S54950223	5818	4054	0.9798	73.0108	Drosophila melanogaster CG5514 (CG5514), transcript variant C, mRNA /cds=p(389,3718) /gb=NM_001170280 /gi=281362698 /ug=Dm.11925 /len=4054	-	-	-	gi|24650758|ref|NP_651599.1|/1.95304e-175/CG5514, isoform B [Drosophila melanogaster]
gnl|UG|Dm#S13560068	5811	1035	0.9971	285.633	Drosophila melanogaster CG14297 (CG14297), mRNA /cds=p(176,928) /gb=NM_142499 /gi=161078393 /ug=Dm.16722 /len=1035	GO:0044424//intracellular part	GO:0004721//phosphoprotein phosphatase activity	GO:0006464//protein modification process	gi|24648069|ref|NP_650756.1|/6.18738e-136/CG14297 [Drosophila melanogaster]
gnl|UG|Dm#S14562274	5810	3259	0.7662	90.6962	Drosophila melanogaster RH21402 full insert cDNA /cds=p(334,2301) /gb=BT004838 /gi=28557576 /ug=Dm.2924 /len=3259	GO:0043231//intracellular membrane-bounded organelle;GO:0044444//cytoplasmic part;GO:0015630//microtubule cytoskeleton	GO:0017111//nucleoside-triphosphatase activity;GO:0032559	GO:0035194//posttranscriptional gene silencing by RNA;GO:0006950//response to stress;GO:0007610//behavior	gi|28557577|gb|AAO45194.1|/0/RH21402p [Drosophila melanogaster]
gnl|UG|Dm#S13563586	5804	1518	0.969	194.515	Drosophila melanogaster CG8712 (CG8712), transcript variant B, mRNA /cds=p(135,1388) /gb=NM_165587 /gi=24586495 /ug=Dm.30948 /len=1518	-	-	-	gi|24586496|ref|NP_724644.1|/0/CG8712, isoform B [Drosophila melanogaster]
gnl|UG|Dm#S13558061	5804	2566	0.5686	115.072	Drosophila melanogaster CG13337 (CG13337), mRNA /cds=p(94,2136) /gb=NM_137051 /gi=24653447 /ug=Dm.33672 /len=2566	-	-	-	gi|24653448|ref|NP_610895.1|/0/CG13337 [Drosophila melanogaster]
gnl|UG|Dm#S13278177	5787	2070	0.972	142.226	Drosophila melanogaster GH22841 full length cDNA /cds=p(380,1894) /gb=AY058445 /gi=16183253 /ug=Dm.467 /len=2070	GO:0044424//intracellular part	-	-	gi|16183254|gb|AAL13674.1|/0/GH22841p [Drosophila melanogaster]
gnl|UG|Dm#S13554957	5786	633	0.9953	465.02	Drosophila melanogaster CG32440 (CG32440), mRNA /cds=p(186,443) /gb=NM_168900 /gi=24668037 /ug=Dm.7466 /len=633	-	-	-	gi|66772141|gb|AAY55382.1|/4.09258e-54/IP08420p [Drosophila melanogaster]
gnl|UG|Dm#S37509848	5786	642	0.933	458.501	IP04169.3prime IP Drosophila melanogaster iPCR Amplified Library Drosophila melanogaster cDNA clone IP04169 3, mRNA sequence /clone=IP04169 /clone_end=3' /gb=EL872211 /gi=133838582 /ug=Dm.15935 /len=642	-	GO:0046872//metal ion binding	-	gi|24654870|ref|NP_612058.1|/3.32755e-83/CG13898 [Drosophila melanogaster]
gnl|UG|Dm#S13559073	5785	2061	0.8491	142.798	Drosophila melanogaster CG31055 (CG31055), transcript variant C, mRNA /cds=p(86,1396) /gb=NM_170347 /gi=24650692 /ug=Dm.7507 /len=2061	-	-	-	gi|24650693|ref|NP_733226.1|/0/CG31055, isoform C [Drosophila melanogaster]
gnl|UG|Dm#S45445406	5772	2795	0.7227	105.061	Drosophila melanogaster GH08391 full insert cDNA /cds=p(1,1795) /gb=BT032887 /gi=189458922 /ug=Dm.6397 /len=2795	-	-	-	gi|189458923|gb|ACD99451.1|/0/GH08391p [Drosophila melanogaster]
gnl|UG|Dm#S16606734	5760	3528	0.9824	83.0599	Drosophila melanogaster AT25164 full insert cDNA /cds=p(628,3198) /gb=BT010121 /gi=33589647 /ug=Dm.16691 /len=3528	GO:0000323//lytic vacuole	-	GO:0006909//phagocytosis;GO:0006952//defense response;GO:0006955//immune response	gi|24648329|ref|NP_650858.1|/0/phagocyte signaling impaired [Drosophila melanogaster]
gnl|UG|Dm#S13548712	5756	5826	0.9604	50.2629	Drosophila melanogaster LD29171 full insert cDNA /cds=p(299,5260) /gb=AY122171 /gi=21483415 /ug=Dm.12060 /len=5826	GO:0043231//intracellular membrane-bounded organelle	GO:0005083//small GTPase regulator activity	GO:0048193//Golgi vesicle transport;GO:0032011//ARF protein signal transduction	gi|24584187|ref|NP_609675.2|/0/sec71, isoform A [Drosophila melanogaster]
gnl|UG|Dm#S13284067	5743	5259	0.992	55.5563	Drosophila melanogaster LD34192 full insert cDNA /cds=p(717,5000) /gb=AY069593 /gi=17862521 /ug=Dm.1679 /len=5259	GO:0043234//protein complex	GO:0004721//phosphoprotein phosphatase activity;GO:0043169//cation binding	GO:0006464//protein modification process	gi|24639731|ref|NP_525074.2|/0/protein phosphatase 2C [Drosophila melanogaster]
gnl|UG|Dm#S14233689	5731	2649	0.4428	110.064	Drosophila melanogaster AT16005 full insert cDNA /cds=p(1168,2322) /gb=BT003640 /gi=28317292 /ug=Dm.20759 /len=2649	-	GO:0016832//aldehyde-lyase activity;GO:0001071//nucleic acid binding transcription factor activity	GO:0006007//glucose catabolic process;GO:0009888//tissue development;GO:0061061//muscle structure development	gi|24650311|ref|NP_524516.2|/6.94281e-147/taxi [Drosophila melanogaster]
gnl|UG|Dm#S13277397	5722	3123	0.9427	93.2123	Drosophila melanogaster GH08776 full insert cDNA /cds=p(76,714) /gb=AY060662 /gi=16767983 /ug=Dm.3918 /len=3123	GO:0044464//cell part	GO:0046914//transition metal ion binding;GO:0016772//transferase activity, transferring phosphorus-containing groups	GO:0000394//RNA splicing, via endonucleolytic cleavage and ligation	gi|45643047|gb|AAS72416.1|/0/monkey king protein [Drosophila melanogaster]
gnl|UG|Dm#S13544957	5722	2301	0.9909	126.511	Drosophila melanogaster GH13165 full insert cDNA /cds=p(94,2220) /gb=AY094708 /gi=20151402 /ug=Dm.12461 /len=2301	-	GO:0015631//tubulin binding	GO:0009987//cellular process	gi|20130335|ref|NP_611869.1|/0/CG3121 [Drosophila melanogaster]
gnl|UG|Dm#S25030379	5716	1861	0.9769	156.258	Drosophila melanogaster IP03156 full insert cDNA /cds=p(39,1817) /gb=BT023197 /gi=66772602 /ug=Dm.27930 /len=1861	-	GO:0003779//actin binding	GO:0007015//actin filament organization	gi|66772603|gb|AAY55613.1|/0/IP03156p [Drosophila melanogaster]
gnl|UG|Dm#S13545478	5712	1316	0.9916	220.816	Drosophila melanogaster AT11514 full insert cDNA /cds=p(82,1173) /gb=AY113237 /gi=21064024 /ug=Dm.13408 /len=1316	-	GO:0016782//transferase activity, transferring sulfur-containing groups	-	gi|21064025|gb|AAM29242.1|/0/AT11514p [Drosophila melanogaster]
gnl|UG|Dm#S13564368	5703	1954	0.9611	148.483	Drosophila melanogaster Hsp60D (Hsp60D), transcript variant B, mRNA /cds=p(146,1822) /gb=NM_165043 /gi=24584128 /ug=Dm.5144 /len=1954	GO:0044424//intracellular part	GO:0032559	GO:0006457//protein folding;GO:0006950//response to stress;GO:0006605//protein targeting;GO:0012501//programmed cell death	gi|19921262|ref|NP_609656.1|/0/Hsp60D, isoform A [Drosophila melanogaster]
gnl|UG|Dm#S13545385	5697	2281	0.9527	127.063	Drosophila melanogaster AT29350 full insert cDNA /cds=p(205,2076) /gb=AY113331 /gi=21064212 /ug=Dm.10980 /len=2281	GO:0015630//microtubule cytoskeleton;GO:0044444//cytoplasmic part	-	GO:0000226//microtubule cytoskeleton organization;GO:0006342//chromatin silencing	gi|21064213|gb|AAM29336.1|/0/AT29350p [Drosophila melanogaster]
gnl|UG|Dm#S13555616	5682	3292	0.9803	87.8089	Drosophila melanogaster Hsc70Cb (Hsc70Cb), transcript variant C, mRNA /cds=p(390,2804) /gb=NM_168574 /gi=24664046 /ug=Dm.7118 /len=3292	-	GO:0032559;GO:0005515//protein binding	-	gi|21357475|ref|NP_648687.1|/0/Hsc70Cb, isoform A [Drosophila melanogaster]
gnl|UG|Dm#S13285527	5678	12323	0.9966	23.441	Drosophila melanogaster dynein heavy chain at 16F (Dhc16F), mRNA /cds=p(1,12246) /gb=NM_078670 /gi=24642931 /ug=Dm.2845 /len=12323	GO:0030286//dynein complex	GO:0003676//nucleic acid binding;GO:0003774//motor activity;GO:0016887//ATPase activity;GO:0005515//protein binding;GO:0032559	GO:0006259//DNA metabolic process;GO:0009207;GO:0007017//microtubule-based process;GO:0006351//transcription, DNA-dependent	gi|17647329|ref|NP_523394.1|/0/dynein heavy chain at 16F [Drosophila melanogaster]
gnl|UG|Dm#S13557706	5673	2685	0.9978	107.489	Drosophila melanogaster eIF3-S9 (eIF3-S9), transcript variant A, mRNA /cds=p(253,2325) /gb=NM_166239 /gi=281363571 /ug=Dm.7152 /len=2685	GO:0043234//protein complex;GO:0044444//cytoplasmic part	GO:0008135//translation factor activity, nucleic acid binding	GO:0006413//translational initiation	gi|19922458|ref|NP_611228.1|/0/eIF3-S9, isoform B [Drosophila melanogaster]
gnl|UG|Dm#S13547460	5670	4452	0.8621	64.7926	Drosophila melanogaster Nedd4 (Nedd4), transcript variant J, mRNA /cds=p(379,3402) /gb=NM_140736 /gi=24665980 /ug=Dm.988 /len=4452	GO:0044424//intracellular part	GO:0005102//receptor binding;GO:0016879//ligase activity, forming carbon-nitrogen bonds	GO:0002090//regulation of receptor internalization;GO:0016198//axon choice point recognition;GO:0032446//protein modification by small protein conjugation;GO:0044089//positive regulation of cellular component biogenesis;GO:0008593//regulation of Notch signaling pathway	gi|21355247|ref|NP_648993.1|/0/Nedd4, isoform J [Drosophila melanogaster]
gnl|UG|Dm#S44690911	5670	3128	0.9904	92.2176	Drosophila melanogaster AT17875 full insert cDNA /cds=p(39,2942) /gb=BT032643 /gi=189181760 /ug=Dm.17190 /len=3128	-	-	-	gi|189181761|gb|ACD81657.1|/0/AT17875p [Drosophila melanogaster]
gnl|UG|Dm#S13544975	5657	1315	0.9627	218.856	Drosophila melanogaster GH08902 full insert cDNA /cds=p(40,1152) /gb=AY094690 /gi=20151366 /ug=Dm.21638 /len=1315	-	GO:0005488//binding;GO:0003824//catalytic activity	GO:0005996//monosaccharide metabolic process	gi|202028404|gb|ACH95283.1|/0/FI07622p [Drosophila melanogaster]
gnl|UG|Dm#S13541365	5655	821	0.9976	350.418	Drosophila melanogaster CG4286 (CG4286), mRNA /cds=p(100,759) /gb=NM_137716 /gi=281363903 /ug=Dm.6293 /len=821	-	-	-	gi|21406609|gb|AAL48410.2|/2.84295e-140/AT13486p [Drosophila melanogaster]
gnl|UG|Dm#S53257452	5654	870	0.9724	330.624	Drosophila melanogaster MIP14126 full insert cDNA /cds=p(169,693) /gb=BT100030 /gi=261260006 /ug=Dm.24455 /len=870	-	-	-	gi|261260007|gb|ACX54938.1|/2.06399e-99/MIP14126p [Drosophila melanogaster]
gnl|UG|Dm#S14770079	5638	14481	0.7421	19.8072	Drosophila melanogaster molecule interacting with CasL (Mical), transcript variant F, mRNA /cds=p(186,14357) /gb=NM_176447 /gi=28573112 /ug=Dm.33543 /len=14481	GO:0033267//axon part;GO:0044444//cytoplasmic part;GO:0016020//membrane	GO:0046914//transition metal ion binding;GO:0003824//catalytic activity	GO:0031032//actomyosin structure organization;GO:0006935//chemotaxis;GO:0042551//neuron maturation;GO:0048812//neuron projection morphogenesis	gi|28573113|ref|NP_788624.1|/0/molecule interacting with CasL, isoform F [Drosophila melanogaster]
gnl|UG|Dm#S41641270	5630	7557	0.9325	37.9015	Drosophila melanogaster CG31635 (CG31635), transcript variant B, mRNA /cds=p(1947,7295) /gb=NM_001103632 /gi=161076740 /ug=Dm.20890 /len=7557	-	-	-	gi|161076741|ref|NP_001097102.1|/0/CG31635, isoform B [Drosophila melanogaster]
gnl|UG|Dm#S13556545	5630	4135	0.9949	69.2676	Drosophila melanogaster Ubiquitin-specific protease 36 (Usp36), transcript variant A, mRNA /cds=p(602,3859) /gb=NM_168131 /gi=24658608 /ug=Dm.6825 /len=4135	GO:0031981//nuclear lumen	GO:0070011;GO:0016790//thiolester hydrolase activity	GO:0018988;GO:0006915//apoptotic process;GO:0019941//modification-dependent protein catabolic process;GO:0016570//histone modification;GO:0019827//stem cell maintenance;GO:0070646//protein modification by small protein removal	gi|24658609|ref|NP_729091.1|/0/scrawny, isoform A [Drosophila melanogaster]
gnl|UG|Dm#S13274764	5627	4392	0.9813	65.1796	Drosophila melanogaster BcDNA.GH10777 (BcDNA.GH10777) mRNA, complete cds /cds=p(783,4004) /gb=AF181642 /gi=5901839 /ug=Dm.3018 /len=4392	-	GO:0004672//protein kinase activity;GO:0032559	GO:0006464//protein modification process	gi|21356021|ref|NP_647859.1|/0/Ack [Drosophila melanogaster]
gnl|UG|Dm#S13547750	5607	1900	0.9726	150.132	Drosophila melanogaster LP11585 full insert cDNA /cds=p(91,1833) /gb=AY119089 /gi=21430541 /ug=Dm.13667 /len=1900	-	-	-	gi|281361275|ref|NP_649721.2|/0/walker cup [Drosophila melanogaster]
gnl|UG|Dm#S13279200	5601	2385	0.9732	119.474	Drosophila melanogaster GH08349 full length cDNA /cds=p(206,1984) /gb=AY047571 /gi=15010509 /ug=Dm.4642 /len=2385	-	GO:0016788//hydrolase activity, acting on ester bonds	GO:0043409//negative regulation of MAPKKK cascade;GO:0048598//embryonic morphogenesis	gi|195336517|ref|XP_002034882.1|/0/GM14388 [Drosophila sechellia]
gnl|UG|Dm#S20791167	5600	3200	0.6512	89.0298	Drosophila melanogaster AT15894 full insert cDNA /cds=p(101,1390) /gb=BT014927 /gi=48958449 /ug=Dm.7678 /len=3200	GO:0044424//intracellular part	GO:0008135//translation factor activity, nucleic acid binding;GO:0016773//phosphotransferase activity, alcohol group as acceptor	GO:0006412//translation	gi|24639021|ref|NP_726718.1|/0/eIF4E-7 [Drosophila melanogaster]
gnl|UG|Dm#S13285299	5595	2541	0.7898	112.019	Drosophila melanogaster protein disulfide isomerase (Pdi), transcript variant A, mRNA /cds=p(193,1683) /gb=NM_079355 /gi=24664521 /ug=Dm.2710 /len=2541	GO:0031967;GO:0012505//endomembrane system;GO:0044432//endoplasmic reticulum part;GO:0044297//cell body	GO:0016862//intramolecular oxidoreductase activity, interconverting keto- and enol-groups;GO:0015036//disulfide oxidoreductase activity	GO:0018904;GO:0044267//cellular protein metabolic process;GO:0019725//cellular homeostasis	gi|17647799|ref|NP_524079.1|/0/protein disulfide isomerase, isoform A [Drosophila melanogaster]
gnl|UG|Dm#S13280424	5591	1416	0.9788	200.874	Drosophila melanogaster AT27166 full insert cDNA /cds=p(94,1314) /gb=AY089462 /gi=19528170 /ug=Dm.1008 /len=1416	-	-	-	gi|24667117|ref|NP_649165.1|/1.93776e-176/hale-bopp [Drosophila melanogaster]
gnl|UG|Dm#S13281779	5588	1274	0.989	223.144	Drosophila melanogaster AT20767 full length cDNA /cds=p(171,1070) /gb=AY075241 /gi=18447033 /ug=Dm.5344 /len=1274	-	-	-	gi|18859681|ref|NP_572936.1|/6.61178e-157/CG11068 [Drosophila melanogaster]
gnl|UG|Dm#S13558523	5586	4444	0.9815	63.9476	Drosophila melanogaster CG1516 (CG1516), transcript variant J, mRNA /cds=p(417,4010) /gb=NM_165710 /gi=281363045 /ug=Dm.6995 /len=4444	GO:0015630//microtubule cytoskeleton;GO:0044429//mitochondrial part	GO:0016885;GO:0016879//ligase activity, forming carbon-nitrogen bonds;GO:0032559	GO:0032787//monocarboxylic acid metabolic process;GO:0006006//glucose metabolic process	gi|24652218|ref|NP_724841.1|/0/CG1516, isoform I [Drosophila melanogaster]
gnl|UG|Dm#S13541942	5576	4506	0.9836	62.9548	Drosophila melanogaster CG10492 (CG10492), transcript variant A, mRNA /cds=p(771,3203) /gb=NM_136093 /gi=24585115 /ug=Dm.7370 /len=4506	-	GO:0005488//binding	-	gi|19921522|ref|NP_609937.1|/0/CG10492, isoform A [Drosophila melanogaster]
gnl|UG|Dm#S25030356	5561	2409	0.9344	117.439	Drosophila melanogaster IP02908 full insert cDNA /cds=p(73,2229) /gb=BT023220 /gi=66772648 /ug=Dm.33413 /len=2409	GO:0044464//cell part	-	-	gi|24649250|ref|NP_732840.1|/0/fuzzy onions [Drosophila melanogaster]
gnl|UG|Dm#S13276678	5561	1032	0.9632	274.139	Drosophila melanogaster LD30683 full length cDNA /cds=p(141,929) /gb=AY061382 /gi=16769421 /ug=Dm.385 /len=1032	-	GO:0008238//exopeptidase activity	GO:0043170	gi|19921060|ref|NP_609375.1|/8.85126e-151/CG4968 [Drosophila melanogaster]
gnl|UG|Dm#S13277691	5557	1910	0.9743	148.015	Drosophila melanogaster GH10637 full length cDNA /cds=p(656,1564) /gb=AY060272 /gi=16648091 /ug=Dm.1527 /len=1910	GO:0008287//protein serine/threonine phosphatase complex;GO:0005694//chromosome	GO:0004722//protein serine/threonine phosphatase activity	GO:0048731;GO:0006909//phagocytosis;GO:0007626//locomotory behavior;GO:0007052//mitotic spindle organization;GO:0007632//visual behavior;GO:0008306//associative learning;GO:0000070//mitotic sister chromatid segregation;GO:0006935//chemotaxis;GO:0007292//female gamete generation;GO:0006464//protein modification process	gi|17933732|ref|NP_524921.1|/3.69895e-176/protein phosphatase 1 at 13C [Drosophila melanogaster]
gnl|UG|Dm#S33333775	5544	1788	0.9553	157.744	Drosophila melanogaster IP02915 full insert cDNA /cds=p(165,1697) /gb=BT025817 /gi=108383287 /ug=Dm.27166 /len=1788	GO:0044444//cytoplasmic part	GO:0016491//oxidoreductase activity;GO:0005506//iron ion binding	-	gi|21358271|ref|NP_649030.1|/0/Cyp312a1 [Drosophila melanogaster]
gnl|UG|Dm#S50371235	5543	18503	0.9904	15.2405	Drosophila melanogaster kismet (kis), transcript variant C, mRNA /cds=p(497,17050) /gb=NM_001144289 /gi=221330582 /ug=Dm.3182 /len=18503	GO:0043231//intracellular membrane-bounded organelle;GO:0015630//microtubule cytoskeleton	GO:0005488//binding	GO:0007613//memory;GO:0009880//embryonic pattern specification;GO:0007297//ovarian follicle cell migration;GO:0006935//chemotaxis;GO:0042551//neuron maturation;GO:0006959//humoral immune response	gi|221330583|ref|NP_001137761.1|/0/kismet, isoform C [Drosophila melanogaster]
gnl|UG|Dm#S13560501	5533	3033	0.8645	92.808	Drosophila melanogaster CG7362 (CG7362), mRNA /cds=p(1,3033) /gb=NM_142131 /gi=24646913 /ug=Dm.29782 /len=3033	-	GO:0031420;GO:0016301//kinase activity	GO:0006796//phosphate-containing compound metabolic process;GO:0006007//glucose catabolic process	gi|24646914|ref|NP_650388.1|/0/CG7362 [Drosophila melanogaster]
gnl|UG|Dm#S13281736	5532	1276	0.9169	220.561	Drosophila melanogaster AT30481 full insert cDNA /cds=p(238,1221) /gb=AY075284 /gi=18447119 /ug=Dm.30742 /len=1276	-	-	-	gi|18447120|gb|AAL68151.1|/0/AT30481p [Drosophila melanogaster]
gnl|UG|Dm#S18410155	5529	5907	0.9543	47.6186	Drosophila melanogaster RH51925 full insert cDNA /cds=p(339,4682) /gb=BT011344 /gi=40882448 /ug=Dm.7233 /len=5907	-	GO:0005488//binding	-	gi|40882449|gb|AAR96136.1|/0/RH51925p [Drosophila melanogaster]
gnl|UG|Dm#S13342063	5525	581	0.4423	483.786	bs75e10.y1 Drosophila melanogaster adult testis library Drosophila melanogaster cDNA clone bs75e10 5', mRNA sequence /clone=bs75e10 /clone_end=5' /gb=BE978219 /gi=10609478 /ug=Dm.36576 /len=581	-	-	-	-
gnl|UG|Dm#S13276330	5521	3519	0.9889	79.8171	Drosophila melanogaster RanBP16 mRNA, complete cds /cds=p(55,3351) /gb=AF222744 /gi=12004987 /ug=Dm.6759 /len=3519	GO:0005635//nuclear envelope	GO:0017016//Ras GTPase binding;GO:0003676//nucleic acid binding;GO:0022892	GO:0006605//protein targeting	gi|45552128|ref|NP_788913.2|/0/Ranbp16, isoform B [Drosophila melanogaster]
gnl|UG|Dm#S50370842	5519	3342	0.9976	84.0139	Drosophila melanogaster CG33287 (CG33287), transcript variant B, mRNA /cds=p(37,3342) /gb=NM_001144521 /gi=221513387 /ug=Dm.29148 /len=3342	-	-	-	gi|221513388|ref|NP_001137993.1|/0/CG33287 [Drosophila melanogaster]
gnl|UG|Dm#S13542959	5511	1499	0.9993	187.036	Drosophila melanogaster CG5755 (CG5755), mRNA /cds=p(125,1477) /gb=NM_136020 /gi=24584914 /ug=Dm.5625 /len=1499	GO:0031224//intrinsic to membrane	-	GO:0051234//establishment of localization	gi|20129581|ref|NP_609864.1|/0/CG5755 [Drosophila melanogaster]
gnl|UG|Dm#S26386972	5510	6588	0.9783	42.5496	Drosophila melanogaster LD21067 full insert cDNA /cds=p(144,6194) /gb=BT023778 /gi=71834228 /ug=Dm.11988 /len=6588	-	GO:0043169//cation binding	-	gi|20129359|ref|NP_609185.1|/0/CG8552, isoform A [Drosophila melanogaster]
gnl|UG|Dm#S13544689	5510	6773	0.7843	41.3874	Drosophila melanogaster GH08190 full insert cDNA /cds=p(550,2637) /gb=AY095005 /gi=20151946 /ug=Dm.7562 /len=6773	GO:0044456//synapse part	GO:0004672//protein kinase activity;GO:0032559	GO:0006464//protein modification process;GO:0030865//cortical cytoskeleton organization;GO:0007267//cell-cell signaling	gi|20151947|gb|AAM11333.1|/0/GH08190p [Drosophila melanogaster]
gnl|UG|Dm#S13541705	5495	1522	0.9744	183.675	Drosophila melanogaster CG7222 (CG7222), mRNA /cds=p(233,850) /gb=NM_136769 /gi=24652546 /ug=Dm.560 /len=1522	-	-	-	gi|19921996|ref|NP_610613.1|/2.16027e-120/CG7222 [Drosophila melanogaster]
gnl|UG|Dm#S38433007	5488	4273	0.9963	65.3399	Drosophila melanogaster RE64336 full insert cDNA /cds=p(339,3665) /gb=BT030455 /gi=145587067 /ug=Dm.1372 /len=4273	-	-	-	gi|281362815|ref|NP_001036772.2|/0/CG34133, isoform C [Drosophila melanogaster]
gnl|UG|Dm#S13283309	5472	1046	0.9178	266.141	Drosophila melanogaster GH25818 full length cDNA /cds=p(45,698) /gb=AY070523 /gi=17944197 /ug=Dm.967 /len=1046	GO:0043231//intracellular membrane-bounded organelle	GO:0017111//nucleoside-triphosphatase activity;GO:0032561//guanyl ribonucleotide binding	GO:0023052//signaling;GO:0009207;GO:0051169//nuclear transport;GO:0015031//protein transport	gi|17647853|ref|NP_524082.1|/1.78071e-122/ran-like [Drosophila melanogaster]
gnl|UG|Dm#S13559457	5446	5509	0.9702	50.2924	Drosophila melanogaster anastral spindle 1 (ana1), transcript variant A, mRNA /cds=p(109,5298) /gb=NM_143011 /gi=281362455 /ug=Dm.1318 /len=5509	GO:0005813//centrosome	-	GO:0000278//mitotic cell cycle;GO:0048858//cell projection morphogenesis;GO:0048870//cell motility;GO:0051297//centrosome organization;GO:0048468//cell development;GO:0003006//developmental process involved in reproduction	gi|24649699|ref|NP_651268.1|/0/anastral spindle 1, isoform A [Drosophila melanogaster]
gnl|UG|Dm#S47022847	5440	1919	0.5748	144.219	Drosophila melanogaster GH17761 full insert cDNA /cds=p(128,1732) /gb=BT044587 /gi=208879483 /ug=Dm.21220 /len=1919	GO:0043231//intracellular membrane-bounded organelle	-	-	gi|194762588|ref|XP_001963416.1|/0/GF20300 [Drosophila ananassae]
gnl|UG|Dm#S13563870	5438	2929	0.9781	94.4533	Drosophila melanogaster cul-2 (cul-2), transcript variant A, mRNA /cds=p(270,2531) /gb=NM_165390 /gi=24585697 /ug=Dm.6467 /len=2929	GO:0000151//ubiquitin ligase complex	GO:0019899//enzyme binding	GO:0019941//modification-dependent protein catabolic process	gi|19921636|ref|NP_610117.1|/0/Cullin-2, isoform B [Drosophila melanogaster]
gnl|UG|Dm#S13564498	5422	1131	0.9982	243.89	Drosophila melanogaster CG4988 (CG4988), mRNA /cds=p(25,1131) /gb=NM_135670 /gi=24583719 /ug=Dm.18114 /len=1131	-	GO:0005488//binding;GO:0003824//catalytic activity	GO:0005996//monosaccharide metabolic process	gi|24583720|ref|NP_609514.1|/0/CG4988 [Drosophila melanogaster]
gnl|UG|Dm#S13507745	5420	704	0.9574	391.673	SD20403.5prime SD Drosophila melanogaster Schneider L2 cell culture pOT2 Drosophila melanogaster cDNA clone SD20403 5 similar to CG10396: FBan0010396 GO:[mitochondrion (GO:0005739); cytochrome-c oxidase (GO:0004129)] located on: 2R 41F5-41F5;: 05/19/ ... /clone=SD20403 /clone_end=5' /gb=BI638178 /gi=15540388 /ug=Dm.14583 /len=704	-	GO:0015002//heme-copper terminal oxidase activity	-	gi|19921652|ref|NP_610168.1|/5.88869e-82/CG10396 [Drosophila melanogaster]
gnl|UG|Dm#S30528128	5415	723	0.9668	381.029	Drosophila melanogaster IP15731 full insert cDNA /cds=p(340,627) /gb=BT024266 /gi=85857585 /ug=Dm.22419 /len=723	-	-	-	gi|386770338|ref|NP_001097478.3|/5.19996e-72/CG42355 [Drosophila melanogaster]
gnl|UG|Dm#S13548116	5414	1723	0.9605	159.856	Drosophila melanogaster AT27928 full insert cDNA /cds=p(87,1529) /gb=AY118718 /gi=21429799 /ug=Dm.13680 /len=1723	-	-	-	gi|25009692|gb|AAN71022.1|/0/AT04406p, partial [Drosophila melanogaster]
gnl|UG|Dm#S13556826	5406	1682	0.9364	163.511	Drosophila melanogaster transport and golgi organization (Tango11), transcript variant B, mRNA /cds=p(211,1044) /gb=NM_166482 /gi=281363987 /ug=Dm.20857 /len=1682	GO:0043231//intracellular membrane-bounded organelle	-	-	gi|24657292|ref|NP_726111.1|/1.73841e-158/transport and golgi organization 11, isoform A [Drosophila melanogaster]
gnl|UG|Dm#S13278222	5404	1481	0.9905	185.634	Drosophila melanogaster GH16763 full length cDNA /cds=p(150,1307) /gb=AY058400 /gi=16183106 /ug=Dm.33460 /len=1481	-	-	GO:0044267//cellular protein metabolic process	gi|24657939|ref|NP_729026.1|/0/CG32236 [Drosophila melanogaster]
gnl|UG|Dm#S13564156	5401	1758	0.9664	156.298	Drosophila melanogaster CG5043 (CG5043), mRNA /cds=p(113,1612) /gb=NM_135994 /gi=281365132 /ug=Dm.18742 /len=1758	-	-	-	gi|24584820|ref|NP_609838.1|/0/CG5043 [Drosophila melanogaster]
gnl|UG|Dm#S25666399	5398	858	0.979	320.068	Drosophila melanogaster IP09704 full insert cDNA /cds=p(593,784) /gb=BT023559 /gi=68051390 /ug=Dm.12045 /len=858	-	-	-	gi|284807181|gb|ADB94043.1|/5.24962e-108/MIP16725p [Drosophila melanogaster]
gnl|UG|Dm#S13278019	5398	1735	0.9873	158.282	Drosophila melanogaster GH10964 full length cDNA /cds=p(109,1521) /gb=AY058336 /gi=16197842 /ug=Dm.4201 /len=1735	-	-	-	gi|16197843|gb|AAL13565.1|/0/GH10964p [Drosophila melanogaster]
gnl|UG|Dm#S13546793	5381	1981	0.9955	138.19	Drosophila melanogaster CG5555 (CG5555), mRNA /cds=p(136,1803) /gb=NM_142532 /gi=24648148 /ug=Dm.4649 /len=1981	-	GO:0046914//transition metal ion binding	-	gi|21356581|ref|NP_650789.1|/0/CG5555 [Drosophila melanogaster]
gnl|UG|Dm#S13280380	5375	1188	0.9764	230.176	Drosophila melanogaster GH18334 full insert cDNA /cds=p(85,1113) /gb=AY089508 /gi=19528262 /ug=Dm.4972 /len=1188	GO:0030062//mitochondrial tricarboxylic acid cycle enzyme complex	GO:0004774//succinate-CoA ligase activity;GO:0046912//transferase activity, transferring acyl groups, acyl groups converted into alkyl on transfer	GO:0009060//aerobic respiration	gi|21356559|ref|NP_650809.1|/4.56307e-165/CG6255 [Drosophila melanogaster]
gnl|UG|Dm#S54949742	5369	2627	0.9989	103.975	Drosophila melanogaster lkb1 (lkb1), transcript variant J, mRNA /cds=p(491,2194) /gb=NM_001170135 /gi=281361737 /ug=Dm.2219 /len=2627	GO:0043231//intracellular membrane-bounded organelle	GO:0004672//protein kinase activity;GO:0032559	GO:0000278//mitotic cell cycle;GO:0045165//cell fate commitment;GO:0043408//regulation of MAPKKK cascade;GO:0019094//pole plasm mRNA localization;GO:0001700//embryonic development via the syncytial blastoderm;GO:0030707//ovarian follicle cell development;GO:0006915//apoptotic process;GO:0006464//protein modification process	gi|21358043|ref|NP_650302.1|/0/lkb1, isoform B [Drosophila melanogaster]
gnl|UG|Dm#S13285402	5365	8331	0.9349	32.762	Drosophila melanogaster lilliputian (lilli), transcript variant B, mRNA /cds=p(2458,7479) /gb=NM_078740 /gi=24581291 /ug=Dm.2778 /len=8331	GO:0043231//intracellular membrane-bounded organelle	GO:0003676//nucleic acid binding;GO:0001071//nucleic acid binding transcription factor activity	GO:0007635//chemosensory behavior;GO:0000912//assembly of actomyosin apparatus involved in cell cycle cytokinesis;GO:0007450//dorsal/ventral pattern formation, imaginal disc;GO:0032535;GO:0006869//lipid transport;GO:0033043;GO:0007365//periodic partitioning;GO:0010467//gene expression;GO:0001751//compound eye photoreceptor cell differentiation	gi|221330645|ref|NP_001137772.1|/0/lilliputian, isoform D [Drosophila melanogaster]
gnl|UG|Dm#S13545817	5365	621	0.9952	439.517	Drosophila melanogaster Autophagy-specific gene 8b (Atg8b), mRNA /cds=p(135,497) /gb=NM_142392 /gi=24647762 /ug=Dm.2330 /len=621	-	-	GO:0010259//multicellular organismal aging	gi|21402924|gb|AAL39171.2|/4.1922e-88/AT01047p [Drosophila melanogaster]
gnl|UG|Dm#S24181625	5364	2409	0.988	113.279	Drosophila melanogaster AT31458 full insert cDNA /cds=p(81,2267) /gb=BT021450 /gi=60678182 /ug=Dm.15509 /len=2409	GO:0005819//spindle	GO:0015631//tubulin binding	GO:0007051//spindle organization	gi|60678183|gb|AAX33598.1|/0/AT31458p [Drosophila melanogaster]
gnl|UG|Dm#S13281767	5363	1394	0.9792	195.723	Drosophila melanogaster AT21725 full length cDNA /cds=p(109,1107) /gb=AY075253 /gi=18447057 /ug=Dm.21513 /len=1394	-	-	-	gi|18447058|gb|AAL68120.1|/0/AT21725p [Drosophila melanogaster]
gnl|UG|Dm#S13564106	5360	824	0.9879	330.929	Drosophila melanogaster CG31802 (CG31802), mRNA /cds=p(90,650) /gb=NM_165246 /gi=24584945 /ug=Dm.14693 /len=824	GO:0005815//microtubule organizing center	GO:0046872//metal ion binding;GO:0042623//ATPase activity, coupled;GO:0032559	-	gi|24584946|ref|NP_724103.1|/6.49684e-76/CG31802 [Drosophila melanogaster]
gnl|UG|Dm#S25666452	5358	1511	0.9656	180.4	Drosophila melanogaster LD16996 full insert cDNA /cds=p(100,1434) /gb=BT023506 /gi=68051284 /ug=Dm.6605 /len=1511	GO:0000139//Golgi membrane;GO:0031224//intrinsic to membrane	GO:0008417//fucosyltransferase activity	GO:0006464//protein modification process	gi|62484236|ref|NP_609288.4|/0/FucTB [Drosophila melanogaster]
gnl|UG|Dm#S20918017	5352	510	0.7667	533.88	EP10750.3prime Exelixis FlyTag CK02 pCDNA-SK+ Drosophila melanogaster cDNA clone EP10750 3, mRNA sequence /clone=EP10750 /clone_end=3' /gb=CO340495 /gi=49400790 /ug=Dm.32643 /len=510	-	-	-	-
gnl|UG|Dm#S36660101	5350	1716	0.8648	158.611	Drosophila melanogaster IP17185 full insert cDNA /cds=p(1,522) /gb=BT029950 /gi=124248407 /ug=Dm.30972 /len=1716	-	-	-	gi|161077038|ref|NP_001097299.1|/5.67452e-88/CG34312 [Drosophila melanogaster]
gnl|UG|Dm#S13547496	5347	1571	0.993	173.154	Drosophila melanogaster CG11739 (CG11739), transcript variant A, mRNA /cds=p(343,1308) /gb=NM_141203 /gi=28571494 /ug=Dm.5029 /len=1571	GO:0044464//cell part	GO:0015075//ion transmembrane transporter activity	GO:0006811//ion transport	gi|28571493|ref|NP_730823.2|/0/CG11739, isoform C [Drosophila melanogaster]
gnl|UG|Dm#S13541340	5344	4435	0.8577	61.3014	Drosophila melanogaster Fmr1 (Fmr1), transcript variant A, mRNA /cds=p(569,2623) /gb=NM_137801 /gi=281361511 /ug=Dm.5279 /len=4435	GO:0031332;GO:0044444//cytoplasmic part	GO:0005515//protein binding;GO:0003723//RNA binding	GO:0007309//oocyte axis specification;GO:0007619//courtship behavior;GO:0007346//regulation of mitotic cell cycle;GO:0007420//brain development;GO:0007613//memory;GO:0008306//associative learning;GO:0001505//regulation of neurotransmitter levels;GO:0009416//response to light stimulus;GO:0007409//axonogenesis;GO:0006935//chemotaxis;GO:0007626//locomotory behavior;GO:0048741//skeletal muscle fiber …	gi|386765448|ref|NP_001247017.1|/0/Fmr1, isoform G [Drosophila melanogaster]
gnl|UG|Dm#S13547854	5339	1192	0.9815	227.867	Drosophila melanogaster LP02089 full insert cDNA /cds=p(28,1089) /gb=AY118984 /gi=21430331 /ug=Dm.11881 /len=1192	-	-	-	gi|24582828|ref|NP_609225.1|/0/CG13385 [Drosophila melanogaster]
gnl|UG|Dm#S13557926	5336	5137	0.9601	52.845	Drosophila melanogaster SRPK (SRPK), transcript variant A, mRNA /cds=p(377,2671) /gb=NM_166093 /gi=24653846 /ug=Dm.21378 /len=5137	-	GO:0004672//protein kinase activity;GO:0032559	GO:0006464//protein modification process	gi|24653847|ref|NP_725458.1|/0/SRPK, isoform A [Drosophila melanogaster]
gnl|UG|Dm#S24849040	5336	702	0.9444	386.702	Drosophila melanogaster IP01147 full insert cDNA /cds=p(9,599) /gb=BT022193 /gi=66571243 /ug=Dm.24386 /len=702	-	-	-	gi|24584440|ref|NP_609751.1|/2.14216e-84/CG15258 [Drosophila melanogaster]
gnl|UG|Dm#S22332565	5314	3778	0.9857	71.5578	Drosophila melanogaster AT13664 full insert cDNA /cds=p(98,3613) /gb=BT016154 /gi=54650921 /ug=Dm.7808 /len=3778	GO:0044464//cell part	GO:0042625//ATPase activity, coupled to transmembrane movement of ions;GO:0032559	GO:0009206	gi|54650922|gb|AAV37039.1|/0/AT13664p [Drosophila melanogaster]
gnl|UG|Dm#S13275183	5313	1879	0.6493	143.85	Drosophila melanogaster clone GH02220 BcDNA.GH02220 (BcDNA.GH02220) mRNA, complete cds /cds=p(307,1632) /gb=AF145596 /gi=5052481 /ug=Dm.3180 /len=1879	GO:0019866//organelle inner membrane;GO:0031224//intrinsic to membrane	GO:0022892	GO:0034613//cellular protein localization	gi|21356443|ref|NP_648417.1|/0/CG6404, isoform B [Drosophila melanogaster]
gnl|UG|Dm#S15184011	5312	1708	0.9707	158.222	Drosophila melanogaster GH02459 full insert cDNA /cds=p(712,1560) /gb=BT006334 /gi=30089672 /ug=Dm.11320 /len=1708	-	-	-	gi|24663300|ref|NP_648576.1|/0/CG10616, isoform A [Drosophila melanogaster]
gnl|UG|Dm#S13275122	5304	5254	0.9983	51.3583	Drosophila melanogaster clone GH10646 BcDNA.GH10646 (BcDNA.GH10646) mRNA, complete cds /cds=p(822,4391) /gb=AF145661 /gi=5052611 /ug=Dm.3139 /len=5254	GO:0044464//cell part	GO:0046914//transition metal ion binding	GO:0022403;GO:0019953//sexual reproduction	gi|5052612|gb|AAD38636.1|AF145661_1/0/BcDNA.GH10646 [Drosophila melanogaster]
gnl|UG|Dm#S13281859	5300	3001	0.967	89.8477	Drosophila melanogaster AT03911 full length cDNA /cds=p(11,898) /gb=AY075160 /gi=18446874 /ug=Dm.19996 /len=3001	-	-	-	gi|28573640|ref|NP_611888.2|/0/CG13569, isoform A [Drosophila melanogaster]
gnl|UG|Dm#S13278887	5292	1486	0.9724	181.175	Drosophila melanogaster LD23308 full length cDNA /cds=p(132,1115) /gb=AY051682 /gi=15291674 /ug=Dm.4515 /len=1486	GO:0031966//mitochondrial membrane	-	GO:0006605//protein targeting	gi|21355907|ref|NP_649908.1|/7.29477e-174/CG9393 [Drosophila melanogaster]
gnl|UG|Dm#S13563110	5291	1878	0.9792	143.331	Drosophila melanogaster CG7024 (CG7024), mRNA /cds=p(256,1695) /gb=NM_131954 /gi=24639747 /ug=Dm.17708 /len=1878	GO:0043227//membrane-bounded organelle	GO:0004738//pyruvate dehydrogenase activity	GO:0006007//glucose catabolic process	gi|24639748|ref|NP_572182.1|/0/CG7024 [Drosophila melanogaster]
gnl|UG|Dm#S13274145	5287	2812	0.9129	95.6514	D.melanogaster mRNA for Rot(57) protein /cds=p(892,2520) /gb=X77821 /gi=456624 /ug=Dm.19638 /len=2812	GO:0043231//intracellular membrane-bounded organelle;GO:0044444//cytoplasmic part	GO:0043169//cation binding;GO:0005102//receptor binding;GO:0032559	GO:0007166//cell surface receptor linked signaling pathway;GO:0006950//response to stress;GO:0044267//cellular protein metabolic process	gi|456627|emb|CAA54837.1|/0/Tid(56) [Drosophila melanogaster]
gnl|UG|Dm#S13558548	5285	1780	0.9674	151.051	Drosophila melanogaster CG1902 (CG1902), transcript variant C, mRNA /cds=p(160,1098) /gb=NM_165689 /gi=281363016 /ug=Dm.3536 /len=1780	-	-	-	gi|19921924|ref|NP_610507.1|/1.80256e-177/CG1902, isoform A [Drosophila melanogaster]
gnl|UG|Dm#S13554597	5283	2705	0.9834	99.3598	Drosophila melanogaster AT08590 full insert cDNA /cds=p(408,2123) /gb=BT001285 /gi=25009732 /ug=Dm.7811 /len=2705	-	-	-	gi|25009733|gb|AAN71041.1|/0/AT08590p [Drosophila melanogaster]
gnl|UG|Dm#S13545506	5277	948	0.9895	283.189	Drosophila melanogaster AT06212 full insert cDNA /cds=p(102,929) /gb=AY113209 /gi=21063968 /ug=Dm.22297 /len=948	-	-	-	gi|21063969|gb|AAM29214.1|/1.67151e-145/AT06212p [Drosophila melanogaster]
gnl|UG|Dm#S13556300	5269	659	0.9985	406.762	Drosophila melanogaster CG14835 (CG14835), mRNA /cds=p(135,593) /gb=NM_139865 /gi=281365779 /ug=Dm.7522 /len=659	-	GO:0004175//endopeptidase activity	GO:0019538//protein metabolic process	gi|24660112|ref|NP_648122.1|/3.2172e-84/CG14835 [Drosophila melanogaster]
gnl|UG|Dm#S22332648	5262	1514	0.9055	176.816	Drosophila melanogaster LP06554 full insert cDNA /cds=p(232,1257) /gb=BT016071 /gi=54650753 /ug=Dm.7400 /len=1514	GO:0000323//lytic vacuole	GO:0004175//endopeptidase activity	GO:0009057//macromolecule catabolic process;GO:0019538//protein metabolic process;GO:0048102//autophagic cell death;GO:0032501//multicellular organismal process;GO:0048869	gi|255522980|gb|ACU12382.1|/0/RE21773p [Drosophila melanogaster]
gnl|UG|Dm#S26387003	5244	3613	0.9862	73.8401	Drosophila melanogaster SD25546 full insert cDNA /cds=p(124,3492) /gb=BT023747 /gi=71834165 /ug=Dm.16547 /len=3613	GO:0043232	GO:0032559	-	gi|24649575|ref|NP_651228.1|/0/CG5524 [Drosophila melanogaster]
gnl|UG|Dm#S13367096	5231	807	0.3643	329.768	GH20250.3prime GH Drosophila melanogaster head pOT2 Drosophila melanogaster cDNA clone GH20250 3, mRNA sequence /clone=GH20250 /clone_end=3' /gb=BG633106 /gi=13758712 /ug=Dm.36757 /len=807	GO:0019866//organelle inner membrane;GO:0043231//intracellular membrane-bounded organelle;GO:0031224//intrinsic to membrane	GO:0015002//heme-copper terminal oxidase activity	GO:0022904//respiratory electron transport chain	gi|5835239|ref|NP_008282.1|COX3_10704/1.57279e-103/cytochrome c oxidase subunit III [Drosophila melanogaster]
gnl|UG|Dm#S24181601	5223	983	0.9858	270.311	Drosophila melanogaster AT06169 full insert cDNA /cds=p(35,937) /gb=BT021474 /gi=60678230 /ug=Dm.15426 /len=983	-	-	-	gi|60678231|gb|AAX33622.1|/1.34834e-153/AT06169p [Drosophila melanogaster]
gnl|UG|Dm#S13563607	5216	3304	0.9225	80.3147	Drosophila melanogaster lin-19-like (lin19), transcript variant C, mRNA /cds=p(408,2732) /gb=NM_165571 /gi=24586421 /ug=Dm.7926 /len=3304	GO:0031461//cullin-RING ubiquitin ligase complex	GO:0019899//enzyme binding	GO:0019941//modification-dependent protein catabolic process;GO:0031572//G2/M transition DNA damage checkpoint	gi|194863676|ref|XP_001970558.1|/0/GG23311 [Drosophila erecta]
gnl|UG|Dm#S13562887	5213	978	0.9928	271.173	Drosophila melanogaster CG1958 (CG1958), mRNA /cds=p(138,833) /gb=NM_132158 /gi=24640341 /ug=Dm.8174 /len=978	-	-	-	gi|24640342|ref|NP_572386.1|/1.83223e-126/CG1958 [Drosophila melanogaster]
gnl|UG|Dm#S14770097	5211	3163	0.9874	83.8145	Drosophila melanogaster midline fasciclin (mfas), transcript variant F, mRNA /cds=p(504,3026) /gb=NM_176475 /gi=28573042 /ug=Dm.7048 /len=3163	GO:0016020//membrane	-	-	gi|28573043|ref|NP_788652.1|/0/midline fasciclin, isoform F [Drosophila melanogaster]
gnl|UG|Dm#S13547517	5210	3347	0.8898	79.1916	Drosophila melanogaster trailer hitch (tral), mRNA /cds=p(426,2384) /gb=NM_140328 /gi=78707580 /ug=Dm.7674 /len=3347	-	-	-	gi|45550607|ref|NP_648585.3|/1.63751e-164/trailer hitch [Drosophila melanogaster]
gnl|UG|Dm#S54949209	5207	970	0.9969	273.095	Drosophila melanogaster CG40042 (CG40042), transcript variant D, mRNA /cds=p(516,896) /gb=NM_001170364 /gi=281366699 /ug=Dm.11217 /len=970	GO:0019866//organelle inner membrane;GO:0031224//intrinsic to membrane	GO:0022892	GO:0006810//transport	gi|62862480|ref|NP_001015387.1|/1.55591e-103/CG40042, isoform A [Drosophila melanogaster]
gnl|UG|Dm#S13280624	5205	2423	0.995	109.286	Drosophila melanogaster AT04656 full insert cDNA /cds=p(121,2340) /gb=AY089260 /gi=19527766 /ug=Dm.7673 /len=2423	-	GO:0005488//binding;GO:0004620//phospholipase activity;GO:0008081//phosphoric diester hydrolase activity	GO:0007165//signal transduction;GO:0019400	gi|19527767|gb|AAL89998.1|/0/AT04656p [Drosophila melanogaster]
gnl|UG|Dm#S13351558	5200	736	0.9239	359.437	AT11546.5prime AT Drosophila melanogaster adult testes pOTB7 Drosophila melanogaster cDNA clone AT11546 5 similar to CG9875: FBan0009875 located on: 2R 59D8-59D8;: 04/09/2001, mRNA sequence /clone=AT11546 /clone_end=5' /gb=BF497384 /gi=13689304 /ug=Dm.6809 /len=736	-	-	-	gi|28573621|ref|NP_611784.2|/1.98209e-75/CG9875, isoform A [Drosophila melanogaster]
gnl|UG|Dm#S13285062	5199	2173	0.9185	121.719	Drosophila melanogaster tektin A (Tektin-A), mRNA /cds=p(238,1995) /gb=NM_078853 /gi=24584502 /ug=Dm.438 /len=2173	GO:0015630//microtubule cytoskeleton	GO:0015631//tubulin binding	GO:0007010//cytoskeleton organization	gi|17737425|ref|NP_523577.1|/0/tektin A [Drosophila melanogaster]
gnl|UG|Dm#S13547455	5193	1694	0.9988	155.956	Drosophila melanogaster adenosine deaminase-related growth factor B (Adgf-B), mRNA /cds=p(96,1658) /gb=NM_140749 /gi=24666072 /ug=Dm.2904 /len=1694	GO:0044421//extracellular region part	GO:0005102//receptor binding;GO:0016814//hydrolase activity, acting on carbon-nitrogen (but not peptide) bonds, in cyclic amidines	GO:0009127//purine nucleoside monophosphate biosynthetic process	gi|24666073|ref|NP_649006.2|/0/adenosine deaminase-related growth factor B [Drosophila melanogaster]
gnl|UG|Dm#S13554696	5171	832	0.9928	316.19	Drosophila melanogaster CG3494 (CG3494), transcript variant A, mRNA /cds=p(110,832) /gb=NM_138071 /gi=24762637 /ug=Dm.33553 /len=832	-	-	-	gi|24762638|ref|NP_611915.1|/1.17952e-125/CG3494, isoform A [Drosophila melanogaster]
gnl|UG|Dm#S58287613	5170	4401	0.9734	59.7636	Drosophila melanogaster lipin isoform K mRNA, complete cds /cds=p(776,3883) /gb=GU327733 /gi=298370720 /ug=Dm.522 /len=4401	-	-	-	gi|161076411|ref|NP_001097228.1|/0/lipin, isoform B [Drosophila melanogaster]
gnl|UG|Dm#S13275490	5158	3532	0.8528	74.2947	Drosophila melanogaster Slimb (slmb) mRNA, complete cds /cds=p(489,2021) /gb=AF222923 /gi=7530434 /ug=Dm.2387 /len=3532	GO:0031461//cullin-RING ubiquitin ligase complex	GO:0005515//protein binding;GO:0004683//calmodulin-dependent protein kinase activity;GO:0019787//small conjugating protein ligase activity	GO:0048511//rhythmic process;GO:0007626//locomotory behavior;GO:0007179//transforming growth factor beta receptor signaling pathway;GO:0016055//Wnt receptor signaling pathway;GO:0007297//ovarian follicle cell migration;GO:0008306//associative learning;GO:0008285//negative regulation of cell proliferation;GO:0007249//I-kappaB kinase/NF-kappaB cascade;GO:0007067//mitosis;GO:0007224//smoothened sign…	gi|17738089|ref|NP_524430.1|/0/supernumerary limbs [Drosophila melanogaster]
gnl|UG|Dm#S19690379	5149	1358	0.989	192.895	Drosophila melanogaster AT07735 full insert cDNA /cds=p(54,1229) /gb=BT012507 /gi=46409241 /ug=Dm.4599 /len=1358	-	GO:0004448//isocitrate dehydrogenase activity;GO:0046872//metal ion binding;GO:0000166//nucleotide binding	GO:0008152//metabolic process	gi|202028591|gb|ACH95290.1|/0/FI08066p [Drosophila melanogaster]
gnl|UG|Dm#S13280383	5145	1223	0.9632	214.021	Drosophila melanogaster GH13901 full insert cDNA /cds=p(53,1084) /gb=AY089505 /gi=19528256 /ug=Dm.4975 /len=1223	GO:0043231//intracellular membrane-bounded organelle	GO:0000166//nucleotide binding	GO:0032501//multicellular organismal process;GO:0006007//glucose catabolic process	gi|19922412|ref|NP_611172.1|/0/CG9010 [Drosophila melanogaster]
gnl|UG|Dm#S13544770	5137	1644	0.955	158.966	Drosophila melanogaster RE74673 full insert cDNA /cds=p(372,1070) /gb=AY094899 /gi=20151784 /ug=Dm.6395 /len=1644	-	GO:0019787//small conjugating protein ligase activity;GO:0032559	GO:0006464//protein modification process;GO:0010876	gi|17137158|ref|NP_477137.1|/1.83396e-96/ubiquitin conjugating enzyme 2, isoform A [Drosophila melanogaster]
gnl|UG|Dm#S46997815	5129	654	0.9679	398.981	Drosophila melanogaster FI06444 full insert cDNA /cds=p(1,500) /gb=BT044282 /gi=201065874 /ug=Dm.18746 /len=654	GO:0005741//mitochondrial outer membrane	GO:0008320//protein transmembrane transporter activity	GO:0006605//protein targeting	gi|201065875|gb|ACH92347.1|/3.97302e-87/FI06444p [Drosophila melanogaster]
gnl|UG|Dm#S13560411	5128	4999	0.9748	52.187	Drosophila melanogaster Ataxin-2 (Atx2), transcript variant C, mRNA /cds=p(203,3274) /gb=NM_169658 /gi=281361848 /ug=Dm.1489 /len=4999	GO:0044424//intracellular part	-	GO:0001654//eye development;GO:0006909//phagocytosis;GO:0008064//regulation of actin polymerization or depolymerization;GO:0003006//developmental process involved in reproduction	gi|24647162|ref|NP_732033.1|/0/Ataxin-2, isoform B [Drosophila melanogaster]
gnl|UG|Dm#S13285592	5119	7488	0.9897	34.779	Drosophila melanogaster beta spectrin (beta-Spec), mRNA /cds=p(313,7188) /gb=NM_078664 /gi=24642831 /ug=Dm.7022 /len=7488	GO:0043005//neuron projection;GO:0030864//cortical actin cytoskeleton;GO:0044459//plasma membrane part;GO:0045202//synapse	GO:0005198//structural molecule activity;GO:0035091//phosphatidylinositol binding;GO:0003779//actin binding;GO:0015631//tubulin binding	GO:0016044//cellular membrane organization;GO:0007269//neurotransmitter secretion;GO:0016198//axon choice point recognition;GO:0007019//microtubule depolymerization;GO:0008582//regulation of synaptic growth at neuromuscular junction	gi|17647191|ref|NP_523388.1|/0/beta spectrin [Drosophila melanogaster]
gnl|UG|Dm#S13280645	5095	1130	0.9814	229.384	Drosophila melanogaster AT02809 full insert cDNA /cds=p(92,1051) /gb=AY089239 /gi=19527724 /ug=Dm.5157 /len=1130	-	GO:0004519//endonuclease activity;GO:0043169//cation binding	-	gi|19527725|gb|AAL89977.1|/0/AT02809p [Drosophila melanogaster]
gnl|UG|Dm#S13280412	5090	920	0.9804	281.467	Drosophila melanogaster AT28509 full insert cDNA /cds=p(183,803) /gb=AY089474 /gi=19528194 /ug=Dm.4991 /len=920	-	GO:0016879//ligase activity, forming carbon-nitrogen bonds	GO:0006464//protein modification process	gi|21356861|ref|NP_650151.1|/6.75706e-104/CG14739 [Drosophila melanogaster]
gnl|UG|Dm#S13558347	5090	743	0.7806	348.519	Drosophila melanogaster CG18336 (CG18336), mRNA /cds=p(322,606) /gb=NM_144130 /gi=161076536 /ug=Dm.16171 /len=743	-	-	-	gi|66771031|gb|AAY54827.1|/4.2595e-57/IP08053p [Drosophila melanogaster]
gnl|UG|Dm#S13554188	5082	6033	0.9731	42.8547	Drosophila melanogaster RE59755 full insert cDNA /cds=p(1736,3550) /gb=BT001697 /gi=25012716 /ug=Dm.3973 /len=6033	GO:0043231//intracellular membrane-bounded organelle	GO:0046914//transition metal ion binding	GO:0048812//neuron projection morphogenesis;GO:0007420//brain development	gi|320544407|ref|NP_001188680.1|/0/chronologically inappropriate morphogenesis, isoform E [Drosophila melanogaster]
gnl|UG|Dm#S13555838	5072	1355	0.9852	190.431	Drosophila melanogaster CG6084 (CG6084), transcript variant B, mRNA /cds=p(35,1087) /gb=NM_168467 /gi=24662784 /ug=Dm.6959 /len=1355	-	GO:0003824//catalytic activity	GO:0008152//metabolic process	gi|24662785|ref|NP_729726.1|/0/CG6084, isoform B [Drosophila melanogaster]
gnl|UG|Dm#S51842331	5070	658	0.9195	391.994	Drosophila melanogaster IP07063 full insert cDNA /cds=p(1,521) /gb=BT082060 /gi=227430423 /ug=Dm.7579 /len=658	-	-	-	gi|227430424|gb|ACP28221.1|/1.21501e-67/IP07063p [Drosophila melanogaster]
gnl|UG|Dm#S13541834	5066	1808	0.9425	142.549	Drosophila melanogaster CG12736 (CG12736), mRNA /cds=p(344,1714) /gb=NM_136444 /gi=24586276 /ug=Dm.4770 /len=1808	GO:0043231//intracellular membrane-bounded organelle	GO:0017111//nucleoside-triphosphatase activity;GO:0008135//translation factor activity, nucleic acid binding;GO:0032561//guanyl ribonucleotide binding	GO:0006412//translation;GO:0009207	gi|19921738|ref|NP_610288.1|/0/CG12736 [Drosophila melanogaster]
gnl|UG|Dm#S13545511	5062	1123	0.9768	229.319	Drosophila melanogaster AT04824 full insert cDNA /cds=p(119,982) /gb=AY113204 /gi=21063958 /ug=Dm.7859 /len=1123	-	-	-	gi|21063959|gb|AAM29209.1|/1.76577e-171/AT04824p [Drosophila melanogaster]
gnl|UG|Dm#S13546998	5061	1508	0.9987	170.739	Drosophila melanogaster CG7387 (CG7387), mRNA /cds=p(109,1458) /gb=NM_139929 /gi=281365834 /ug=Dm.7912 /len=1508	-	GO:0005515//protein binding;GO:0043169//cation binding	GO:0044267//cellular protein metabolic process	gi|28574949|ref|NP_648186.3|/0/CG7387 [Drosophila melanogaster]
gnl|UG|Dm#S22332572	5054	1947	0.9091	132.059	Drosophila melanogaster AT22921 full insert cDNA /cds=p(116,1783) /gb=BT016147 /gi=54650907 /ug=Dm.1566 /len=1947	-	GO:0016757//transferase activity, transferring glycosyl groups	-	gi|54650908|gb|AAV37032.1|/0/AT22921p [Drosophila melanogaster]
gnl|UG|Dm#S41640105	5045	7591	0.9451	33.8111	Drosophila melanogaster encore (enc), transcript variant E, mRNA /cds=p(258,6071) /gb=NM_001104027 /gi=161081195 /ug=Dm.1826 /len=7591	GO:0044424//intracellular part	-	GO:0007309//oocyte axis specification;GO:0051276//chromosome organization;GO:0044087;GO:0000087//M phase of mitotic cell cycle;GO:0008283//cell proliferation	gi|161081196|ref|NP_001097497.1|/0/encore, isoform E [Drosophila melanogaster]
gnl|UG|Dm#S51750631	5035	2556	0.9797	100.216	Drosophila melanogaster MIP04866 full insert cDNA /cds=p(123,2405) /gb=BT082009 /gi=226443434 /ug=Dm.33582 /len=2556	-	-	-	gi|24655540|ref|NP_647651.1|/0/CG18171 [Drosophila melanogaster]
gnl|UG|Dm#S48377360	5033	2061	0.9947	124.236	Drosophila melanogaster LD05679 full insert cDNA /cds=p(687,1877) /gb=BT050537 /gi=211938694 /ug=Dm.7138 /len=2061	-	GO:0003824//catalytic activity	GO:0018065//protein-cofactor linkage	gi|28573464|ref|NP_611097.2|/0/CG8446, isoform B [Drosophila melanogaster]
gnl|UG|Dm#S13563625	5020	3835	0.8902	66.5941	Drosophila melanogaster CG1553 (CG1553), transcript variant C, mRNA /cds=p(669,3173) /gb=NM_165558 /gi=24586376 /ug=Dm.8933 /len=3835	GO:0044424//intracellular part	-	-	gi|24586373|ref|NP_610324.2|/0/CG1553, isoform A [Drosophila melanogaster]
gnl|UG|Dm#S14769742	5012	2889	0.9955	88.2594	Drosophila melanogaster CG33129 (CG33129), transcript variant E, mRNA /cds=p(154,2187) /gb=NM_176009 /gi=221474446 /ug=Dm.18590 /len=2889	GO:0044444//cytoplasmic part	-	-	gi|28574516|ref|NP_788023.1|/0/CG33129, isoform E [Drosophila melanogaster]
gnl|UG|Dm#S13547495	5000	1616	0.9975	157.408	Drosophila melanogaster CG9855 (CG9855), mRNA /cds=p(185,1333) /gb=NM_141206 /gi=116008374 /ug=Dm.4621 /len=1616	-	GO:0046914//transition metal ion binding	-	gi|24643961|ref|NP_649463.2|/0/CG9855 [Drosophila melanogaster]
gnl|UG|Dm#S13554588	4994	1889	0.9423	134.497	Drosophila melanogaster AT11052 full insert cDNA /cds=p(106,1716) /gb=BT001295 /gi=25009751 /ug=Dm.14405 /len=1889	-	-	-	gi|281364069|ref|NP_726306.3|/0/CG30416 [Drosophila melanogaster]
gnl|UG|Dm#S13541246	4987	1451	0.7932	174.851	Drosophila melanogaster CG4681 (CG4681), mRNA /cds=p(184,1350) /gb=NM_138093 /gi=281364223 /ug=Dm.5627 /len=1451	-	-	-	gi|22026959|ref|NP_611937.2|/0/CG4681 [Drosophila melanogaster]
gnl|UG|Dm#S13555584	4970	1007	0.5929	251.087	Drosophila melanogaster CG5048 (CG5048), mRNA /cds=p(178,810) /gb=NM_140455 /gi=24664248 /ug=Dm.13334 /len=1007	-	-	-	gi|24664249|ref|NP_648712.1|/3.18557e-89/CG5048 [Drosophila melanogaster]
gnl|UG|Dm#S13549207	4955	2508	0.9797	100.511	Drosophila melanogaster SD03344 full insert cDNA /cds=p(474,2090) /gb=BT001868 /gi=25013083 /ug=Dm.20797 /len=2508	-	-	-	gi|25013084|gb|AAN71638.1|/0/SD03344p [Drosophila melanogaster]
gnl|UG|Dm#S13554558	4953	623	0.9567	404.462	Drosophila melanogaster AT16918 full insert cDNA /cds=p(80,409) /gb=BT001325 /gi=25009817 /ug=Dm.14970 /len=623	-	-	-	gi|24586550|ref|NP_610369.1|/9.22142e-59/CG12126 [Drosophila melanogaster]
gnl|UG|Dm#S52632501	4949	833	0.8463	302.252	Drosophila melanogaster IP07763 full insert cDNA /cds=p(150,626) /gb=BT088776 /gi=239582787 /ug=Dm.15940 /len=833	-	-	-	gi|24654765|ref|NP_612036.1|/2.66452e-77/CG13891 [Drosophila melanogaster]
gnl|UG|Dm#S50822307	4949	1395	0.9885	180.485	Drosophila melanogaster MIP06269 full insert cDNA /cds=p(20,838) /gb=BT071786 /gi=224287061 /ug=Dm.18050 /len=1395	-	-	-	gi|224287062|gb|ACN41231.1|/2.04001e-146/MIP06269p [Drosophila melanogaster]
gnl|UG|Dm#S13378787	4945	532	0.6654	472.881	LP03353.5prime LP Drosophila melanogaster larval-early pupal pOT2 Drosophila melanogaster cDNA clone LP03353 5, mRNA sequence /clone=LP03353 /clone_end=5' /gb=BG639305 /gi=13770403 /ug=Dm.36816 /len=532	GO:0019866//organelle inner membrane;GO:0043231//intracellular membrane-bounded organelle;GO:0031224//intrinsic to membrane	GO:0050136//NADH dehydrogenase (quinone) activity	GO:0051234//establishment of localization;GO:0006091//generation of precursor metabolites and energy	gi|251831286|gb|ACT21555.1|/3.36734e-57/NADH-ubiquinone oxidoreductase chain 1 [Drosophila melanogaster]
gnl|UG|Dm#S46997846	4927	2013	0.9583	124.519	Drosophila melanogaster FI06025 full insert cDNA /cds=p(1,1779) /gb=BT044251 /gi=201065812 /ug=Dm.13316 /len=2013	GO:0005739//mitochondrion;GO:0016021//integral to membrane	GO:0005326//neurotransmitter transporter activity;GO:0015291//secondary active transmembrane transporter activity	GO:0006810//transport;GO:0003006//developmental process involved in reproduction	gi|201065813|gb|ACH92316.1|/0/FI06025p [Drosophila melanogaster]
gnl|UG|Dm#S13284504	4925	1241	0.9815	201.898	Drosophila melanogaster GH17740 full insert cDNA /cds=p(132,1157) /gb=AY069156 /gi=17861647 /ug=Dm.725 /len=1241	-	-	-	gi|19922706|ref|NP_611605.1|/0/CG10307 [Drosophila melanogaster]
gnl|UG|Dm#S55481527	4922	2273	0.7083	110.164	Drosophila melanogaster MIP21692 full insert cDNA /cds=p(766,1185) /gb=BT124890 /gi=295855535 /ug=Dm.5955 /len=2273	GO:0005874//microtubule;GO:0005819//spindle	GO:0015631//tubulin binding	GO:0008344//adult locomotory behavior;GO:0050954//sensory perception of mechanical stimulus;GO:0007052//mitotic spindle organization;GO:0001700//embryonic development via the syncytial blastoderm;GO:0048513//organ development	gi|281360236|ref|NP_724495.2|/3.04801e-79/Eb1, isoform F [Drosophila melanogaster]
gnl|UG|Dm#S53257368	4914	1998	0.988	125.123	Drosophila melanogaster MIP06971 full insert cDNA /cds=p(105,1937) /gb=BT100141 /gi=261824089 /ug=Dm.37086 /len=1998	-	-	-	gi|281366261|ref|NP_001163449.1|/0/CG42570 [Drosophila melanogaster]
gnl|UG|Dm#S13556208	4914	1031	0.9893	242.479	Drosophila melanogaster eIF4E-3 (eIF4E-3), mRNA /cds=p(150,884) /gb=NM_139937 /gi=24660745 /ug=Dm.11061 /len=1031	GO:0043234//protein complex;GO:0015630//microtubule cytoskeleton;GO:0044444//cytoplasmic part;GO:0030529//ribonucleoprotein complex;GO:0044430//cytoskeletal part	GO:0008135//translation factor activity, nucleic acid binding	GO:0006412//translation;GO:0016049//cell growth;GO:0000070//mitotic sister chromatid segregation;GO:0007052//mitotic spindle organization;GO:0007143//female meiosis;GO:0048102//autophagic cell death	gi|24660746|ref|NP_648194.1|/7.2576e-145/eIF4E-3 [Drosophila melanogaster]
gnl|UG|Dm#S19690382	4909	1642	0.9817	152.096	Drosophila melanogaster AT27305 full insert cDNA /cds=p(73,1527) /gb=BT012504 /gi=46409235 /ug=Dm.33659 /len=1642	GO:0031224//intrinsic to membrane;GO:0043234//protein complex;GO:0044424//intracellular part	GO:0017111//nucleoside-triphosphatase activity;GO:0015405;GO:0016836//hydro-lyase activity;GO:0032559	GO:0006810//transport;GO:0043648//dicarboxylic acid metabolic process;GO:0009207;GO:0009060//aerobic respiration	gi|24583245|ref|NP_723527.1|/0/CG31874 [Drosophila melanogaster]
gnl|UG|Dm#S13556112	4909	2433	0.8541	102.647	Drosophila melanogaster arginine kinase (Argk), transcript variant A, mRNA /cds=p(331,2019) /gb=NM_168311 /gi=161082591 /ug=Dm.902 /len=2433	-	GO:0016775//phosphotransferase activity, nitrogenous group as acceptor;GO:0032559	GO:0006796//phosphate-containing compound metabolic process	gi|24661336|ref|NP_729446.1|/0/arginine kinase, isoform A [Drosophila melanogaster]
gnl|UG|Dm#S13278214	4906	2334	0.9692	106.936	Drosophila melanogaster GH18329 full length cDNA /cds=p(280,2010) /gb=AY058408 /gi=16183131 /ug=Dm.7175 /len=2334	-	GO:0003676//nucleic acid binding	-	gi|19920562|ref|NP_608657.1|/0/CG7082, isoform C [Drosophila melanogaster]
gnl|UG|Dm#S13561906	4904	5688	0.99	43.862	Drosophila melanogaster CG15040 (CG15040), mRNA /cds=p(1,5688) /gb=NM_133083 /gi=24643073 /ug=Dm.26665 /len=5688	-	-	-	gi|24643074|ref|NP_573311.1|/0/CG15040 [Drosophila melanogaster]
gnl|UG|Dm#S13565027	4903	1513	0.7733	164.862	Drosophila melanogaster chickadee (chic), transcript variant C, mRNA /cds=p(456,836) /gb=NM_164667 /gi=45550937 /ug=Dm.4775 /len=1513	GO:0005856//cytoskeleton	GO:0035091//phosphatidylinositol binding;GO:0008092//cytoskeletal protein binding	GO:0032989;GO:0007417//central nervous system development;GO:0008154//actin polymerization or depolymerization;GO:0051276//chromosome organization;GO:0045185//maintenance of protein location;GO:0019094//pole plasm mRNA localization;GO:0001700//embryonic development via the syncytial blastoderm;GO:0000912//assembly of actomyosin apparatus involved in cell cycle cytokinesis;GO:0006935//chemotaxis;G…	gi|17136958|ref|NP_477016.1|/1.36042e-66/chickadee, isoform A [Drosophila melanogaster]
gnl|UG|Dm#S50370935	4902	5714	0.9984	43.6446	Drosophila melanogaster Gef26 (Gef26), transcript variant B, mRNA /cds=p(448,5157) /gb=NM_001144325 /gi=221473034 /ug=Dm.3955 /len=5714	GO:0044464//cell part	GO:0030695//GTPase regulator activity	GO:0042478//regulation of eye photoreceptor cell development;GO:0007243//intracellular protein kinase cascade;GO:0008360//regulation of cell shape;GO:0006929//substrate-dependent cell migration;GO:0007154//cell communication;GO:0019827//stem cell maintenance;GO:0009966//regulation of signal transduction;GO:0007292//female gamete generation;GO:0007484//imaginal disc-derived genitalia development;G…	gi|165881871|gb|ABY71205.1|/0/dizzy isoform BI [Drosophila melanogaster]
gnl|UG|Dm#S13279821	4899	2722	0.7513	91.5623	Drosophila melanogaster succinyl coenzyme A synthetase flavoprotein subunit (Scs-fp), transcript variant A, mRNA /cds=p(194,2179) /gb=NM_057862 /gi=24655638 /ug=Dm.4591 /len=2722	GO:0005746//mitochondrial respiratory chain	GO:0004774//succinate-CoA ligase activity;GO:0050662//coenzyme binding;GO:0000104//succinate dehydrogenase activity	GO:0009060//aerobic respiration	gi|17137288|ref|NP_477210.1|/0/succinate dehydrogenase A, isoform A [Drosophila melanogaster]
gnl|UG|Dm#S50836613	4898	1636	0.8502	152.312	Drosophila melanogaster MIP02948 full insert cDNA /cds=p(489,1097) /gb=BT072824 /gi=224775836 /ug=Dm.7734 /len=1636	-	-	-	gi|56292537|ref|NP_610111.3|/2.8797e-126/Lamp1, isoform A [Drosophila melanogaster]
gnl|UG|Dm#S33333740	4893	1315	0.9825	189.298	Drosophila melanogaster IP15048 full insert cDNA /cds=p(1,1124) /gb=BT025852 /gi=108383886 /ug=Dm.24269 /len=1315	-	-	-	gi|108383887|gb|ABF85752.1|/0/IP15048p [Drosophila melanogaster]
gnl|UG|Dm#S13563888	4892	2518	0.9118	98.8389	Drosophila melanogaster cryptocephal (crc), transcript variant B, mRNA /cds=p(1143,2039) /gb=NM_165374 /gi=24585649 /ug=Dm.7906 /len=2518	GO:0044432//endoplasmic reticulum part	GO:0046872//metal ion binding;GO:0001071//nucleic acid binding transcription factor activity;GO:0003677//DNA binding;GO:0046983//protein dimerization activity	GO:0007635//chemosensory behavior;GO:0018988;GO:0044267//cellular protein metabolic process;GO:0006355//regulation of transcription, DNA-dependent;GO:0009887//organ morphogenesis;GO:0007626//locomotory behavior;GO:0007399//nervous system development;GO:0009605//response to external stimulus	gi|24585650|ref|NP_724333.1|/8.58157e-139/cryptocephal, isoform B [Drosophila melanogaster]
gnl|UG|Dm#S13546733	4884	1348	0.9948	184.325	Drosophila melanogaster CG7557 (CG7557), transcript variant A, mRNA /cds=p(139,1206) /gb=NM_140207 /gi=24662665 /ug=Dm.7782 /len=1348	-	-	-	gi|21356705|ref|NP_648464.1|/0/CG7557, isoform A [Drosophila melanogaster]
gnl|UG|Dm#S13565295	4864	2668	0.9798	92.7481	Drosophila melanogaster CG31694 (CG31694), mRNA /cds=p(847,2124) /gb=NM_164511 /gi=24581273 /ug=Dm.11419 /len=2668	-	-	-	gi|24581274|ref|NP_722858.1|/0/CG31694 [Drosophila melanogaster]
gnl|UG|Dm#S13542702	4862	4846	0.9783	51.0421	Drosophila melanogaster CG5098 (CG5098), transcript variant A, mRNA /cds=p(225,3941) /gb=NM_137447 /gi=22024189 /ug=Dm.28281 /len=4846	-	-	-	gi|161077214|ref|NP_001097363.1|/0/CG5098, isoform B [Drosophila melanogaster]
gnl|UG|Dm#S13560863	4859	1927	0.8635	128.281	Drosophila melanogaster CG17230 (CG17230), transcript variant A, mRNA /cds=p(351,1856) /gb=NM_141820 /gi=281361574 /ug=Dm.4548 /len=1927	-	-	-	gi|24645951|ref|NP_650077.1|/0/CG17230, isoform A [Drosophila melanogaster]
gnl|UG|Dm#S13277541	4855	2073	0.9397	119.148	Drosophila melanogaster LD39243 full length cDNA /cds=p(484,1404) /gb=AY060422 /gi=16648391 /ug=Dm.340 /len=2073	-	GO:0016879//ligase activity, forming carbon-nitrogen bonds	GO:0006464//protein modification process	gi|19920874|ref|NP_609103.1|/8.91712e-131/CG4502, isoform A [Drosophila melanogaster]
gnl|UG|Dm#S13278296	4847	2394	0.9386	103.002	Drosophila melanogaster GH03617 full insert cDNA /cds=p(167,2125) /gb=AY058286 /gi=117935153 /ug=Dm.4324 /len=2394	GO:0005635//nuclear envelope	GO:0046914//transition metal ion binding	-	gi|62484318|ref|NP_651407.3|/0/CG4673, isoform A [Drosophila melanogaster]
gnl|UG|Dm#S27947122	4832	5746	0.8954	42.7818	Drosophila melanogaster AT09811 full insert cDNA /cds=p(224,5566) /gb=BT023961 /gi=78214300 /ug=Dm.1949 /len=5746	-	-	GO:0007017//microtubule-based process;GO:0019094//pole plasm mRNA localization	gi|78214301|gb|ABB36465.1|/0/AT09811p [Drosophila melanogaster]
gnl|UG|Dm#S13542167	4832	2513	0.9849	97.8209	Drosophila melanogaster CG5355 (CG5355), mRNA /cds=p(143,2413) /gb=NM_135553 /gi=281364783 /ug=Dm.7924 /len=2513	-	GO:0004175//endopeptidase activity	GO:0019538//protein metabolic process	gi|24583414|ref|NP_609397.2|/0/CG5355 [Drosophila melanogaster]
gnl|UG|Dm#S25031391	4828	811	0.9803	302.861	Drosophila melanogaster IP08114 full insert cDNA /cds=p(79,696) /gb=BT022355 /gi=66770918 /ug=Dm.18345 /len=811	-	-	-	gi|24581600|ref|NP_608820.1|/1.0652e-115/CG15425 [Drosophila melanogaster]
gnl|UG|Dm#S19690452	4819	1300	0.9762	188.587	Drosophila melanogaster RH66859 full insert cDNA /cds=p(1,1205) /gb=BT012434 /gi=46409095 /ug=Dm.6841 /len=1300	-	GO:0016775//phosphotransferase activity, nitrogenous group as acceptor;GO:0032559	GO:0006796//phosphate-containing compound metabolic process	gi|46409096|gb|AAS93705.1|/0/RH66859p [Drosophila melanogaster]
gnl|UG|Dm#S13547375	4819	1545	0.9379	158.681	Drosophila melanogaster heineken-cup (h-cup), mRNA /cds=p(83,853) /gb=NM_142205 /gi=24647149 /ug=Dm.21663 /len=1545	-	-	-	gi|21355417|ref|NP_650462.1|/5.98008e-126/heineken-cup [Drosophila melanogaster]
gnl|UG|Dm#S13280767	4816	1284	0.9984	190.818	Drosophila melanogaster AT12704 full insert cDNA /cds=p(123,1013) /gb=AY084117 /gi=19527480 /ug=Dm.5235 /len=1284	-	-	-	gi|19527481|gb|AAL89855.1|/1.34289e-165/AT12704p [Drosophila melanogaster]
gnl|UG|Dm#S41640763	4811	929	0.9602	263.461	Drosophila melanogaster CG34277 (CG34277), mRNA /cds=p(1,929) /gb=NM_001104216 /gi=281360082 /ug=Dm.8010 /len=929	-	-	-	gi|320542427|ref|NP_001097686.3|/7.96946e-169/CG34277 [Drosophila melanogaster]
gnl|UG|Dm#S13555001	4801	1519	0.9967	160.795	Drosophila melanogaster CG10589 (CG10589), mRNA /cds=p(126,1286) /gb=NM_141012 /gi=24667777 /ug=Dm.29753 /len=1519	-	-	-	gi|24667778|ref|NP_649269.1|/0/CG10589 [Drosophila melanogaster]
gnl|UG|Dm#S55231805	4788	1214	0.7941	200.647	Drosophila melanogaster MIP16602 full insert cDNA /cds=p(279,1139) /gb=BT120246 /gi=284925192 /ug=Dm.15743 /len=1214	GO:0031981//nuclear lumen;GO:0044444//cytoplasmic part	GO:0032559;GO:0019787//small conjugating protein ligase activity	GO:0000209//protein polyubiquitination;GO:0043161//proteasomal ubiquitin-dependent protein catabolic process;GO:0007178//transmembrane receptor protein serine/threonine kinase signaling pathway;GO:0045841//negative regulation of mitotic metaphase/anaphase transition;GO:0007050//cell cycle arrest;GO:0051439//regulation of ubiquitin-protein ligase activity involved in mitotic cell cycle	gi|24656930|ref|NP_647823.1|/3.72594e-162/CG10862 [Drosophila melanogaster]
gnl|UG|Dm#S13542614	4783	1273	0.9709	191.148	Drosophila melanogaster CG13544 (CG13544), mRNA /cds=p(107,1210) /gb=NM_137917 /gi=24659123 /ug=Dm.5582 /len=1273	-	-	-	gi|20130277|ref|NP_611761.1|/0/CG13544 [Drosophila melanogaster]
gnl|UG|Dm#S13284476	4769	5088	0.9684	47.6845	Drosophila melanogaster GH23483 full length cDNA /cds=p(520,3039) /gb=AY069184 /gi=17861703 /ug=Dm.6725 /len=5088	GO:0043231//intracellular membrane-bounded organelle;GO:0043296//apical junction complex;GO:0005887//integral to plasma membrane	GO:0008556//potassium-transporting ATPase activity;GO:0032559	GO:0009605//response to external stimulus;GO:0007626//locomotory behavior;GO:0007267//cell-cell signaling;GO:0007043//cell-cell junction assembly;GO:0010259//multicellular organismal aging;GO:0035151//regulation of tube size, open tracheal system;GO:0006812//cation transport;GO:0009792//embryo development ending in birth or egg hatching;GO:0009628//response to abiotic stimulus;GO:0050877//neurolo…	gi|17861704|gb|AAL39329.1|/0/GH23483p [Drosophila melanogaster]
gnl|UG|Dm#S13290134	4760	688	0.4477	351.978	GH07293.5prime GH Drosophila melanogaster head pOT2 Drosophila melanogaster cDNA clone GH07293 5prime similar to J01404: Drosophila melanogaster mitochondrial cytochrome c oxidase subunits, ATPase6, 7 tRNAs (Trp, Cys, Tyr, Leu(UUR), Lys, Asp, Gly) ge ... /clone=GH07293 /clone_end=5' /gb=AI108457 /gi=3476736 /ug=Dm.37662 /len=688	GO:0019866//organelle inner membrane;GO:0043231//intracellular membrane-bounded organelle;GO:0031224//intrinsic to membrane	GO:0005506//iron ion binding;GO:0015002//heme-copper terminal oxidase activity	GO:0051234//establishment of localization;GO:0045333//cellular respiration	gi|328864244|gb|AEB53205.1|/4.85819e-86/cytochrome c oxidase subunit I [Drosophila melanogaster]
gnl|UG|Dm#S13543219	4753	6651	0.9964	36.3562	Drosophila melanogaster CG14215 (CG14215), mRNA /cds=p(150,6485) /gb=NM_134496 /gi=24643344 /ug=Dm.224 /len=6651	-	-	-	gi|24643345|ref|NP_608340.2|/0/CG14215 [Drosophila melanogaster]
gnl|UG|Dm#S13561500	4752	1215	0.9975	198.975	Drosophila melanogaster proteasome beta7 subunit (Prosbeta7), transcript variant A, mRNA /cds=p(290,1096) /gb=NM_141272 /gi=24644200 /ug=Dm.11642 /len=1215	GO:0043231//intracellular membrane-bounded organelle;GO:0000502//proteasome complex	GO:0004175//endopeptidase activity	GO:0031023//microtubule organizing center organization;GO:0033554//cellular response to stress;GO:0019941//modification-dependent protein catabolic process;GO:0007052//mitotic spindle organization	gi|24644201|ref|NP_649529.1|/5.76165e-155/proteasome beta7 subunit, isoform A [Drosophila melanogaster]
gnl|UG|Dm#S13561693	4750	5303	0.9655	45.569	Drosophila melanogaster CG1801 (CG1801), mRNA /cds=p(239,5206) /gb=NM_167739 /gi=221500418 /ug=Dm.17223 /len=5303	-	GO:0017111//nucleoside-triphosphatase activity;GO:0032559	GO:0009207	gi|221500419|ref|NP_728408.3|/0/CG1801 [Drosophila melanogaster]
gnl|UG|Dm#S13285135	4749	6494	0.9903	37.2038	Drosophila melanogaster zipper (zip), transcript variant A, mRNA /cds=p(133,6303) /gb=NM_079136 /gi=24762815 /ug=Dm.2632 /len=6494	GO:0044448//cell cortex part;GO:0032155;GO:0031674//I band;GO:0016459//myosin complex	GO:0017022//myosin binding;GO:0032559;GO:0016887//ATPase activity	GO:0051234//establishment of localization;GO:0003012//muscle system process;GO:0035026//leading edge cell differentiation;GO:0035151//regulation of tube size, open tracheal system;GO:0007391//dorsal closure;GO:0003002//regionalization;GO:0035071//salivary gland cell autophagic cell death;GO:0030010//establishment of cell polarity;GO:0031034//myosin filament assembly;GO:0010927;GO:0001738//morphog…	gi|24762816|ref|NP_523860.2|/0/zipper, isoform A [Drosophila melanogaster]
gnl|UG|Dm#S13281043	4744	2336	0.9893	103.316	Drosophila melanogaster CG4420 (CG4420), mRNA /cds=p(351,1727) /gb=NM_132901 /gi=24642530 /ug=Dm.5319 /len=2336	-	-	GO:0019538//protein metabolic process	gi|18859851|ref|NP_573129.1|/0/rings lost [Drosophila melanogaster]
gnl|UG|Dm#S13559966	4742	1156	0.9922	208.69	Drosophila melanogaster CG4390 (CG4390), transcript variant B, mRNA /cds=p(71,1063) /gb=NM_169887 /gi=24648348 /ug=Dm.11512 /len=1156	GO:0031410//cytoplasmic vesicle	GO:0016790//thiolester hydrolase activity	-	gi|254939727|gb|ACT88126.1|/0/AT20328p [Drosophila melanogaster]
gnl|UG|Dm#S13544995	4738	5431	0.958	44.3826	Drosophila melanogaster GH03394 full insert cDNA /cds=p(757,4125) /gb=AY094669 /gi=20151324 /ug=Dm.11844 /len=5431	-	-	-	gi|21687141|ref|NP_572648.1|/0/CG32676 [Drosophila melanogaster]
gnl|UG|Dm#S13545758	4736	1359	0.9831	177.292	Drosophila melanogaster AT09889 full insert cDNA /cds=p(25,1242) /gb=AY118276 /gi=21391901 /ug=Dm.26236 /len=1359	-	GO:0019887//protein kinase regulator activity	GO:0023052//signaling	gi|28574212|ref|NP_609769.2|/0/CG13243 [Drosophila melanogaster]
gnl|UG|Dm#S13280625	4731	1195	0.9732	201.411	Drosophila melanogaster AT04640 full insert cDNA /cds=p(87,1148) /gb=AY089259 /gi=19527764 /ug=Dm.2824 /len=1195	-	-	-	gi|19527765|gb|AAL89997.1|/0/AT04640p [Drosophila melanogaster]
gnl|UG|Dm#S13559554	4729	6647	0.989	36.1944	Drosophila melanogaster Nup98 (Nup98), mRNA /cds=p(481,6363) /gb=NM_142930 /gi=116008419 /ug=Dm.14811 /len=6647	GO:0005635//nuclear envelope	-	GO:0051234//establishment of localization	gi|116008420|ref|NP_651187.2|/0/nucleoporin 98, isoform A [Drosophila melanogaster]
gnl|UG|Dm#S13277293	4723	901	0.9667	266.68	Drosophila melanogaster GH22994 full length cDNA /cds=p(109,756) /gb=AY060767 /gi=16768191 /ug=Dm.7950 /len=901	-	GO:0046872//metal ion binding	-	gi|28573019|ref|NP_650234.3|/1.88981e-119/CG10126, isoform A [Drosophila melanogaster]
gnl|UG|Dm#S13559766	4716	1352	0.9926	177.458	Drosophila melanogaster cytochrome c heme lyase (Cchl), mRNA /cds=p(347,1192) /gb=NM_142746 /gi=281362243 /ug=Dm.6761 /len=1352	GO:0019866//organelle inner membrane;GO:0043231//intracellular membrane-bounded organelle	GO:0016846//carbon-sulfur lyase activity	GO:0017003//protein-heme linkage	gi|24648883|ref|NP_651003.1|/1.17948e-159/cytochrome c heme lyase [Drosophila melanogaster]
gnl|UG|Dm#S20056382	4709	1226	0.4747	195.405	Drosophila melanogaster AT12891 full insert cDNA /cds=p(634,1035) /gb=BT014671 /gi=47271249 /ug=Dm.23739 /len=1226	-	GO:0018024//histone-lysine N-methyltransferase activity	GO:0016571//histone methylation	gi|320542472|ref|NP_731085.2|/8.60117e-90/grappa, isoform D [Drosophila melanogaster]
gnl|UG|Dm#S35175975	4700	4469	0.8302	53.5038	Drosophila melanogaster shibire (shi), transcript variant H, mRNA /cds=p(547,3039) /gb=NM_001042813 /gi=116007165 /ug=Dm.3444 /len=4469	GO:0032991//macromolecular complex;GO:0016020//membrane	GO:0032561//guanyl ribonucleotide binding;GO:0003774//motor activity;GO:0015631//tubulin binding	GO:0007613//memory;GO:0007424//open tracheal system development;GO:0048168//regulation of neuronal synaptic plasticity;GO:0007297//ovarian follicle cell migration;GO:0007635//chemosensory behavior;GO:0008049//male courtship behavior;GO:0008306//associative learning;GO:0034331;GO:0009207;GO:0030036//actin cytoskeleton organization;GO:0002009//morphogenesis of an epithelium;GO:0030537//larval behav…	gi|24642338|ref|NP_727911.1|/0/shibire, isoform B [Drosophila melanogaster]
gnl|UG|Dm#S13556040	4697	11016	0.9969	21.6917	Drosophila melanogaster furry (fry), transcript variant C, mRNA /cds=p(278,10861) /gb=NM_168356 /gi=281365953 /ug=Dm.1919 /len=11016	GO:0044444//cytoplasmic part	GO:0005488//binding	GO:0007166//cell surface receptor linked signaling pathway;GO:0033674//positive regulation of kinase activity;GO:0010975//regulation of neuron projection development;GO:0010769//regulation of cell morphogenesis involved in differentiation;GO:0007476//imaginal disc-derived wing morphogenesis	gi|281365954|ref|NP_729519.2|/0/furry, isoform C [Drosophila melanogaster]
gnl|UG|Dm#S13541248	4697	3137	0.999	76.1734	Drosophila melanogaster CG11414 (CG11414), mRNA /cds=p(252,2855) /gb=NM_138088 /gi=281364221 /ug=Dm.9370 /len=3137	GO:0044464//cell part	GO:0046914//transition metal ion binding	GO:0000087//M phase of mitotic cell cycle	gi|25012533|gb|AAN71369.1|/0/RE33889p [Drosophila melanogaster]
gnl|UG|Dm#S56674892	4688	2288	0.9541	104.239	Drosophila melanogaster RE73632 full insert cDNA /cds=p(1000,1626) /gb=BT125652 /gi=306922438 /ug=Dm.6703 /len=2288	GO:0030529//ribonucleoprotein complex	GO:0005198//structural molecule activity	GO:0010467//gene expression	gi|40882439|gb|AAR96131.1|/2.14188e-151/RH62603p [Drosophila melanogaster]
gnl|UG|Dm#S13556395	4684	1649	0.9836	144.509	Drosophila melanogaster CG32396 (CG32396), mRNA /cds=p(135,1523) /gb=NM_168168 /gi=24659395 /ug=Dm.33476 /len=1649	GO:0032991//macromolecular complex;GO:0015630//microtubule cytoskeleton;GO:0044297//cell body;GO:0042995//cell projection	GO:0032561//guanyl ribonucleotide binding;GO:0005198//structural molecule activity;GO:0017111//nucleoside-triphosphatase activity	GO:0000226//microtubule cytoskeleton organization;GO:0048729//tissue morphogenesis;GO:0002164//larval development;GO:0009612//response to mechanical stimulus;GO:0048806//genitalia development;GO:0009207;GO:0009790//embryo development;GO:0043623//cellular protein complex assembly;GO:0035264//multicellular organism growth;GO:0050906//detection of stimulus involved in sensory perception	gi|24659396|ref|NP_729172.1|/0/CG32396 [Drosophila melanogaster]
gnl|UG|Dm#S13548386	4674	2802	0.9807	84.8629	Drosophila melanogaster AT03044 full insert cDNA /cds=p(255,2324) /gb=AY119443 /gi=21428755 /ug=Dm.30755 /len=2802	GO:0044464//cell part	GO:0005099//Ras GTPase activator activity	GO:0032318//regulation of Ras GTPase activity	gi|21428756|gb|AAM50097.1|/0/AT03044p [Drosophila melanogaster]
gnl|UG|Dm#S41640658	4663	8927	0.932	26.574	Drosophila melanogaster crossveinless c (cv-c), transcript variant C, mRNA /cds=p(777,7832) /gb=NM_001104316 /gi=161078283 /ug=Dm.5505 /len=8927	GO:0044464//cell part	GO:0008047//enzyme activator activity	GO:0007424//open tracheal system development;GO:0010769//regulation of cell morphogenesis involved in differentiation;GO:0007169//transmembrane receptor protein tyrosine kinase signaling pathway;GO:0010669//epithelial structure maintenance;GO:0001700//embryonic development via the syncytial blastoderm;GO:0007268//synaptic transmission;GO:0048565//digestive tract development;GO:0007476//imaginal d…	gi|161078284|ref|NP_001097786.1|/0/crossveinless c, isoform C [Drosophila melanogaster]
gnl|UG|Dm#S13282898	4659	1024	0.9736	231.468	Drosophila melanogaster RE08669 full length cDNA /cds=p(88,876) /gb=AY070994 /gi=17945111 /ug=Dm.6176 /len=1024	GO:0044444//cytoplasmic part;GO:0030529//ribonucleoprotein complex	GO:0005198//structural molecule activity	GO:0007052//mitotic spindle organization;GO:0010467//gene expression	gi|21357161|ref|NP_651876.1|/7.49119e-118/ribosomal protein L6, isoform B [Drosophila melanogaster]
gnl|UG|Dm#S13274334	4656	2284	0.8787	103.708	Drosphila Hrb87F mRNA for a member of the A and B hnRNP protein group /cds=p(133,1293) /gb=X54803 /gi=8093 /ug=Dm.1711 /len=2284	GO:0044427;GO:0016607//nuclear speck;GO:0005700//polytene chromosome;GO:0030529//ribonucleoprotein complex	GO:0003723//RNA binding;GO:0003677//DNA binding	GO:0000380//alternative nuclear mRNA splicing, via spliceosome;GO:0000087//M phase of mitotic cell cycle	gi|8094|emb|CAA38574.1|/3.94854e-111/Hrb87F [Drosophila melanogaster]
gnl|UG|Dm#S53111516	4642	3139	0.9602	75.2335	Drosophila melanogaster AT08524 full insert cDNA /cds=p(217,801) /gb=BT099691 /gi=257153439 /ug=Dm.1600 /len=3139	GO:0019866//organelle inner membrane;GO:0031224//intrinsic to membrane	GO:0005215//transporter activity	GO:0051234//establishment of localization	gi|24643315|ref|NP_608327.2|/0/tyler, isoform B [Drosophila melanogaster]
gnl|UG|Dm#S13554324	4642	3894	0.9507	60.6466	Drosophila melanogaster RE13444 full insert cDNA /cds=p(2770,3594) /gb=BT001560 /gi=25012415 /ug=Dm.3378 /len=3894	GO:0044424//intracellular part	GO:0016872//intramolecular lyase activity	GO:0006644//phospholipid metabolic process;GO:0006020//inositol metabolic process	gi|17137626|ref|NP_477405.1|/0/inos [Drosophila melanogaster]
gnl|UG|Dm#S13335998	4639	595	0.9866	396.648	bs04d04.y1 Drosophila melanogaster adult testis library Drosophila melanogaster cDNA clone bs04d04 5', mRNA sequence /clone=bs04d04 /clone_end=5' /gb=AI944700 /gi=9990040 /ug=Dm.21849 /len=595	-	GO:0003676//nucleic acid binding	-	gi|41616056|tpg|DAA03786.1|/1.09673e-35/TPA: TPA_inf: HDC03517 [Drosophila melanogaster]
gnl|UG|Dm#S13562874	4611	3663	0.9956	64.0406	Drosophila melanogaster CG32719 (CG32719), mRNA /cds=p(1,3663) /gb=NM_167128 /gi=24640376 /ug=Dm.17629 /len=3663	GO:0044464//cell part	GO:0046914//transition metal ion binding	-	gi|24640377|ref|NP_727190.1|/0/CG32719 [Drosophila melanogaster]
gnl|UG|Dm#S55458056	4608	2388	0.9317	98.1692	Drosophila melanogaster MIP20594 full insert cDNA /cds=p(641,1576) /gb=BT124766 /gi=294712591 /ug=Dm.3835 /len=2388	-	GO:0016788//hydrolase activity, acting on ester bonds	GO:0007444//imaginal disc development;GO:0007423//sensory organ development	gi|24581365|ref|NP_608751.2|/0/alpha/beta hydrolase2, isoform A [Drosophila melanogaster]
gnl|UG|Dm#S13543116	4606	1290	0.9721	181.648	Drosophila melanogaster CG9222 (CG9222), mRNA /cds=p(165,1178) /gb=NM_135155 /gi=24582157 /ug=Dm.5154 /len=1290	-	GO:0004674//protein serine/threonine kinase activity;GO:0032559	GO:0006464//protein modification process	gi|24582158|ref|NP_608999.2|/0/CG9222 [Drosophila melanogaster]
gnl|UG|Dm#S54950158	4605	940	0.85	249.229	Drosophila melanogaster CG42559 (CG42559), transcript variant C, mRNA /cds=p(101,559) /gb=NM_001169798 /gi=281364100 /ug=Dm.31009 /len=940	-	-	-	gi|195347142|ref|XP_002040113.1|/3.47453e-97/GM15528 [Drosophila sechellia]
gnl|UG|Dm#S14233677	4605	1531	0.9667	153.021	Drosophila melanogaster AT08455 full insert cDNA /cds=p(108,1382) /gb=BT003652 /gi=28317319 /ug=Dm.19534 /len=1531	GO:0043234//protein complex;GO:0044424//intracellular part	GO:0061135	GO:0043623//cellular protein complex assembly	gi|221330237|ref|NP_001137662.1|/2.79741e-168/CG13349, isoform D [Drosophila melanogaster]
gnl|UG|Dm#S13336170	4601	533	0.9362	439.16	bs06d05.y1 Drosophila melanogaster adult testis library Drosophila melanogaster cDNA clone bs06d05 5', mRNA sequence /clone=bs06d05 /clone_end=5' /gb=AI944866 /gi=9990214 /ug=Dm.7449 /len=533	-	-	-	gi|68051493|gb|AAY85010.1|/3.03503e-58/IP06419p [Drosophila melanogaster]
gnl|UG|Dm#S13560665	4598	939	0.9925	249.115	Drosophila melanogaster CG8476 (CG8476), mRNA /cds=p(116,844) /gb=NM_169497 /gi=24646489 /ug=Dm.5551 /len=939	-	GO:0005515//protein binding	GO:0044267//cellular protein metabolic process	gi|24646490|ref|NP_731777.1|/1.06825e-136/CG8476 [Drosophila melanogaster]
gnl|UG|Dm#S37510980	4596	388	0.9665	602.623	IP05210.5prime IP Drosophila melanogaster iPCR Amplified Library Drosophila melanogaster cDNA clone IP05210 5, mRNA sequence /clone=IP05210 /clone_end=5' /gb=EL873343 /gi=133839714 /ug=Dm.17155 /len=388	-	-	-	gi|24644474|ref|NP_652319.1|/5.97605e-15/CG11373 [Drosophila melanogaster]
gnl|UG|Dm#S52632488	4594	2251	0.9871	103.828	Drosophila melanogaster MIP10106 full insert cDNA /cds=p(140,2149) /gb=BT088789 /gi=239735624 /ug=Dm.18251 /len=2251	-	-	-	gi|24582487|ref|NP_609111.1|/0/CG5155 [Drosophila melanogaster]
gnl|UG|Dm#S41640718	4593	4634	0.9227	50.4241	Drosophila melanogaster CG8176 (CG8176), transcript variant D, mRNA /cds=p(401,4000) /gb=NM_001104254 /gi=161078131 /ug=Dm.26190 /len=4634	GO:0030119//AP-type membrane coat adaptor complex	-	GO:0015031//protein transport	gi|161078132|ref|NP_001097724.1|/0/CG8176, isoform D [Drosophila melanogaster]
gnl|UG|Dm#S13541511	4575	2107	0.9972	110.465	Drosophila melanogaster CG7848 (CG7848), mRNA /cds=p(158,2059) /gb=NM_137283 /gi=24654163 /ug=Dm.653 /len=2107	-	GO:0016615//malate dehydrogenase activity;GO:0000166//nucleotide binding;GO:0043169//cation binding	GO:0043648//dicarboxylic acid metabolic process	gi|19922384|ref|NP_611127.1|/0/CG7848 [Drosophila melanogaster]
gnl|UG|Dm#S41641074	4571	1585	0.9874	146.717	Drosophila melanogaster lethal (2) 03709 (l(2)03709), transcript variant F, mRNA /cds=p(138,1037) /gb=NM_001103903 /gi=161077243 /ug=Dm.7127 /len=1585	GO:0044444//cytoplasmic part	-	-	gi|161077234|ref|NP_725832.2|/6.15712e-142/lethal (2) 03709, isoform C [Drosophila melanogaster]
gnl|UG|Dm#S20485817	4570	641	0.5507	362.707	EC14991.5prime Exelixis FlyTag ML01 pSport-Tag21 Drosophila melanogaster cDNA clone EC14991 5, mRNA sequence /clone=EC14991 /clone_end=5' /gb=CO181795 /gi=48954676 /ug=Dm.35884 /len=641	GO:0042995//cell projection	-	GO:0006323//DNA packaging	gi|260607219|gb|ACX47076.1|/3.605e-37/Mst77Y-13 [Drosophila melanogaster]
gnl|UG|Dm#S13280049	4565	3466	0.9896	67.0054	Drosophila melanogaster Ef1alpha-like factor (Elf), mRNA /cds=p(566,2425) /gb=NM_057911 /gi=24583908 /ug=Dm.6819 /len=3466	GO:0044444//cytoplasmic part	GO:0017111//nucleoside-triphosphatase activity;GO:0032561//guanyl ribonucleotide binding;GO:0008079//translation termination factor activity	GO:0006412//translation;GO:0009207	gi|195578747|ref|XP_002079225.1|/0/GD23839 [Drosophila simulans]
gnl|UG|Dm#S20485450	4560	513	0.5205	452.215	EC14288.5prime Exelixis FlyTag ML01 pSport-Tag21 Drosophila melanogaster cDNA clone EC14288 5, mRNA sequence /clone=EC14288 /clone_end=5' /gb=CO181428 /gi=48954309 /ug=Dm.7435 /len=513	-	-	-	-
gnl|UG|Dm#S13284137	4559	2248	0.9769	103.174	Drosophila melanogaster LD23875 full length cDNA /cds=p(151,2091) /gb=AY069523 /gi=17862381 /ug=Dm.2089 /len=2248	-	GO:0003676//nucleic acid binding;GO:0005515//protein binding	GO:0006351//transcription, DNA-dependent;GO:0044267//cellular protein metabolic process	gi|21356311|ref|NP_649284.1|/1.50972e-155/CG10565, isoform A [Drosophila melanogaster]
gnl|UG|Dm#S13280254	4559	1321	0.9621	175.576	Drosophila melanogaster RE54285 full insert cDNA /cds=p(135,1166) /gb=AY089637 /gi=19528520 /ug=Dm.7680 /len=1321	-	-	-	gi|19528521|gb|AAL90375.1|/0/RE54285p [Drosophila melanogaster]
gnl|UG|Dm#S13546944	4543	3332	0.9994	69.3641	Drosophila melanogaster Mdh (Mdh), transcript variant A, mRNA /cds=p(250,2103) /gb=NM_143702 /gi=281362670 /ug=Dm.3005 /len=3332	-	GO:0016615//malate dehydrogenase activity;GO:0000166//nucleotide binding;GO:0043169//cation binding	GO:0043648//dicarboxylic acid metabolic process	gi|21356279|ref|NP_651959.1|/0/malic enzyme b, isoform A [Drosophila melanogaster]
gnl|UG|Dm#S13340242	4542	544	0.9706	424.762	bs50b09.y1 Drosophila melanogaster adult testis library Drosophila melanogaster cDNA clone bs50b09 5', mRNA sequence /clone=bs50b09 /clone_end=5' /gb=BE976398 /gi=10605849 /ug=Dm.7987 /len=544	-	-	-	gi|300941232|gb|ADK46898.1|/2.72465e-41/GH28333p [Drosophila melanogaster]
gnl|UG|Dm#S25031522	4540	1360	0.9647	169.83	Drosophila melanogaster IP12443 full insert cDNA /cds=p(160,1086) /gb=BT022224 /gi=66770656 /ug=Dm.26942 /len=1360	-	GO:0004175//endopeptidase activity	GO:0019538//protein metabolic process	gi|161077150|ref|NP_001097339.1|/2.64036e-175/CG34457 [Drosophila melanogaster]
gnl|UG|Dm#S14769699	4537	2724	0.754	84.7343	Drosophila melanogaster Rtnl1 (Rtnl1), transcript variant F, mRNA /cds=p(370,2157) /gb=NM_175969 /gi=281364423 /ug=Dm.1559 /len=2724	GO:0005783//endoplasmic reticulum	-	GO:0002118//aggressive behavior	gi|28574660|ref|NP_787983.1|/0/Rtnl1, isoform F [Drosophila melanogaster]
gnl|UG|Dm#S13555899	4536	1867	0.9427	123.602	Drosophila melanogaster beta-Amyloid precursor protein binding protein 1 (APP-BP1), mRNA /cds=p(274,1848) /gb=NM_140178 /gi=281366034 /ug=Dm.11576 /len=1867	-	-	-	gi|24662483|ref|NP_648435.1|/0/beta-Amyloid precursor protein binding protein 1 [Drosophila melanogaster]
gnl|UG|Dm#S42151576	4534	3286	0.9839	70.1958	Drosophila melanogaster LD19064 full insert cDNA /cds=p(118,2865) /gb=BT031325 /gi=162951752 /ug=Dm.1093 /len=3286	-	-	-	gi|24644923|ref|NP_649747.1|/0/CG2943 [Drosophila melanogaster]
gnl|UG|Dm#S13560898	4532	1032	0.9244	223.413	Drosophila melanogaster translationally controlled tumor protein (Tctp), mRNA /cds=p(129,647) /gb=NM_141791 /gi=24645860 /ug=Dm.9988 /len=1032	GO:0043234//protein complex;GO:0044424//intracellular part	GO:0046872//metal ion binding;GO:0030695//GTPase regulator activity	GO:0035264//multicellular organism growth;GO:0008361//regulation of cell size	gi|24645861|ref|NP_650048.1|/5.83112e-94/translationally controlled tumor protein [Drosophila melanogaster]
gnl|UG|Dm#S13562540	4528	774	0.9884	297.62	Drosophila melanogaster CG2533 (CG2533), mRNA /cds=p(136,678) /gb=NM_132506 /gi=24641337 /ug=Dm.19109 /len=774	-	-	-	gi|201066077|gb|ACH92448.1|/4.39487e-100/FI08047p [Drosophila melanogaster]
gnl|UG|Dm#S13548809	4528	2133	0.9508	107.997	Drosophila melanogaster AT15718 full insert cDNA /cds=p(1,1981) /gb=AY122073 /gi=21483219 /ug=Dm.29761 /len=2133	-	GO:0031420;GO:0016301//kinase activity	GO:0006796//phosphate-containing compound metabolic process;GO:0006007//glucose catabolic process	gi|21483220|gb|AAM52585.1|/0/AT15718p [Drosophila melanogaster]
gnl|UG|Dm#S13547961	4523	2423	0.9942	94.9665	Drosophila melanogaster GM30768 full insert cDNA /cds=p(83,1090) /gb=AY118875 /gi=21430113 /ug=Dm.13666 /len=2423	-	-	-	gi|24644770|ref|NP_649703.1|/0/CG10055 [Drosophila melanogaster]
gnl|UG|Dm#S13554272	4515	1731	0.9497	132.696	Drosophila melanogaster RE32823 full insert cDNA /cds=p(1,1384) /gb=BT001612 /gi=25012527 /ug=Dm.6869 /len=1731	GO:0043231//intracellular membrane-bounded organelle;GO:0043234//protein complex;GO:0015630//microtubule cytoskeleton;GO:0044444//cytoplasmic part	GO:0008135//translation factor activity, nucleic acid binding	GO:0006412//translation;GO:0048102//autophagic cell death	gi|25012528|gb|AAN71367.1|/0/RE32823p, partial [Drosophila melanogaster]
gnl|UG|Dm#S13546825	4514	1413	0.9738	162.524	Drosophila melanogaster CG15025 (CG15025), mRNA /cds=p(144,1175) /gb=NM_142553 /gi=24648201 /ug=Dm.5577 /len=1413	-	GO:0003824//catalytic activity	-	gi|21356517|ref|NP_650810.1|/1.20933e-170/CG15025 [Drosophila melanogaster]
gnl|UG|Dm#S35175966	4511	6369	0.9903	36.0329	Drosophila melanogaster CG34120 (CG34120), transcript variant C, mRNA /cds=p(249,6242) /gb=NM_001042822 /gi=221500355 /ug=Dm.17233 /len=6369	GO:0043234//protein complex	GO:0017111//nucleoside-triphosphatase activity;GO:0032559	GO:0051234//establishment of localization;GO:0009207	gi|116007184|ref|NP_001036287.1|/0/CG34120, isoform C [Drosophila melanogaster]
gnl|UG|Dm#S13565531	4508	19535	0.9644	11.74	Drosophila melanogaster split ends (spen), transcript variant A, mRNA /cds=p(1016,17698) /gb=NM_164374 /gi=24580578 /ug=Dm.3450 /len=19535	GO:0043231//intracellular membrane-bounded organelle	GO:0005488//binding	GO:0016477//cell migration;GO:0009954//proximal/distal pattern formation;GO:0001709//cell fate determination;GO:0006935//chemotaxis;GO:0007476//imaginal disc-derived wing morphogenesis;GO:0007169//transmembrane receptor protein tyrosine kinase signaling pathway;GO:0007399//nervous system development;GO:0048104//establishment of body hair or bristle planar orientation	gi|386768866|ref|NP_001245816.1|/0/split ends, isoform D [Drosophila melanogaster]
gnl|UG|Dm#S13281213	4507	2486	0.9803	92.2325	Drosophila melanogaster CG3016 (CG3016), mRNA /cds=p(376,2052) /gb=NM_132046 /gi=24639994 /ug=Dm.2026 /len=2486	-	GO:0016790//thiolester hydrolase activity	GO:0019941//modification-dependent protein catabolic process	gi|18858101|ref|NP_572274.1|/0/CG3016 [Drosophila melanogaster]
gnl|UG|Dm#S13274251	4501	9750	0.9846	23.4856	Drosophila melanogaster neurofibromin (NF1) mRNA, complete cds /cds=p(280,8574) /gb=L26502 /gi=1929432 /ug=Dm.4313 /len=9750	GO:0044464//cell part	GO:0005083//small GTPase regulator activity;GO:0008047//enzyme activator activity	GO:0007613//memory;GO:0035264//multicellular organism growth;GO:0010259//multicellular organismal aging;GO:0007626//locomotory behavior;GO:0019935//cyclic-nucleotide-mediated signaling;GO:0051056//regulation of small GTPase mediated signal transduction;GO:0008306//associative learning;GO:0042065;GO:0006950//response to stress	gi|1929433|gb|AAB58976.1|/0/neurofibromin [Drosophila melanogaster]
gnl|UG|Dm#S19186979	4496	3832	0.9181	59.6895	Drosophila melanogaster sluggish A (slgA), transcript variant H, mRNA /cds=p(567,2576) /gb=NM_206803 /gi=45556157 /ug=Dm.6612 /len=3832	GO:0044429//mitochondrial part	GO:0016645//oxidoreductase activity, acting on the CH-NH group of donors	GO:0009416//response to light stimulus;GO:0006560//proline metabolic process;GO:0006536//glutamate metabolic process	gi|24643717|ref|NP_728422.1|/0/sluggish A, isoform A [Drosophila melanogaster]
gnl|UG|Dm#S25030402	4491	1203	0.99	189.922	Drosophila melanogaster IP09433 full insert cDNA /cds=p(85,948) /gb=BT023174 /gi=66772556 /ug=Dm.18011 /len=1203	-	GO:0019212//phosphatase inhibitor activity	GO:0007165//signal transduction;GO:0010921//regulation of phosphatase activity	gi|85726421|ref|NP_609828.2|/5.37005e-129/CG12620 [Drosophila melanogaster]
gnl|UG|Dm#S55834266	4487	3619	0.9271	63.0761	Drosophila melanogaster MIP20792 full insert cDNA /cds=p(1815,2963) /gb=BT124904 /gi=296531473 /ug=Dm.7792 /len=3619	-	GO:0001727//lipid kinase activity	GO:0046488//phosphatidylinositol metabolic process	gi|24644272|ref|NP_730945.1|/0/Pi4KIIalpha, isoform B [Drosophila melanogaster]
gnl|UG|Dm#S16631457	4486	3521	0.898	64.8172	Drosophila melanogaster RE34656 full insert cDNA /cds=p(1065,1655) /gb=BT010254 /gi=33636548 /ug=Dm.22918 /len=3521	GO:0044427;GO:0016607//nuclear speck;GO:0005700//polytene chromosome;GO:0030529//ribonucleoprotein complex	GO:0003677//DNA binding	GO:0000380//alternative nuclear mRNA splicing, via spliceosome;GO:0000087//M phase of mitotic cell cycle	gi|17738229|ref|NP_524520.1|/4.36241e-144/ribonuclear protein at 97D, isoform B [Drosophila melanogaster]
gnl|UG|Dm#S18559405	4485	3865	0.8298	59.0351	Drosophila melanogaster RE60277 full insert cDNA /cds=p(273,2441) /gb=BT011439 /gi=41058062 /ug=Dm.5422 /len=3865	GO:0031224//intrinsic to membrane	GO:0030247//polysaccharide binding	GO:0007276//gamete generation;GO:0006022	gi|20129843|ref|NP_610546.1|/0/oysgedart [Drosophila melanogaster]
gnl|UG|Dm#S13277208	4484	1133	0.9718	201.341	Drosophila melanogaster GM03014 full length cDNA /cds=p(282,962) /gb=AY060852 /gi=16768361 /ug=Dm.3823 /len=1133	-	-	-	gi|21357927|ref|NP_650523.1|/1.13547e-125/CG5903 [Drosophila melanogaster]
gnl|UG|Dm#S13279260	4478	1566	0.7069	145.475	Drosophila melanogaster GH01761 full length cDNA /cds=p(88,1518) /gb=AY047511 /gi=15010389 /ug=Dm.33470 /len=1566	-	-	-	gi|28573179|ref|NP_788598.1|/0/CG33191 [Drosophila melanogaster]
gnl|UG|Dm#S13562843	4472	8041	0.9582	28.2937	Drosophila melanogaster CG42593 (CG42593), mRNA /cds=p(1,6660) /gb=NM_132200 /gi=281360008 /ug=Dm.18600 /len=8041	-	GO:0046914//transition metal ion binding;GO:0005515//protein binding;GO:0019787//small conjugating protein ligase activity	GO:0032446//protein modification by small protein conjugation	gi|281360009|ref|NP_572428.3|/0/CG42593 [Drosophila melanogaster]
gnl|UG|Dm#S13281797	4471	995	0.9719	228.601	Drosophila melanogaster AT17586 full length cDNA /cds=p(181,894) /gb=AY075223 /gi=18446997 /ug=Dm.20873 /len=995	-	-	-	gi|18446998|gb|AAL68090.1|/2.44015e-134/AT17586p [Drosophila melanogaster]
gnl|UG|Dm#S22332662	4467	3957	0.9121	57.4311	Drosophila melanogaster LP14942 full insert cDNA /cds=p(172,3057) /gb=BT016057 /gi=54650725 /ug=Dm.13182 /len=3957	-	-	-	gi|24666371|ref|NP_652671.1|/0/caprin [Drosophila melanogaster]
gnl|UG|Dm#S13274286	4460	7215	0.8983	31.4482	D.melanogaster mRNA for phosphoinositide 3-kinase, PI3K_68D /cds=p(477,6107) /gb=X92892 /gi=2113837 /ug=Dm.7619 /len=7215	GO:0043234//protein complex	GO:0005543//phospholipid binding;GO:0016307//phosphatidylinositol phosphate kinase activity;GO:0035004//phosphatidylinositol 3-kinase activity	GO:0046488//phosphatidylinositol metabolic process;GO:0006909//phagocytosis;GO:0033554//cellular response to stress;GO:0048017//inositol lipid-mediated signaling	gi|2113838|emb|CAA63485.1|/0/phosphoinositide 3-kinase [Drosophila melanogaster]
gnl|UG|Dm#S13338258	4439	662	0.9486	341.134	bs33h03.y1 Drosophila melanogaster adult testis library Drosophila melanogaster cDNA clone bs33h03 5', mRNA sequence /clone=bs33h03 /clone_end=5' /gb=AI946996 /gi=9992302 /ug=Dm.6264 /len=662	GO:0043231//intracellular membrane-bounded organelle;GO:0044427	GO:0003676//nucleic acid binding	-	gi|17944766|gb|AAL48450.1|/1.32328e-77/AT28425p [Drosophila melanogaster]
gnl|UG|Dm#S13558510	4438	5776	0.9886	39.0893	Drosophila melanogaster CG30007 (CG30007), transcript variant E, mRNA /cds=p(65,5701) /gb=NM_165719 /gi=281363060 /ug=Dm.4158 /len=5776	-	-	-	gi|281363061|ref|NP_724855.2|/0/CG30007, isoform E [Drosophila melanogaster]
gnl|UG|Dm#S49954228	4432	1243	0.9622	181.395	Drosophila melanogaster GH10882 full insert cDNA /cds=p(127,1134) /gb=BT053699 /gi=218505916 /ug=Dm.11949 /len=1243	-	-	-	gi|20129621|ref|NP_609954.1|/0/CG17564 [Drosophila melanogaster]
gnl|UG|Dm#S13282292	4426	3814	0.9955	59.0375	Drosophila melanogaster RE65203 full length cDNA /cds=p(175,3597) /gb=AY071601 /gi=17946378 /ug=Dm.5844 /len=3814	GO:0043234//protein complex;GO:0044444//cytoplasmic part	GO:0008135//translation factor activity, nucleic acid binding	GO:0006413//translational initiation;GO:0007052//mitotic spindle organization	gi|17946379|gb|AAL49223.1|/0/RE65203p [Drosophila melanogaster]
gnl|UG|Dm#S13280483	4425	1196	0.9482	188.226	Drosophila melanogaster AT22817 full insert cDNA /cds=p(53,1096) /gb=AY089402 /gi=19528050 /ug=Dm.949 /len=1196	GO:0044429//mitochondrial part	GO:0016615//malate dehydrogenase activity	GO:0009060//aerobic respiration;GO:0005975//carbohydrate metabolic process;GO:0043648//dicarboxylic acid metabolic process	gi|19528051|gb|AAL90140.1|/0/AT22817p [Drosophila melanogaster]
gnl|UG|Dm#S13548050	4423	1630	0.9847	138.047	Drosophila melanogaster GH15157 full insert cDNA /cds=p(422,1336) /gb=AY118785 /gi=21429933 /ug=Dm.7239 /len=1630	-	-	-	gi|20129055|ref|NP_608335.1|/2.24988e-163/required for cell differentiation 1 ortholog, isoform B [Drosophila melanogaster]
gnl|UG|Dm#S13558655	4417	4732	0.9474	47.4876	Drosophila melanogaster Microtubule-associated protein 205 (Map205), transcript variant B, mRNA /cds=p(445,4002) /gb=NM_170586 /gi=24651798 /ug=Dm.1892 /len=4732	GO:0005819//spindle;GO:0005874//microtubule	GO:0015631//tubulin binding	GO:0007049//cell cycle	gi|24651799|ref|NP_733465.1|/0/Microtubule-associated protein 205, isoform B [Drosophila melanogaster]
gnl|UG|Dm#S13280041	4410	3612	0.9358	62.1138	Drosophila melanogaster female sterile (2) ketel (Fs(2)Ket), mRNA /cds=p(297,2951) /gb=NM_058148 /gi=24585486 /ug=Dm.3333 /len=3612	GO:0015630//microtubule cytoskeleton;GO:0044444//cytoplasmic part;GO:0005635//nuclear envelope	GO:0008565//protein transporter activity	GO:0065008;GO:0042993//positive regulation of transcription factor import into nucleus;GO:0000087//M phase of mitotic cell cycle;GO:0030036//actin cytoskeleton organization	gi|17137782|ref|NP_477496.1|/0/female sterile (2) ketel, isoform A [Drosophila melanogaster]
gnl|UG|Dm#S13274614	4409	6550	0.9463	34.2449	Drosophila melanogaster additional sex combs cDNA sequence /cds=p(438,5444) /gb=AJ001164 /gi=3292938 /ug=Dm.2970 /len=6550	GO:0031519//PcG protein complex;GO:0005720//nuclear heterochromatin	GO:0005488//binding;GO:0030234//enzyme regulator activity	GO:0016458//gene silencing;GO:0007423//sensory organ development;GO:0033301;GO:0045165//cell fate commitment;GO:0035521	gi|3292939|emb|CAA04568.1|/0/Additional sex combs [Drosophila melanogaster]
gnl|UG|Dm#S13545444	4404	1922	0.975	116.571	Drosophila melanogaster AT16934 full insert cDNA /cds=p(118,1878) /gb=AY113271 /gi=21064092 /ug=Dm.13324 /len=1922	-	-	-	gi|21064093|gb|AAM29276.1|/0/AT16934p [Drosophila melanogaster]
gnl|UG|Dm#S25031290	4389	1595	0.9216	139.992	Drosophila melanogaster IP11733 full insert cDNA /cds=p(1,1457) /gb=BT022456 /gi=66771120 /ug=Dm.17701 /len=1595	-	-	-	gi|66771121|gb|AAY54872.1|/0/IP11733p [Drosophila melanogaster]
gnl|UG|Dm#S25031146	4386	986	0.9696	226.302	Drosophila melanogaster IP07793 full insert cDNA /cds=p(79,813) /gb=BT022571 /gi=66771350 /ug=Dm.25464 /len=986	-	-	-	gi|24644452|ref|NP_649600.1|/2.3978e-142/CG14676 [Drosophila melanogaster]
gnl|UG|Dm#S13562978	4385	1947	0.7452	114.578	Drosophila melanogaster CG15891 (CG15891), mRNA /cds=p(63,512) /gb=NM_167069 /gi=24640105 /ug=Dm.5 /len=1947	-	-	-	gi|78706478|ref|NP_001027040.1|/5.15548e-149/CG15892, isoform B [Drosophila melanogaster]
gnl|UG|Dm#S13307326	4383	576	0.6806	387.121	GH18676.3prime GH Drosophila melanogaster head pOT2 Drosophila melanogaster cDNA clone GH18676 3prime, mRNA sequence /clone=GH18676 /clone_end=3' /gb=AI387973 /gi=4201973 /ug=Dm.23116 /len=576	-	-	-	gi|41616462|tpg|DAA03325.1|/3.67701e-13/TPA: TPA_inf: HDC18592 [Drosophila melanogaster]
gnl|UG|Dm#S13549055	4383	3199	0.9143	69.7035	Drosophila melanogaster GH26816 full insert cDNA /cds=p(558,1823) /gb=AY128430 /gi=21711664 /ug=Dm.1997 /len=3199	GO:0031981//nuclear lumen;GO:0032991//macromolecular complex	GO:0043566//structure-specific DNA binding;GO:0003729//mRNA binding	GO:0017148//negative regulation of translation;GO:0043484//regulation of RNA splicing;GO:0007297//ovarian follicle cell migration;GO:0044087;GO:0019094//pole plasm mRNA localization;GO:0006935//chemotaxis	gi|17136728|ref|NP_476869.1|/0/heterogeneous nuclear ribonucleoprotein at 27C, isoform A [Drosophila melanogaster]
gnl|UG|Dm#S13548130	4381	1337	0.902	166.701	Drosophila melanogaster AT21810 full insert cDNA /cds=p(50,1036) /gb=AY118704 /gi=21429771 /ug=Dm.13701 /len=1337	-	GO:0046872//metal ion binding	-	gi|24646959|ref|NP_650409.1|/0/CG14861 [Drosophila melanogaster]
gnl|UG|Dm#S34844460	4377	691	0.9146	322.252	BP559010 Drosophila melanogaster embryonic gonads cDNA (pGEM-T Easy) Drosophila melanogaster cDNA clone FGM318D01 3', mRNA sequence /clone=FGM318D01 /clone_end=3' /gb=BP559010 /gi=114064844 /ug=Dm.3119 /len=691	GO:0005743//mitochondrial inner membrane;GO:0005758//mitochondrial intermembrane space	GO:0043169//cation binding;GO:0008320//protein transmembrane transporter activity	GO:0006612//protein targeting to membrane	gi|19922708|ref|NP_611606.1|/3.8466e-38/translocase of inner membrane 10, isoform A [Drosophila melanogaster]
gnl|UG|Dm#S13555222	4375	6922	0.9948	32.1546	Drosophila melanogaster CG14073 (CG14073), transcript variant B, mRNA /cds=p(1,6402) /gb=NM_140803 /gi=24666441 /ug=Dm.13637 /len=6922	GO:0005819//spindle	-	GO:0007450//dorsal/ventral pattern formation, imaginal disc	gi|24666442|ref|NP_649060.1|/0/CG14073, isoform B [Drosophila melanogaster]
gnl|UG|Dm#S13279386	4374	2403	0.9621	92.6024	Drosophila melanogaster wee (wee), mRNA /cds=p(211,2040) /gb=NM_057687 /gi=24582358 /ug=Dm.3106 /len=2403	GO:0043231//intracellular membrane-bounded organelle	GO:0046872//metal ion binding;GO:0004713//protein tyrosine kinase activity;GO:0032559	GO:0006464//protein modification process;GO:0000087//M phase of mitotic cell cycle	gi|17136988|ref|NP_477035.1|/0/wee [Drosophila melanogaster]
gnl|UG|Dm#S53257507	4372	1390	0.9734	160.016	Drosophila melanogaster MIP04781 full insert cDNA /cds=p(384,1106) /gb=BT099977 /gi=260899118 /ug=Dm.5159 /len=1390	-	GO:0003824//catalytic activity	GO:0008152//metabolic process	gi|45551838|ref|NP_731094.3|/4.3448e-169/CG2336 [Drosophila melanogaster]
gnl|UG|Dm#S13563418	4372	6708	0.9399	33.1577	Drosophila melanogaster plexin A (plexA), transcript variant D, mRNA /cds=p(465,6302) /gb=NM_166806 /gi=85816167 /ug=Dm.1408 /len=6708	GO:0031224//intrinsic to membrane	GO:0005488//binding;GO:0004888//transmembrane signaling receptor activity	GO:0016198//axon choice point recognition;GO:0023052//signaling	gi|24638754|ref|NP_524637.2|/0/plexin A, isoform A [Drosophila melanogaster]
gnl|UG|Dm#S13282388	4363	3167	0.8668	70.0865	Drosophila melanogaster RE55984 full insert cDNA /cds=p(1370,1900) /gb=AY071505 /gi=17946171 /ug=Dm.2983 /len=3167	-	GO:0004725//protein tyrosine phosphatase activity	GO:0006796//phosphate-containing compound metabolic process;GO:0006464//protein modification process	gi|19921348|ref|NP_609780.1|/4.00891e-96/PRL-1, isoform B [Drosophila melanogaster]
gnl|UG|Dm#S13278227	4355	1679	0.9815	131.958	Drosophila melanogaster GH16156 full length cDNA /cds=p(16,1503) /gb=AY058395 /gi=16183090 /ug=Dm.4286 /len=1679	-	GO:0005488//binding	-	gi|202028694|gb|ACH95294.1|/0/FI08444p [Drosophila melanogaster]
gnl|UG|Dm#S13284311	4350	1643	0.9458	134.694	Drosophila melanogaster LD05671 full length cDNA /cds=p(117,1292) /gb=AY069349 /gi=17862033 /ug=Dm.2164 /len=1643	-	-	-	gi|24663767|ref|NP_648640.1|/0/proteome of centrioles 1 [Drosophila melanogaster]
gnl|UG|Dm#S13338829	4348	652	0.6687	339.265	bs37d03.y1 Drosophila melanogaster adult testis library Drosophila melanogaster cDNA clone bs37d03 5', mRNA sequence /clone=bs37d03 /clone_end=5' /gb=BE974985 /gi=10603023 /ug=Dm.23036 /len=652	-	-	-	gi|19921586|ref|NP_610041.1|/1.79268e-31/CG17470 [Drosophila melanogaster]
gnl|UG|Dm#S13330943	4346	525	0.9486	421.141	bs11b11.y1 Drosophila melanogaster adult testis library Drosophila melanogaster cDNA clone bs11b11 5', mRNA sequence /clone=bs11b11 /clone_end=5' /gb=AI945299 /gi=5735697 /ug=Dm.7412 /len=525	-	-	-	gi|24584636|ref|NP_723977.1|/6.32837e-53/CG31816 [Drosophila melanogaster]
gnl|UG|Dm#S13280653	4339	1577	0.9797	139.977	Drosophila melanogaster AT02370 full insert cDNA /cds=p(32,769) /gb=AY089231 /gi=19527708 /ug=Dm.5163 /len=1577	-	-	-	gi|24662753|ref|NP_729720.1|/0/CG32086, isoform A [Drosophila melanogaster]
gnl|UG|Dm#S13280408	4339	989	0.9211	223.198	Drosophila melanogaster AT29119 full insert cDNA /cds=p(47,892) /gb=AY089478 /gi=19528202 /ug=Dm.29204 /len=989	-	-	-	gi|24584814|ref|NP_724049.1|/1.00553e-164/CG31803 [Drosophila melanogaster]
gnl|UG|Dm#S13283084	4335	448	0.9442	492.276	Drosophila melanogaster AT20031 full length cDNA /cds=p(9,272) /gb=AY070808 /gi=17944724 /ug=Dm.7516 /len=448	-	GO:0015002//heme-copper terminal oxidase activity	-	gi|24582034|ref|NP_723121.1|/3.27157e-37/CG31644 [Drosophila melanogaster]
gnl|UG|Dm#S13278146	4334	4923	0.987	44.7875	Drosophila melanogaster LD15470 full length cDNA /cds=p(241,4167) /gb=AY058499 /gi=16183783 /ug=Dm.1062 /len=4923	GO:0005818//aster;GO:0005813//centrosome	GO:0015631//tubulin binding	GO:0007019//microtubule depolymerization;GO:0007097//nuclear migration;GO:0007126//meiosis;GO:0000741//karyogamy;GO:0000087//M phase of mitotic cell cycle;GO:0033036	gi|24644064|ref|NP_477433.2|/0/transforming acidic coiled-coil protein, isoform C [Drosophila melanogaster]
gnl|UG|Dm#S13559346	4321	8301	0.9907	26.482	Drosophila melanogaster Nup358 (Nup358), mRNA /cds=p(38,8125) /gb=NM_143104 /gi=24649979 /ug=Dm.11385 /len=8301	GO:0044464//cell part	GO:0046914//transition metal ion binding	GO:0006810//transport	gi|45550830|ref|NP_651361.2|/0/nucleoporin 358, isoform A [Drosophila melanogaster]
gnl|UG|Dm#S50371108	4315	5123	0.9008	42.8503	Drosophila melanogaster TBP-associated factor 4 (Taf4), transcript variant E, mRNA /cds=p(561,3827) /gb=NM_001144486 /gi=281366300 /ug=Dm.7812 /len=5123	GO:0005667//transcription factor complex	GO:0001071//nucleic acid binding transcription factor activity;GO:0008135//translation factor activity, nucleic acid binding	GO:0006412//translation;GO:0006357//regulation of transcription from RNA polymerase II promoter;GO:0006352//transcription initiation, DNA-dependent;GO:0048812//neuron projection morphogenesis;GO:0048513//organ development	gi|221331205|ref|NP_001137958.1|/0/TBP-associated factor 4, isoform E [Drosophila melanogaster]
gnl|UG|Dm#S13548434	4313	1763	0.9853	124.458	Drosophila melanogaster LP11159 full insert cDNA /cds=p(63,1655) /gb=AY118618 /gi=21428653 /ug=Dm.18692 /len=1763	-	GO:0046872//metal ion binding	-	gi|45553039|ref|NP_996047.1|/0/CG33490 [Drosophila melanogaster]
gnl|UG|Dm#S13279240	4312	4718	0.9928	46.4963	Drosophila melanogaster GH03753 full length cDNA /cds=p(2015,4681) /gb=AY047531 /gi=15010429 /ug=Dm.1483 /len=4718	-	GO:0046914//transition metal ion binding;GO:0034061	GO:0006260//DNA replication	gi|15010430|gb|AAK77263.1|/0/GH03753p [Drosophila melanogaster]
gnl|UG|Dm#S13280657	4311	1121	0.9438	195.645	Drosophila melanogaster AT02326 full insert cDNA /cds=p(167,1048) /gb=AY089227 /gi=19527700 /ug=Dm.5166 /len=1121	GO:0031224//intrinsic to membrane	GO:0042578//phosphoric ester hydrolase activity	GO:0006796//phosphate-containing compound metabolic process;GO:0006810//transport	gi|20129795|ref|NP_610404.1|/7.15576e-165/CG8584 [Drosophila melanogaster]
gnl|UG|Dm#S13548129	4310	2823	0.9607	77.6719	Drosophila melanogaster AT21921 full insert cDNA /cds=p(68,2629) /gb=AY118705 /gi=21429773 /ug=Dm.13597 /len=2823	GO:0005635//nuclear envelope;GO:0016020//membrane	GO:0008565//protein transporter activity	GO:0007411//axon guidance;GO:0006909//phagocytosis;GO:0048870//cell motility;GO:0060541//respiratory system development;GO:0015031//protein transport;GO:0035146	gi|21429774|gb|AAM50565.1|/0/AT21921p [Drosophila melanogaster]
gnl|UG|Dm#S13562816	4308	2273	0.9868	96.4214	Drosophila melanogaster thioredoxin reductase-1 (Trxr-1), transcript variant B, mRNA /cds=p(138,1928) /gb=NM_167149 /gi=24640550 /ug=Dm.20991 /len=2273	GO:0043231//intracellular membrane-bounded organelle;GO:0015630//microtubule cytoskeleton	GO:0042802//identical protein binding;GO:0016209//antioxidant activity;GO:0015038//glutathione disulfide oxidoreductase activity;GO:0016651//oxidoreductase activity, acting on NADH or NADPH;GO:0050662//coenzyme binding;GO:0000166//nucleotide binding	GO:0010259//multicellular organismal aging;GO:0033554//cellular response to stress;GO:0008152//metabolic process;GO:0019725//cellular homeostasis	gi|24640551|ref|NP_727251.1|/0/thioredoxin reductase-1, isoform B [Drosophila melanogaster]
gnl|UG|Dm#S13560967	4302	5076	0.9691	43.1168	Drosophila melanogaster CG11870 (CG11870), transcript variant B, mRNA /cds=p(721,5004) /gb=NM_169337 /gi=45551866 /ug=Dm.13374 /len=5076	-	GO:0004672//protein kinase activity;GO:0000166//nucleotide binding	-	gi|45550727|ref|NP_649991.2|/0/CG43143, isoform A [Drosophila melanogaster]
gnl|UG|Dm#S22332555	4296	1014	0.9675	215.538	Drosophila melanogaster AT05383 full insert cDNA /cds=p(110,859) /gb=BT016164 /gi=54650941 /ug=Dm.15418 /len=1014	-	-	-	gi|54650942|gb|AAV37049.1|/8.44607e-98/AT05383p [Drosophila melanogaster]
gnl|UG|Dm#S13562753	4295	1530	0.8379	142.813	Drosophila melanogaster histone H3.3B (His3.3B), transcript variant B, mRNA /cds=p(246,656) /gb=NM_167180 /gi=45551440 /ug=Dm.2931 /len=1530	GO:0031981//nuclear lumen;GO:0000785//chromatin	GO:0003676//nucleic acid binding	GO:0007417//central nervous system development;GO:0007126//meiosis;GO:0009719;GO:0007599//hemostasis;GO:0034728//nucleosome organization	gi|195355009|ref|XP_002043986.1|/5.61355e-68/GM13723 [Drosophila sechellia]
gnl|UG|Dm#S13283897	4295	1407	0.9382	155.298	Drosophila melanogaster RE01365 full length cDNA /cds=p(141,1304) /gb=AY069763 /gi=17862861 /ug=Dm.1965 /len=1407	-	GO:0016776//phosphotransferase activity, phosphate group as acceptor;GO:0032559	GO:0009209//pyrimidine ribonucleoside triphosphate biosynthetic process;GO:0009206;GO:0009132//nucleoside diphosphate metabolic process	gi|17862862|gb|AAL39908.1|/0/RE01365p [Drosophila melanogaster]
gnl|UG|Dm#S19187535	4295	11988	0.9952	18.2269	Drosophila melanogaster dynein heavy chain at 62B (Dhc62B), transcript variant B, mRNA /cds=p(1,11901) /gb=NM_206236 /gi=45552864 /ug=Dm.31159 /len=11988	GO:0005875//microtubule associated complex	GO:0003774//motor activity;GO:0032559	GO:0007017//microtubule-based process	gi|320545435|ref|NP_995958.2|/0/dynein heavy chain at 62B [Drosophila melanogaster]
gnl|UG|Dm#S13542080	4294	1945	0.9758	112.316	Drosophila melanogaster CG6565 (CG6565), mRNA /cds=p(326,1603) /gb=NM_135800 /gi=24584103 /ug=Dm.2174 /len=1945	-	-	-	gi|19921246|ref|NP_609644.1|/0/CG6565 [Drosophila melanogaster]
gnl|UG|Dm#S13281852	4291	644	0.9425	338.977	Drosophila melanogaster AT05678 full insert cDNA /cds=p(1,490) /gb=AY075167 /gi=18446888 /ug=Dm.5636 /len=644	-	-	-	gi|28317318|gb|AAL68037.2|/6.05245e-16/AT05678p, partial [Drosophila melanogaster]
gnl|UG|Dm#S13560313	4254	1076	0.9935	201.133	Drosophila melanogaster CG42446 (CG42446), mRNA /cds=p(1,372) /gb=NM_142280 /gi=281361914 /ug=Dm.19112 /len=1076	-	-	-	gi|281361915|ref|NP_650537.3|/1.89364e-66/CG42446 [Drosophila melanogaster]
gnl|UG|Dm#S13285656	4244	5627	0.901	38.3704	Drosophila melanogaster LIM-kinase1 (LIMK1), transcript variant C, mRNA /cds=p(300,4073) /gb=NM_078584 /gi=281360757 /ug=Dm.3774 /len=5627	-	GO:0046914//transition metal ion binding;GO:0004672//protein kinase activity;GO:0032559	GO:0007010//cytoskeleton organization;GO:0010769//regulation of cell morphogenesis involved in differentiation;GO:0001736//establishment of planar polarity;GO:0001654//eye development;GO:0006464//protein modification process;GO:0007416//synapse assembly	gi|24641561|ref|NP_511139.2|/0/LIM-kinase1, isoform C [Drosophila melanogaster]
gnl|UG|Dm#S13545748	4243	2515	0.5495	85.8287	Drosophila melanogaster AT16443 full insert cDNA /cds=p(1437,2033) /gb=AY118286 /gi=21391921 /ug=Dm.20177 /len=2515	GO:0043231//intracellular membrane-bounded organelle	GO:0019887//protein kinase regulator activity;GO:0046914//transition metal ion binding;GO:0016409//palmitoyltransferase activity	GO:0006497//protein lipidation;GO:0023052//signaling	gi|21357001|ref|NP_650164.1|/3.96785e-152/CG10014 [Drosophila melanogaster]
gnl|UG|Dm#S37523514	4235	633	0.8073	340.367	IP17190.5prime IP Drosophila melanogaster iPCR Amplified Library Drosophila melanogaster cDNA clone IP17190 5, mRNA sequence /clone=IP17190 /clone_end=5' /gb=EL885877 /gi=133852413 /ug=Dm.22030 /len=633	GO:0044464//cell part	GO:0046872//metal ion binding	GO:0031589//cell-substrate adhesion;GO:0006464//protein modification process	gi|119508246|gb|ABL75698.1|/2.47317e-56/IP17178p [Drosophila melanogaster]
gnl|UG|Dm#S13555591	4233	1762	0.9648	122.219	Drosophila melanogaster mitochondrial phosphate carrier protein (Mpcp), transcript variant B, mRNA /cds=p(138,1208) /gb=NM_168588 /gi=24664194 /ug=Dm.6838 /len=1762	GO:0019866//organelle inner membrane;GO:0043231//intracellular membrane-bounded organelle;GO:0031224//intrinsic to membrane;GO:0044444//cytoplasmic part	GO:0015103//inorganic anion transmembrane transporter activity	GO:0015698//inorganic anion transport;GO:0007450//dorsal/ventral pattern formation, imaginal disc	gi|24664191|ref|NP_524069.2|/0/mitochondrial phosphate carrier protein, isoform A [Drosophila melanogaster]
gnl|UG|Dm#S25031215	4228	1341	0.9254	160.4	Drosophila melanogaster IP06475 full insert cDNA /cds=p(262,627) /gb=BT022530 /gi=66771268 /ug=Dm.29628 /len=1341	-	-	-	gi|24662044|ref|NP_648371.1|/3.62586e-96/CG14164, isoform A [Drosophila melanogaster]
gnl|UG|Dm#S42151721	4227	2290	0.9921	93.9062	Drosophila melanogaster AT19494 full insert cDNA /cds=p(4,2112) /gb=BT031180 /gi=162944703 /ug=Dm.15332 /len=2290	GO:0031224//intrinsic to membrane	GO:0015142//tricarboxylic acid transmembrane transporter activity	GO:0006842//tricarboxylic acid transport	gi|229220608|gb|ACQ45350.1|/0/MIP04527p [Drosophila melanogaster]
gnl|UG|Dm#S13281798	4226	1430	0.9874	150.346	Drosophila melanogaster AT17410 full insert cDNA /cds=p(155,1327) /gb=AY075222 /gi=18446995 /ug=Dm.5598 /len=1430	-	GO:0004672//protein kinase activity;GO:0032559	GO:0006464//protein modification process	gi|18446996|gb|AAL68089.1|/0/AT17410p [Drosophila melanogaster]
gnl|UG|Dm#S13548384	4224	3483	0.9759	61.6975	Drosophila melanogaster AT05114 full insert cDNA /cds=p(199,3237) /gb=AY119445 /gi=21428759 /ug=Dm.10806 /len=3483	GO:0044424//intracellular part	GO:0004812//aminoacyl-tRNA ligase activity;GO:0032559	GO:0006418//tRNA aminoacylation for protein translation	gi|21428760|gb|AAM50099.1|/0/AT05114p [Drosophila melanogaster]
gnl|UG|Dm#S13281810	4217	1045	0.955	205.298	Drosophila melanogaster AT14709 full length cDNA /cds=p(167,565) /gb=AY075210 /gi=18446971 /ug=Dm.12279 /len=1045	-	-	-	gi|18446972|gb|AAL68077.1|/1.44405e-39/AT14709p [Drosophila melanogaster]
gnl|UG|Dm#S28126447	4213	2946	0.9216	72.7539	Drosophila melanogaster PTEN-induced putative kinase 1 (Pink1), transcript variant G, mRNA /cds=p(680,2845) /gb=NM_001031879 /gi=281359934 /ug=Dm.56 /len=2946	-	GO:0004672//protein kinase activity;GO:0032559	GO:0006464//protein modification process	gi|375065896|gb|AFA28429.1|/0/FI19430p1 [Drosophila melanogaster]
gnl|UG|Dm#S13548661	4209	1884	0.905	113.657	Drosophila melanogaster RE18380 full insert cDNA /cds=p(118,1767) /gb=AY122222 /gi=21483517 /ug=Dm.3049 /len=1884	GO:0044444//cytoplasmic part;GO:0015630//microtubule cytoskeleton	GO:0004175//endopeptidase activity	GO:0019538//protein metabolic process	gi|20428641|ref|NP_620470.1|/0/26-29kD-proteinase [Drosophila melanogaster]
gnl|UG|Dm#S13280612	4202	1170	0.9564	182.712	Drosophila melanogaster AT07585 full insert cDNA /cds=p(106,996) /gb=AY089272 /gi=19527790 /ug=Dm.28881 /len=1170	GO:0043229//intracellular organelle	GO:0003723//RNA binding	GO:0006342//chromatin silencing	gi|28574978|ref|NP_647927.3|/2.73169e-154/CG12493 [Drosophila melanogaster]
gnl|UG|Dm#S14769929	4200	9063	0.7803	23.5762	Drosophila melanogaster Kinesin-73 (Khc-73), transcript variant B, mRNA /cds=p(324,6089) /gb=NM_176176 /gi=28573814 /ug=Dm.350 /len=9063	GO:0005818//aster;GO:0005875//microtubule associated complex	GO:0003774//motor activity;GO:0015631//tubulin binding;GO:0032559	GO:0065008;GO:0051293	gi|28573815|ref|NP_788356.1|/0/Kinesin-73, isoform B [Drosophila melanogaster]
gnl|UG|Dm#S13548287	4199	698	0.8911	306.047	Drosophila melanogaster GH25431 full insert cDNA /cds=p(78,536) /gb=AY119544 /gi=21428957 /ug=Dm.20658 /len=698	-	-	-	gi|20129091|ref|NP_608404.1|/1.68132e-81/CG1835, isoform A [Drosophila melanogaster]
gnl|UG|Dm#S13280552	4193	1456	0.9691	146.508	Drosophila melanogaster AT14053 full insert cDNA /cds=p(1,1304) /gb=AY089333 /gi=19527912 /ug=Dm.23542 /len=1456	GO:0005838//proteasome regulatory particle	GO:0070011;GO:0046914//transition metal ion binding	GO:0006259//DNA metabolic process;GO:0033554//cellular response to stress;GO:0019941//modification-dependent protein catabolic process;GO:0006351//transcription, DNA-dependent	gi|28317298|gb|AAL90071.2|/0/AT14053p, partial [Drosophila melanogaster]
gnl|UG|Dm#S13281726	4192	2035	0.9867	104.798	Drosophila melanogaster AT30877 full insert cDNA /cds=p(68,1909) /gb=AY075294 /gi=18447139 /ug=Dm.5548 /len=2035	-	-	-	gi|18447140|gb|AAL68161.1|/0/AT30877p [Drosophila melanogaster]
gnl|UG|Dm#S13565594	4187	3765	0.9918	56.5764	Drosophila melanogaster AT11823 full insert cDNA /cds=p(1136,3532) /gb=BT003320 /gi=27820110 /ug=Dm.2180 /len=3765	-	GO:0046914//transition metal ion binding	-	gi|161078682|ref|NP_001097943.1|/0/CG6051, isoform B [Drosophila melanogaster]
gnl|UG|Dm#S54949940	4175	2290	0.8039	92.7509	Drosophila melanogaster CG2082 (CG2082), transcript variant K, mRNA /cds=p(328,1422) /gb=NM_001170046 /gi=281360124 /ug=Dm.12988 /len=2290	-	-	-	gi|62484286|ref|NP_649584.3|/0/CG2082, isoform B [Drosophila melanogaster]
gnl|UG|Dm#S13278219	4174	1758	0.9835	120.79	Drosophila melanogaster GH17186 full length cDNA /cds=p(91,1662) /gb=AY058403 /gi=16183117 /ug=Dm.1028 /len=1758	-	-	-	gi|16183118|gb|AAL13632.1|/0/GH17186p [Drosophila melanogaster]
gnl|UG|Dm#S55231830	4173	695	0.9712	305.465	Drosophila melanogaster MIP16655 full insert cDNA /cds=p(75,497) /gb=BT120221 /gi=284807166 /ug=Dm.30846 /len=695	-	-	-	gi|24584755|ref|NP_724026.1|/1.11703e-77/CG32832 [Drosophila melanogaster]
gnl|UG|Dm#S13560580	4166	2048	0.9863	103.487	Drosophila melanogaster dipeptidase B (Dip-B), transcript variant C, mRNA /cds=p(296,1822) /gb=NM_169558 /gi=24646702 /ug=Dm.4440 /len=2048	GO:0044424//intracellular part	GO:0046914//transition metal ion binding;GO:0008237//metallopeptidase activity;GO:0008238//exopeptidase activity	GO:0019538//protein metabolic process	gi|21358201|ref|NP_650318.1|/0/dipeptidase B, isoform A [Drosophila melanogaster]
gnl|UG|Dm#S13556758	4159	2479	0.9431	85.3512	Drosophila melanogaster CG42257 (CG42257), transcript variant H, mRNA /cds=p(44,2035) /gb=NM_166500 /gi=221330523 /ug=Dm.730 /len=2479	GO:0030532//small nuclear ribonucleoprotein complex	GO:0005488//binding;GO:0008296//3'-5'-exodeoxyribonuclease activity	GO:0000956//nuclear-transcribed mRNA catabolic process	gi|320544222|ref|NP_726148.3|/1.12675e-175/snipper, isoform I [Drosophila melanogaster]
gnl|UG|Dm#S13281067	4159	1763	0.9818	120.015	Drosophila melanogaster CG1837 (CG1837), mRNA /cds=p(107,1357) /gb=NM_132514 /gi=281360726 /ug=Dm.4501 /len=1763	GO:0043231//intracellular membrane-bounded organelle	GO:0015036//disulfide oxidoreductase activity	GO:0006909//phagocytosis;GO:0018904;GO:0019725//cellular homeostasis	gi|18859803|ref|NP_572742.1|/0/pretaporter, isoform A [Drosophila melanogaster]
gnl|UG|Dm#S13559299	4156	2241	0.9888	94.3476	Drosophila melanogaster CG5071 (CG5071), transcript variant B, mRNA /cds=p(66,2108) /gb=NM_143149 /gi=24650100 /ug=Dm.5597 /len=2241	GO:0044464//cell part	GO:0046914//transition metal ion binding;GO:0016859//cis-trans isomerase activity	GO:0044267//cellular protein metabolic process	gi|24650101|ref|NP_651406.1|/0/CG5071, isoform B [Drosophila melanogaster]
gnl|UG|Dm#S13545520	4153	2286	0.9908	92.4236	Drosophila melanogaster AT02481 full insert cDNA /cds=p(318,2048) /gb=AY113195 /gi=21063940 /ug=Dm.13461 /len=2286	-	GO:0016874//ligase activity	GO:0008152//metabolic process	gi|21063941|gb|AAM29200.1|/0/AT02481p [Drosophila melanogaster]
gnl|UG|Dm#S13563134	4152	1489	0.9946	141.86	Drosophila melanogaster CG12693 (CG12693), mRNA /cds=p(1,1278) /gb=NM_131933 /gi=24639668 /ug=Dm.5139 /len=1489	-	-	-	gi|24639669|ref|NP_572161.1|/0/CG12693 [Drosophila melanogaster]
gnl|UG|Dm#S13561870	4152	1847	0.9626	114.364	Drosophila melanogaster CG7453 (CG7453), mRNA /cds=p(102,1016) /gb=NM_133127 /gi=281361093 /ug=Dm.11241 /len=1847	-	-	-	gi|68051297|gb|AAY84912.1|/1.71898e-138/LD05845p [Drosophila melanogaster]
gnl|UG|Dm#S13280513	4146	1950	0.7354	108.166	Drosophila melanogaster AT19392 full insert cDNA /cds=p(102,1766) /gb=AY089372 /gi=19527990 /ug=Dm.5064 /len=1950	-	GO:0031420;GO:0016301//kinase activity	GO:0006796//phosphate-containing compound metabolic process;GO:0006007//glucose catabolic process	gi|19527991|gb|AAL90110.1|/0/AT19392p [Drosophila melanogaster]
gnl|UG|Dm#S54950011	4131	27470	0.923	7.65057	Drosophila melanogaster bent (bt), transcript variant F, mRNA /cds=p(137,26938) /gb=NM_001169354 /gi=281359560 /ug=Dm.4645 /len=27470	GO:0031674//I band	GO:0004674//protein serine/threonine kinase activity;GO:0005198//structural molecule activity;GO:0032559	GO:0031032//actomyosin structure organization;GO:0009888//tissue development;GO:0006464//protein modification process	gi|281359561|ref|NP_001162825.1|/0/bent, isoform F [Drosophila melanogaster]
gnl|UG|Dm#S13541354	4128	2398	0.9908	87.5765	Drosophila melanogaster CG9865 (CG9865), transcript variant A, mRNA /cds=p(951,2351) /gb=NM_137756 /gi=221330504 /ug=Dm.4667 /len=2398	GO:0031090//organelle membrane;GO:0031224//intrinsic to membrane	GO:0016757//transferase activity, transferring glycosyl groups	GO:0006497//protein lipidation	gi|19922698|ref|NP_611600.1|/0/CG9865, isoform A [Drosophila melanogaster]
gnl|UG|Dm#S13542000	4115	2133	0.9962	98.1468	Drosophila melanogaster CG7653 (CG7653), mRNA /cds=p(1,2133) /gb=NM_135926 /gi=24584503 /ug=Dm.26824 /len=2133	-	GO:0046914//transition metal ion binding;GO:0070011	GO:0019538//protein metabolic process	gi|195343060|ref|XP_002038116.1|/0/GM17926 [Drosophila sechellia]
gnl|UG|Dm#S13280652	4114	1936	0.9721	108.108	Drosophila melanogaster AT02388 full insert cDNA /cds=p(81,1811) /gb=AY089232 /gi=19527710 /ug=Dm.5162 /len=1936	-	-	-	gi|19527711|gb|AAL89970.1|/0/AT02388p [Drosophila melanogaster]
gnl|UG|Dm#S13281808	4102	1654	0.9813	126.17	Drosophila melanogaster AT15052 full length cDNA /cds=p(88,1509) /gb=AY075212 /gi=18446975 /ug=Dm.5606 /len=1654	-	GO:0003824//catalytic activity	-	gi|18446976|gb|AAL68079.1|/0/AT15052p [Drosophila melanogaster]
gnl|UG|Dm#S13542633	4100	2522	0.9988	82.7058	Drosophila melanogaster Rtf1 (Rtf1), mRNA /cds=p(101,2428) /gb=NM_137821 /gi=22024242 /ug=Dm.734 /len=2522	GO:0043231//intracellular membrane-bounded organelle;GO:0000785//chromatin	-	GO:0006355//regulation of transcription, DNA-dependent;GO:0031062//positive regulation of histone methylation;GO:0008593//regulation of Notch signaling pathway	gi|162944900|gb|ABY20519.1|/0/LP07508p [Drosophila melanogaster]
gnl|UG|Dm#S13281439	4088	4908	0.9238	42.3744	Drosophila melanogaster SD10530 full length cDNA /gb=AY075587 /gi=18447662 /ug=Dm.5421 /len=4908	-	-	-	gi|224534|prf||1107279B/0/ORF g
gnl|UG|Dm#S41640081	4083	1581	0.9184	131.385	Drosophila melanogaster tektin C (Tektin-C), transcript variant B, mRNA /cds=p(1,1413) /gb=NM_001104050 /gi=161081680 /ug=Dm.5022 /len=1581	GO:0015630//microtubule cytoskeleton	-	GO:0007010//cytoskeleton organization	gi|161081681|ref|NP_001097520.1|/0/tektin C, isoform B [Drosophila melanogaster]
gnl|UG|Dm#S13555502	4083	3674	0.9619	56.5376	Drosophila melanogaster decapping protein 2 (Dcp2), transcript variant A, mRNA /cds=p(841,3216) /gb=NM_140548 /gi=62484282 /ug=Dm.11490 /len=3674	GO:0030529//ribonucleoprotein complex	GO:0005488//binding	GO:0035194//posttranscriptional gene silencing by RNA;GO:0000956//nuclear-transcribed mRNA catabolic process	gi|62484283|ref|NP_648805.2|/0/decapping protein 2, isoform A [Drosophila melanogaster]
gnl|UG|Dm#S13546427	4082	1901	0.9989	109.242	Drosophila melanogaster Rpn5 (Rpn5), mRNA /cds=p(229,1737) /gb=NM_141331 /gi=24644418 /ug=Dm.3426 /len=1901	GO:0005838//proteasome regulatory particle	GO:0070011	GO:0019538//protein metabolic process	gi|195343807|ref|XP_002038482.1|/0/GM10840 [Drosophila sechellia]
gnl|UG|Dm#S13342700	4081	589	0.9508	352.491	bs83f10.y1 Drosophila melanogaster adult testis library Drosophila melanogaster cDNA clone bs83f10 5', mRNA sequence /clone=bs83f10 /clone_end=5' /gb=BE978856 /gi=10610758 /ug=Dm.7477 /len=589	GO:0005746//mitochondrial respiratory chain	GO:0015002//heme-copper terminal oxidase activity	-	gi|24645043|ref|NP_649793.1|/2.58351e-49/CG18193 [Drosophila melanogaster]
gnl|UG|Dm#S13548963	4078	3609	0.6428	57.4854	Drosophila melanogaster LD01950 full insert cDNA /cds=p(1693,2121) /gb=AY129435 /gi=21744236 /ug=Dm.969 /len=3609	-	-	-	gi|194872839|ref|XP_001973091.1|/1.52408e-164/GG15905 [Drosophila erecta]
gnl|UG|Dm#S13558060	4077	3584	0.8396	57.8722	Drosophila melanogaster CG18368 (CG18368), mRNA /cds=p(120,3584) /gb=NM_137052 /gi=24653449 /ug=Dm.33648 /len=3584	GO:0044424//intracellular part	GO:0016491//oxidoreductase activity	GO:0005975//carbohydrate metabolic process	gi|24653450|ref|NP_610896.1|/0/CG18368 [Drosophila melanogaster]
gnl|UG|Dm#S13548560	4077	913	0.9376	227.179	Drosophila melanogaster LD05267 full insert cDNA /cds=p(85,657) /gb=AY118492 /gi=21428401 /ug=Dm.11331 /len=913	GO:0071256;GO:0031227//intrinsic to endoplasmic reticulum membrane;GO:0048500//signal recognition particle	-	GO:0006612//protein targeting to membrane	gi|19921016|ref|NP_609321.1|/2.80646e-102/CG5885 [Drosophila melanogaster]
gnl|UG|Dm#S13280499	4076	1108	0.9576	187.151	Drosophila melanogaster AT21004 full insert cDNA /cds=p(66,950) /gb=AY089386 /gi=19528018 /ug=Dm.5053 /len=1108	-	GO:0046914//transition metal ion binding	-	gi|24650570|ref|NP_651547.1|/5.91777e-172/CG17991 [Drosophila melanogaster]
gnl|UG|Dm#S19187712	4069	5432	0.954	38.1088	Drosophila melanogaster lingerer (lig), transcript variant C, mRNA /cds=p(415,4446) /gb=NM_206056 /gi=281360358 /ug=Dm.517 /len=5432	GO:0044424//intracellular part	-	GO:0033057;GO:0007618//mating	gi|386767400|ref|NP_001246200.1|/0/lingerer, isoform I [Drosophila melanogaster]
gnl|UG|Dm#S13548377	4058	2253	0.9667	91.6322	Drosophila melanogaster AT28654 full insert cDNA /cds=p(25,1395) /gb=AY119452 /gi=21428773 /ug=Dm.23155 /len=2253	GO:0044464//cell part	GO:0004175//endopeptidase activity	GO:0019538//protein metabolic process	gi|78707252|ref|NP_001027433.1|/0/ste24c prenyl protease type I, isoform B [Drosophila melanogaster]
gnl|UG|Dm#S13541764	4056	2188	0.9657	94.3079	Drosophila melanogaster alpha/beta hydrolase 1 (Hydr1), transcript variant A, mRNA /cds=p(211,1788) /gb=NM_136615 /gi=281360435 /ug=Dm.19885 /len=2188	-	GO:0016788//hydrolase activity, acting on ester bonds	-	gi|24652003|ref|NP_610459.2|/0/alpha/beta hydrolase 1, isoform A [Drosophila melanogaster]
gnl|UG|Dm#S50371008	4054	3798	0.9787	54.3033	Drosophila melanogaster CG5077 (CG5077), transcript variant E, mRNA /cds=p(178,3051) /gb=NM_001144614 /gi=221457881 /ug=Dm.4545 /len=3798	-	-	GO:0051234//establishment of localization;GO:0010876	gi|221457882|ref|NP_001138086.1|/0/CG42668, isoform E [Drosophila melanogaster]
gnl|UG|Dm#S13563650	4051	10170	0.985	20.2646	Drosophila melanogaster vacuolar protein sorting 13 (Vps13), mRNA /cds=p(1,9966) /gb=NM_136455 /gi=161076366 /ug=Dm.18802 /len=10170	-	-	GO:0033036	gi|161076367|ref|NP_610299.2|/0/vacuolar protein sorting 13 [Drosophila melanogaster]
gnl|UG|Dm#S13546391	4050	2899	0.9824	71.0729	Drosophila melanogaster CG6059 (CG6059), mRNA /cds=p(125,2779) /gb=NM_143284 /gi=24650535 /ug=Dm.1352 /len=2899	-	-	-	gi|24650536|ref|NP_651541.2|/0/CG6059 [Drosophila melanogaster]
gnl|UG|Dm#S13560430	4047	2091	0.7628	98.4638	Drosophila melanogaster CG6218 (CG6218), mRNA /cds=p(369,1415) /gb=NM_142191 /gi=24647112 /ug=Dm.20190 /len=2091	-	-	-	gi|24647113|ref|NP_650448.1|/0/CG6218 [Drosophila melanogaster]
gnl|UG|Dm#S13549022	4045	5617	0.9929	36.6363	Drosophila melanogaster RE18773 full insert cDNA /cds=p(281,2734) /gb=AY128463 /gi=21711730 /ug=Dm.11783 /len=5617	-	-	-	gi|45552857|ref|NP_995954.1|/0/CG7852, isoform C [Drosophila melanogaster]
gnl|UG|Dm#S13284352	4042	2988	0.9849	68.8197	Drosophila melanogaster LD01947 full length cDNA /cds=p(174,2342) /gb=AY069308 /gi=17861951 /ug=Dm.7344 /len=2988	-	-	GO:0009987//cellular process	gi|18859799|ref|NP_572649.1|/0/CG1826 [Drosophila melanogaster]
gnl|UG|Dm#S13545430	4039	1314	0.9833	156.378	Drosophila melanogaster AT20140 full insert cDNA /cds=p(549,1223) /gb=AY113285 /gi=21064120 /ug=Dm.13318 /len=1314	-	GO:0017022//myosin binding	-	gi|24584512|ref|NP_723938.1|/9.83764e-180/CG31735, isoform A [Drosophila melanogaster]
gnl|UG|Dm#S25031189	4038	713	0.9691	288.12	Drosophila melanogaster IP06551 full insert cDNA /cds=p(81,530) /gb=BT022546 /gi=66771300 /ug=Dm.15291 /len=713	-	-	-	gi|45553097|ref|NP_996076.1|/4.97534e-68/CG13476, isoform B [Drosophila melanogaster]
gnl|UG|Dm#S13542181	4035	4239	0.8976	48.4259	Drosophila melanogaster Niemann-Pick type C-1a (Npc1a), mRNA /cds=p(231,4094) /gb=NM_135513 /gi=45550175 /ug=Dm.3071 /len=4239	GO:0031224//intrinsic to membrane	GO:0004888//transmembrane signaling receptor activity	GO:0018988;GO:0006066//alcohol metabolic process;GO:0030301//cholesterol transport;GO:0006694//steroid biosynthetic process	gi|24583258|ref|NP_609357.2|/0/Niemann-Pick type C-1a, isoform A [Drosophila melanogaster]
gnl|UG|Dm#S13554594	4019	1627	0.9705	125.669	Drosophila melanogaster AT09308 full insert cDNA /cds=p(1,1277) /gb=BT001288 /gi=25009739 /ug=Dm.31359 /len=1627	-	GO:0016776//phosphotransferase activity, phosphate group as acceptor;GO:0032559	GO:0009209//pyrimidine ribonucleoside triphosphate biosynthetic process;GO:0009206;GO:0009132//nucleoside diphosphate metabolic process	gi|25009740|gb|AAN71044.1|/0/AT09308p, partial [Drosophila melanogaster]
gnl|UG|Dm#S24181670	4019	4074	0.5508	50.1874	Drosophila melanogaster LD10247 full insert cDNA /cds=p(2180,3691) /gb=BT021405 /gi=60678092 /ug=Dm.1532 /len=4074	GO:0008287//protein serine/threonine phosphatase complex	GO:0004721//phosphoprotein phosphatase activity	GO:0000278//mitotic cell cycle;GO:0006909//phagocytosis;GO:0006464//protein modification process;GO:0007051//spindle organization	gi|386769341|ref|NP_001245944.1|/0/protein phosphatase 2A at 29B, isoform D [Drosophila melanogaster]
gnl|UG|Dm#S13281838	4019	1711	0.9877	119.499	Drosophila melanogaster AT12868 full length cDNA /cds=p(130,1623) /gb=AY075181 /gi=18446916 /ug=Dm.5629 /len=1711	-	-	-	gi|24584556|ref|NP_723954.1|/0/CG31819 [Drosophila melanogaster]
gnl|UG|Dm#S52109947	4011	4911	0.8748	41.5509	Drosophila melanogaster MIP06849 full insert cDNA /cds=p(1958,2809) /gb=BT083416 /gi=229892362 /ug=Dm.7428 /len=4911	-	GO:0016884//carbon-nitrogen ligase activity, with glutamine as amido-N-donor;GO:0032559	GO:0009064//glutamine family amino acid metabolic process;GO:0009168//purine ribonucleoside monophosphate biosynthetic process	gi|281365319|ref|NP_620114.3|/0/burgundy [Drosophila melanogaster]
gnl|UG|Dm#S13544805	4006	1279	0.9875	159.345	Drosophila melanogaster RE27552 full insert cDNA /cds=p(95,1126) /gb=AY094864 /gi=20151714 /ug=Dm.14697 /len=1279	-	GO:0004721//phosphoprotein phosphatase activity	GO:0006464//protein modification process;GO:0006796//phosphate-containing compound metabolic process	gi|24652804|ref|NP_610696.1|/0/CG13197 [Drosophila melanogaster]
gnl|UG|Dm#S13561112	4003	1811	0.9746	112.451	Drosophila melanogaster D1 chromosomal protein (D1), transcript variant C, mRNA /cds=p(308,1375) /gb=NM_169262 /gi=281361429 /ug=Dm.5095 /len=1811	GO:0043231//intracellular membrane-bounded organelle	GO:0043565//sequence-specific DNA binding;GO:0043566//structure-specific DNA binding	-	gi|1336029|gb|AAB01211.1|/2.58529e-139/chromosomal protein D1 [Drosophila melanogaster]
gnl|UG|Dm#S13277859	4001	1635	0.9878	124.494	Drosophila melanogaster LD36412 full length cDNA /cds=p(140,1333) /gb=AY058659 /gi=16198162 /ug=Dm.4133 /len=1635	-	GO:0005527//macrolide binding	GO:0044267//cellular protein metabolic process	gi|19922556|ref|NP_611353.1|/0/CG5482 [Drosophila melanogaster]
gnl|UG|Dm#S22332728	4001	2526	0.9806	80.581	Drosophila melanogaster RE53159 full insert cDNA /cds=p(200,1564) /gb=BT015991 /gi=54650593 /ug=Dm.21376 /len=2526	GO:0032991//macromolecular complex;GO:0015630//microtubule cytoskeleton	GO:0017111//nucleoside-triphosphatase activity;GO:0032561//guanyl ribonucleotide binding	GO:0043623//cellular protein complex assembly;GO:0009207;GO:0007017//microtubule-based process	gi|22024031|ref|NP_523842.2|/0/beta-Tubulin at 60D [Drosophila melanogaster]
gnl|UG|Dm#S13280002	4001	1772	0.9972	114.869	Drosophila melanogaster imaginal disc growth factor 3 (Idgf3), transcript variant A, mRNA /cds=p(120,1445) /gb=NM_057908 /gi=24584611 /ug=Dm.4646 /len=1772	-	GO:0004553//hydrolase activity, hydrolyzing O-glycosyl compounds;GO:0070851//growth factor receptor binding;GO:0043167//ion binding	GO:0048513//organ development;GO:0006026	gi|17137374|ref|NP_477256.1|/0/imaginal disc growth factor 3, isoform A [Drosophila melanogaster]
gnl|UG|Dm#S13542922	3997	2230	0.9915	91.1857	Drosophila melanogaster CG9316 (CG9316), mRNA /cds=p(96,1442) /gb=NM_136207 /gi=281365279 /ug=Dm.5068 /len=2230	-	-	-	gi|24585481|ref|NP_610051.2|/0/CG9316 [Drosophila melanogaster]
gnl|UG|Dm#S24181634	3989	1977	0.9125	102.649	Drosophila melanogaster GH03493 full insert cDNA /cds=p(74,1549) /gb=BT021441 /gi=60678164 /ug=Dm.17953 /len=1977	-	-	-	gi|24585197|ref|NP_724182.1|/0/CG31798 [Drosophila melanogaster]
gnl|UG|Dm#S13548296	3986	1221	0.9517	166.081	Drosophila melanogaster GH20547 full insert cDNA /cds=p(45,1121) /gb=AY119535 /gi=21428939 /ug=Dm.33627 /len=1221	-	GO:0004872//receptor activity	-	gi|24656107|ref|NP_728755.1|/6.8089e-180/CG32295 [Drosophila melanogaster]
gnl|UG|Dm#S13274100	3986	3700	0.923	54.8066	Drosophila melanogaster imitation-SWI protein (ISWI) mRNA, complete cds /cds=p(326,3409) /gb=L27127 /gi=439196 /ug=Dm.2581 /len=3700	GO:0070603;GO:0005678//chromatin assembly complex;GO:0005694//chromosome;GO:0031010	GO:0003676//nucleic acid binding;GO:0004386//helicase activity;GO:0032559;GO:0042623//ATPase activity, coupled;GO:0003682//chromatin binding	GO:0048812//neuron projection morphogenesis;GO:0030518//intracellular steroid hormone receptor signaling pathway;GO:0034728//nucleosome organization;GO:0048513//organ development;GO:0006338//chromatin remodeling;GO:0007623//circadian rhythm	gi|17737463|ref|NP_523719.1|/0/imitation SWI, isoform A [Drosophila melanogaster]
gnl|UG|Dm#S55231780	3986	785	0.9452	258.324	Drosophila melanogaster MIP16839 full insert cDNA /cds=p(90,692) /gb=BT120271 /gi=284925242 /ug=Dm.7465 /len=785	-	-	-	gi|24644815|ref|NP_731158.1|/4.19938e-106/CG17944, isoform B [Drosophila melanogaster]
gnl|UG|Dm#S13283710	3986	1858	0.9828	109.141	Drosophila melanogaster vegetable (veg), transcript variant B, mRNA /cds=p(290,1639) /gb=NM_079946 /gi=28573497 /ug=Dm.1867 /len=1858	GO:0031090//organelle membrane;GO:0043231//intracellular membrane-bounded organelle;GO:0031224//intrinsic to membrane	GO:0016758//transferase activity, transferring hexosyl groups	GO:0006497//protein lipidation;GO:0007399//nervous system development	gi|24654290|ref|NP_725630.1|/0/vegetable, isoform A [Drosophila melanogaster]
gnl|UG|Dm#S13565702	3985	2717	0.9882	74.6167	Drosophila melanogaster RE18250 full insert cDNA /cds=p(379,1962) /gb=BT003212 /gi=27819836 /ug=Dm.3209 /len=2717	-	-	-	gi|27819837|gb|AAO24967.1|/0/RE18250p [Drosophila melanogaster]
gnl|UG|Dm#S13559561	3984	1450	0.929	139.781	Drosophila melanogaster Rpn9 (Rpn9), transcript variant B, mRNA /cds=p(217,1365) /gb=NM_170088 /gi=24649396 /ug=Dm.3423 /len=1450	GO:0005838//proteasome regulatory particle	GO:0070011	GO:0019538//protein metabolic process;GO:0007346//regulation of mitotic cell cycle	gi|24649395|ref|NP_651177.1|/0/Rpn9, isoform A [Drosophila melanogaster]
gnl|UG|Dm#S13546220	3982	2903	0.9662	69.7833	Drosophila melanogaster glycoprotein 93 (Gp93), mRNA /cds=p(205,2568) /gb=NM_143344 /gi=24650762 /ug=Dm.5511 /len=2903	GO:0044444//cytoplasmic part	GO:0005515//protein binding;GO:0032559	GO:0050896//response to stimulus;GO:0048546//digestive tract morphogenesis;GO:0044267//cellular protein metabolic process	gi|21357739|ref|NP_651601.1|/0/glycoprotein 93 [Drosophila melanogaster]
gnl|UG|Dm#S13545502	3981	3120	0.9949	64.9135	Drosophila melanogaster AT07178 full insert cDNA /cds=p(10,2937) /gb=AY113213 /gi=21063976 /ug=Dm.13347 /len=3120	-	-	-	gi|21063977|gb|AAM29218.1|/0/AT07178p [Drosophila melanogaster]
gnl|UG|Dm#S25030401	3980	939	0.656	215.633	Drosophila melanogaster IP10802 full insert cDNA /cds=p(1,770) /gb=BT023175 /gi=66772558 /ug=Dm.26818 /len=939	-	GO:0046914//transition metal ion binding;GO:0019787//small conjugating protein ligase activity	GO:0032446//protein modification by small protein conjugation	gi|66772559|gb|AAY55591.1|/1.48717e-146/IP10802p [Drosophila melanogaster]
gnl|UG|Dm#S13558091	3977	5082	0.9024	39.8124	Drosophila melanogaster CG42321 (CG42321), transcript variant P, mRNA /cds=p(419,4324) /gb=NM_170624 /gi=221330222 /ug=Dm.7647 /len=5082	GO:0031224//intrinsic to membrane	GO:0042625//ATPase activity, coupled to transmembrane movement of ions;GO:0046872//metal ion binding;GO:0005548//phospholipid transporter activity;GO:0032559	GO:0009206;GO:0006869//lipid transport	gi|221330223|ref|NP_725291.2|/0/CG42321, isoform P [Drosophila melanogaster]
gnl|UG|Dm#S13549031	3976	3329	0.9847	60.7617	Drosophila melanogaster LP08082 full insert cDNA /cds=p(173,3229) /gb=AY128454 /gi=21711712 /ug=Dm.3267 /len=3329	-	GO:0022892	GO:0015031//protein transport	gi|21356539|ref|NP_650068.1|/0/Ranbp9 [Drosophila melanogaster]
gnl|UG|Dm#S13283106	3972	1007	0.9325	200.668	Drosophila melanogaster AT13125 full insert cDNA /cds=p(71,958) /gb=AY070786 /gi=17944677 /ug=Dm.6295 /len=1007	-	GO:0004175//endopeptidase activity	GO:0019538//protein metabolic process	gi|17944678|gb|AAL48408.1|/2.01282e-176/AT13125p [Drosophila melanogaster]
gnl|UG|Dm#S13554410	3971	3692	0.9372	54.7187	Drosophila melanogaster LD07709 full insert cDNA /cds=p(362,3394) /gb=BT001473 /gi=25012226 /ug=Dm.14788 /len=3692	-	-	-	gi|28558744|ref|NP_726619.2|/0/CG32016, isoform B [Drosophila melanogaster]
gnl|UG|Dm#S13547674	3971	3151	0.7004	64.1134	Drosophila melanogaster RH29724 full insert cDNA /cds=p(654,2486) /gb=AY119166 /gi=21430695 /ug=Dm.5573 /len=3151	-	-	-	gi|24582325|ref|NP_609073.2|/0/CG17378, isoform A [Drosophila melanogaster]
gnl|UG|Dm#S13564577	3957	724	0.9876	278.051	Drosophila melanogaster CG6138 (CG6138), mRNA /cds=p(94,651) /gb=NM_164936 /gi=24583476 /ug=Dm.20720 /len=724	GO:0044464//cell part	-	-	gi|226443425|gb|ACO57623.1|/4.27161e-99/MIP04089p [Drosophila melanogaster]
gnl|UG|Dm#S13545812	3947	3475	0.9974	57.7843	Drosophila melanogaster aluminum tubes (alt), transcript variant G, mRNA /cds=p(208,2832) /gb=NM_142388 /gi=24647746 /ug=Dm.7290 /len=3475	-	-	-	gi|21358555|ref|NP_650645.1|/0/aluminum tubes, isoform G [Drosophila melanogaster]
gnl|UG|Dm#S13545480	3946	1123	0.9715	178.762	Drosophila melanogaster AT11443 full insert cDNA /cds=p(46,963) /gb=AY113235 /gi=21064020 /ug=Dm.13337 /len=1123	-	GO:0005506//iron ion binding	-	gi|21064021|gb|AAM29240.1|/3.12411e-160/AT11443p [Drosophila melanogaster]
gnl|UG|Dm#S13548387	3938	1715	0.979	116.818	Drosophila melanogaster AT01661 full insert cDNA /cds=p(165,1631) /gb=AY119441 /gi=21428751 /ug=Dm.11899 /len=1715	-	-	-	gi|21428752|gb|AAM50095.1|/0/AT01661p [Drosophila melanogaster]
gnl|UG|Dm#S13544791	3933	2244	0.9889	89.1658	Drosophila melanogaster RE48592 full insert cDNA /cds=p(204,2111) /gb=AY094878 /gi=20151742 /ug=Dm.23337 /len=2244	GO:0043231//intracellular membrane-bounded organelle;GO:0044444//cytoplasmic part;GO:0015630//microtubule cytoskeleton	GO:0005515//protein binding;GO:0032559	GO:0010259//multicellular organismal aging;GO:0006950//response to stress;GO:0044267//cellular protein metabolic process	gi|17738165|ref|NP_524474.1|/0/heat shock protein 68 [Drosophila melanogaster]
gnl|UG|Dm#S13284953	3926	7582	0.9935	26.3429	Drosophila melanogaster absent, small, or homeotic discs 1 (ash1), mRNA /cds=p(400,7053) /gb=NM_079436 /gi=281366429 /ug=Dm.7698 /len=7582	GO:0043231//intracellular membrane-bounded organelle	GO:0046914//transition metal ion binding;GO:0003676//nucleic acid binding;GO:0016279//protein-lysine N-methyltransferase activity	GO:0016571//histone methylation	gi|386771427|ref|NP_524160.2|/0/absent, small, or homeotic discs 1, isoform B [Drosophila melanogaster]
gnl|UG|Dm#S13559548	3909	961	0.9729	206.938	Drosophila melanogaster CG31141 (CG31141), mRNA /cds=p(79,840) /gb=NM_170095 /gi=281362391 /ug=Dm.29090 /len=961	GO:0031224//intrinsic to membrane	-	-	gi|161078556|ref|NP_732912.2|/1.46023e-128/CG31141 [Drosophila melanogaster]
gnl|UG|Dm#S25031480	3907	838	0.8795	237.19	Drosophila melanogaster IP04776 full insert cDNA /cds=p(51,581) /gb=BT022266 /gi=66770740 /ug=Dm.34051 /len=838	-	-	-	gi|85816260|ref|NP_733412.2|/6.21328e-58/CG31007 [Drosophila melanogaster]
gnl|UG|Dm#S13283725	3906	2732	0.9967	72.7359	Drosophila melanogaster phospholipase A2 activator protein (Plap), mRNA /cds=p(295,2658) /gb=NM_079927 /gi=24580808 /ug=Dm.4103 /len=2732	-	GO:0016004//phospholipase activator activity	-	gi|24580809|ref|NP_524666.2|/0/phospholipase A2 activator protein, isoform A [Drosophila melanogaster]
gnl|UG|Dm#S14769591	3903	3215	0.9036	61.7611	Drosophila melanogaster RE51884 full insert cDNA /cds=p(570,2195) /gb=BT004893 /gi=28603677 /ug=Dm.31277 /len=3215	GO:0005789//endoplasmic reticulum membrane	GO:0032561//guanyl ribonucleotide binding;GO:0017111//nucleoside-triphosphatase activity	GO:0048741//skeletal muscle fiber development;GO:0048638//regulation of developmental growth;GO:0048284//organelle fusion;GO:0009207;GO:0007019//microtubule depolymerization	gi|195331695|ref|XP_002032535.1|/0/GM26614 [Drosophila sechellia]
gnl|UG|Dm#S13545064	3899	2064	0.9622	96.1039	Drosophila melanogaster mRNA for small GTPase (Mtl gene) /cds=p(286,873) /gb=AJ413188 /gi=21104346 /ug=Dm.7867 /len=2064	GO:0044464//cell part	GO:0017111//nucleoside-triphosphatase activity;GO:0004620//phospholipase activity;GO:0032561//guanyl ribonucleotide binding	GO:0016477//cell migration;GO:0007015//actin filament organization;GO:0000165//MAPKKK cascade;GO:0033554//cellular response to stress;GO:0007392;GO:0007431//salivary gland development;GO:0030031//cell projection assembly	gi|17738249|ref|NP_524533.1|/1.79945e-107/Mig-2-like, isoform B [Drosophila melanogaster]
gnl|UG|Dm#S13543108	3898	647	0.9876	306.503	Drosophila melanogaster CG11043 (CG11043), mRNA /cds=p(101,565) /gb=NM_135203 /gi=281364508 /ug=Dm.28037 /len=647	GO:0005746//mitochondrial respiratory chain	GO:0015002//heme-copper terminal oxidase activity	GO:0022904//respiratory electron transport chain	gi|20129281|ref|NP_609047.1|/7.60102e-75/CG11043 [Drosophila melanogaster]
gnl|UG|Dm#S13556662	3889	4355	0.9993	45.4305	Drosophila melanogaster Gp150 (Gp150), transcript variant C, mRNA /cds=p(296,3451) /gb=NM_166529 /gi=24657982 /ug=Dm.6554 /len=4355	-	-	GO:0001654//eye development;GO:0002118//aggressive behavior;GO:0007167//enzyme linked receptor protein signaling pathway	gi|24657961|ref|NP_477049.2|/0/Gp150, isoform D [Drosophila melanogaster]
gnl|UG|Dm#S19187558	3889	6812	0.9632	29.0443	Drosophila melanogaster Sterile20-like kinase (slik), transcript variant D, mRNA /cds=p(776,5887) /gb=NM_206213 /gi=45552818 /ug=Dm.10858 /len=6812	-	GO:0032559;GO:0004702//receptor signaling protein serine/threonine kinase activity	GO:0001934//positive regulation of protein phosphorylation	gi|24762614|ref|NP_726441.1|/0/Sterile20-like kinase, isoform B [Drosophila melanogaster]
gnl|UG|Dm#S13563669	3888	2745	0.996	72.0578	Drosophila melanogaster CG11141 (CG11141), transcript variant A, mRNA /cds=p(380,2512) /gb=NM_165525 /gi=24586244 /ug=Dm.504 /len=2745	-	GO:0016872//intramolecular lyase activity	GO:0006020//inositol metabolic process;GO:0006644//phospholipid metabolic process	gi|20129749|ref|NP_610282.1|/0/CG11141, isoform B [Drosophila melanogaster]
gnl|UG|Dm#S30404952	3882	2154	0.9907	91.6869	Drosophila melanogaster loquacious (loqs), transcript variant C, mRNA /cds=p(185,1336) /gb=NM_001038814 /gi=85724939 /ug=Dm.421 /len=2154	GO:0044424//intracellular part	GO:0003723//RNA binding	GO:0035196//production of miRNAs involved in gene silencing by miRNA;GO:0042078//germ-line stem cell division;GO:0007399//nervous system development;GO:0019827//stem cell maintenance;GO:0034660//ncRNA metabolic process;GO:0016246//RNA interference	gi|19921250|ref|NP_609646.1|/0/loquacious, isoform B [Drosophila melanogaster]
gnl|UG|Dm#S13277851	3879	3597	0.7779	54.8626	Drosophila melanogaster LD37985 full length cDNA /cds=p(109,3207) /gb=AY058669 /gi=16198178 /ug=Dm.29548 /len=3597	GO:0000178//exosome (RNase complex)	GO:0003676//nucleic acid binding;GO:0008408//3'-5' exonuclease activity	-	gi|24654592|ref|NP_728490.1|/0/CG16940, isoform C [Drosophila melanogaster]
gnl|UG|Dm#S13559397	3876	1639	0.9713	120.31	Drosophila melanogaster Trf4-2 (Trf4-2), mRNA /cds=p(356,1579) /gb=NM_143056 /gi=281362502 /ug=Dm.10309 /len=1639	GO:0043231//intracellular membrane-bounded organelle	GO:0070566//adenylyltransferase activity;GO:0034061	GO:0007059//chromosome segregation;GO:0043629//ncRNA polyadenylation	gi|24649854|ref|NP_651313.1|/0/Trf4-2 [Drosophila melanogaster]
gnl|UG|Dm#S13548167	3874	1680	0.9839	117.313	Drosophila melanogaster AT01605 full insert cDNA /cds=p(110,1573) /gb=AY118667 /gi=21429697 /ug=Dm.13681 /len=1680	-	-	-	gi|24645732|ref|NP_650009.1|/0/CG14689 [Drosophila melanogaster]
gnl|UG|Dm#S13283934	3873	3917	0.9816	50.3027	Drosophila melanogaster LP03102 full length cDNA /cds=p(220,3588) /gb=AY069726 /gi=17862787 /ug=Dm.1982 /len=3917	GO:0044464//cell part	GO:0016879//ligase activity, forming carbon-nitrogen bonds	GO:0043412//macromolecule modification	gi|19922892|ref|NP_611896.1|/0/CG3356 [Drosophila melanogaster]
gnl|UG|Dm#S13278165	3872	1714	0.9072	114.927	Drosophila melanogaster GH25855 full length cDNA /cds=p(405,1550) /gb=AY058458 /gi=16183302 /ug=Dm.811 /len=1714	GO:0043231//intracellular membrane-bounded organelle	GO:0070567	GO:0016192//vesicle-mediated transport;GO:0007472//wing disc morphogenesis;GO:0007423//sensory organ development;GO:0046470//phosphatidylcholine metabolic process;GO:0010259//multicellular organismal aging;GO:0007292//female gamete generation;GO:0001736//establishment of planar polarity	gi|21357561|ref|NP_647622.1|/0/CTP:phosphocholine cytidylyltransferase 2 [Drosophila melanogaster]
gnl|UG|Dm#S13280392	3870	3627	0.59	54.2826	Drosophila melanogaster GH06306 full insert cDNA /cds=p(1654,3453) /gb=AY089494 /gi=19528234 /ug=Dm.12210 /len=3627	GO:0043231//intracellular membrane-bounded organelle	GO:0046914//transition metal ion binding;GO:0003676//nucleic acid binding	-	gi|8421|emb|CAA34861.1|/0/Ref(2)P protein [Drosophila melanogaster]
gnl|UG|Dm#S25031358	3868	1321	0.9924	148.964	Drosophila melanogaster IP11532 full insert cDNA /cds=p(97,1191) /gb=BT022388 /gi=66770984 /ug=Dm.12169 /len=1321	GO:0043234//protein complex	-	-	gi|20129527|ref|NP_609720.1|/0/COP9 complex homolog subunit 1 a [Drosophila melanogaster]
gnl|UG|Dm#S48377370	3864	3255	0.9963	60.3926	Drosophila melanogaster IP19817 full insert cDNA /cds=p(1,3224) /gb=BT050527 /gi=211938674 /ug=Dm.27191 /len=3255	-	GO:0046914//transition metal ion binding;GO:0004175//endopeptidase activity	GO:0019538//protein metabolic process	gi|211938675|gb|ACJ13234.1|/0/IP19817p [Drosophila melanogaster]
gnl|UG|Dm#S55231776	3863	2065	0.9671	95.1704	Drosophila melanogaster MIP16841 full insert cDNA /cds=p(115,1947) /gb=BT120275 /gi=284925250 /ug=Dm.24209 /len=2065	-	-	-	gi|221329755|ref|NP_996360.2|/0/CG18155 [Drosophila melanogaster]
[truncated: 13,348 more rows]

## Sheet: Table S4. p8 mutant.Gene.rpkm
Table S4. p8 mutant testes transcriptome
GeneID	Uniq_reads_num(18923415)	Length	Coverage	RPKM	Description	GO Component	GO Function	GO Process	Blast nr
[truncated: 14,743 more rows]

## Sheet: Table S5. p52 mutant.Gene.rpkm
Table S5. p52 mutant testes transcriptome
[truncated: 15,013 more rows]
