# Supplementary material for: Analysis of Drosophila p8 and p52 mutants reveals distinct roles for the maintenance of TFIIH stability and male germ cell differentiation
Source: Open Biol. 2016 Oct 19;6(10):160222. doi: 10.1098/rsob.160222 (PMC5090060; doi:10.1098/rsob.160222)
Supplement: Sup Tables 6–8 [file rsob160222supp4.xls]

## Sheet: Table S6. DEGs p52 and p8 mut
Table S6. DEGs, relative to wild type, common between p8 and p52 mutant testes
Gene	Wild_type-VS-p52_mutant	Wild_type-VS-p8_mutant
gnl|UG|Dm#S13273324	1.28306	1.10927
gnl|UG|Dm#S13273438	1.49557	2.12521
gnl|UG|Dm#S13273443	1.31956	1.01344
gnl|UG|Dm#S13273531	2.21645	2.14485
gnl|UG|Dm#S13273721	1.64028	1.08585
gnl|UG|Dm#S13273839	4.46983	3.28748
gnl|UG|Dm#S13273846	1.67349	1.21629
gnl|UG|Dm#S13273999	2.04036	1.35665
gnl|UG|Dm#S13274022	1.6926	2.06082
gnl|UG|Dm#S13274069	1.68473	1.02087
gnl|UG|Dm#S13274152	2.13906	1.04086
gnl|UG|Dm#S13274158	1.15413	1.21329
gnl|UG|Dm#S13274259	1.76262	1.80907
gnl|UG|Dm#S13274287	2.03555	2.15394
gnl|UG|Dm#S13274303	1.29609	1.05482
gnl|UG|Dm#S13274362	1.62158	1.57102
gnl|UG|Dm#S13274366	-1.21813	1.10729
gnl|UG|Dm#S13274431	1.46467	1.17868
gnl|UG|Dm#S13274437	1.80263	1.4319
gnl|UG|Dm#S13274468	1.06537	1.17347
gnl|UG|Dm#S13274482	2.09366	1.4368
gnl|UG|Dm#S13274507	1.87748	1.01418
gnl|UG|Dm#S13274620	1.85226	1.86218
gnl|UG|Dm#S13274662	2.52064	2.05482
gnl|UG|Dm#S13274668	-1.07064	-1.05989
gnl|UG|Dm#S13274734	2.49165	1.24245
gnl|UG|Dm#S13274750	1.55005	1.07813
gnl|UG|Dm#S13274766	1.30747	1.06596
gnl|UG|Dm#S13274835	1.60475	1.20938
gnl|UG|Dm#S13274875	1.31118	-1.24774
gnl|UG|Dm#S13274888	1.47786	2.50297
gnl|UG|Dm#S13274889	2.52295	2.12194
gnl|UG|Dm#S13274942	1.75297	1.41673
gnl|UG|Dm#S13274952	2.04031	1.47596
gnl|UG|Dm#S13274955	1.70026	1.516
gnl|UG|Dm#S13274956	1.59766	1.04859
gnl|UG|Dm#S13274963	1.16066	1.19298
gnl|UG|Dm#S13274970	2.12994	1.77729
gnl|UG|Dm#S13275013	1.14862	1.00545
gnl|UG|Dm#S13275085	1.36683	1.24968
gnl|UG|Dm#S13275157	-1.37013	-1.03411
gnl|UG|Dm#S13275165	1.61369	1.47921
gnl|UG|Dm#S13275214	1.81044	1.05482
gnl|UG|Dm#S13275220	1.11165	1.20949
gnl|UG|Dm#S13275227	1.44345	1.12998
gnl|UG|Dm#S13275316	1.57161	1.09061
gnl|UG|Dm#S13275365	1.73315	1.24522
gnl|UG|Dm#S13275391	-1.05081	-1.07515
gnl|UG|Dm#S13275423	1.6242	1.24534
gnl|UG|Dm#S13275455	1.40207	1.16174
gnl|UG|Dm#S13275456	-2.30571	-2.01178
gnl|UG|Dm#S13275624	1.85047	1.08697
gnl|UG|Dm#S13275650	6.35747	3.58055
gnl|UG|Dm#S13275808	1.27685	1.16772
gnl|UG|Dm#S13275911	1.01343	1.33142
gnl|UG|Dm#S13275994	1.45751	1.09034
gnl|UG|Dm#S13276089	1.29508	1.52431
gnl|UG|Dm#S13276182	1.71511	1.04222
gnl|UG|Dm#S13276199	1.29411	1.31015
gnl|UG|Dm#S13276205	1.06727	1.3586
gnl|UG|Dm#S13276317	1.26799	-1.94036
gnl|UG|Dm#S13276362	1.62059	1.25324
gnl|UG|Dm#S13276387	2.01652	1.03683
gnl|UG|Dm#S13276394	1.81236	1.30006
gnl|UG|Dm#S13276416	-2.33487	-1.83019
gnl|UG|Dm#S13276430	1.20988	1.12612
gnl|UG|Dm#S13276446	1.6034	1.16828
gnl|UG|Dm#S13276457	1.67496	1.58137
gnl|UG|Dm#S13276461	-1.05313	-1.75781
gnl|UG|Dm#S13276498	-1.59209	-1.29489
gnl|UG|Dm#S13276507	2.87498	3.55732
gnl|UG|Dm#S13276550	1.81649	1.17347
gnl|UG|Dm#S13276551	2.34393	1.88632
gnl|UG|Dm#S13276573	1.77295	1.32099
gnl|UG|Dm#S13276581	1.61776	1.13829
gnl|UG|Dm#S13276618	1.84955	1.02614
gnl|UG|Dm#S13276632	1.50808	1.14954
gnl|UG|Dm#S13276633	-1.0629	-1.26711
gnl|UG|Dm#S13276635	1.00838	1.0702
gnl|UG|Dm#S13276680	1.14741	1.09537
gnl|UG|Dm#S13276698	1.21988	1.08859
gnl|UG|Dm#S13276702	1.05475	1.18693
gnl|UG|Dm#S13276704	1.54424	1.4144
gnl|UG|Dm#S13276774	1.35788	1.7123
gnl|UG|Dm#S13276777	-1.31499	-2.30507
gnl|UG|Dm#S13276809	1.31756	1.2742
gnl|UG|Dm#S13276816	1.48487	1.00809
gnl|UG|Dm#S13276820	1.09071	1.00752
gnl|UG|Dm#S13276874	1.82279	1.39898
gnl|UG|Dm#S13276887	1.59926	1.29988
gnl|UG|Dm#S13276917	1.63528	1.153
gnl|UG|Dm#S13276956	1.83239	2.09642
gnl|UG|Dm#S13276963	1.58547	1.15611
gnl|UG|Dm#S13276971	2.23821	1.09664
gnl|UG|Dm#S13276986	1.0058	1.13477
gnl|UG|Dm#S13277058	-3.23395	-2.98957
gnl|UG|Dm#S13277080	1.54741	1.30275
gnl|UG|Dm#S13277089	2.30041	1.51425
gnl|UG|Dm#S13277117	1.37015	1.36677
gnl|UG|Dm#S13277197	1.13454	1.27721
gnl|UG|Dm#S13277253	-1.28264	-1.09422
gnl|UG|Dm#S13277266	-1.06916	-1.78063
gnl|UG|Dm#S13277277	-6.55756	-2.05945
gnl|UG|Dm#S13277303	1.75656	1.07558
gnl|UG|Dm#S13277331	1.16905	1.13562
gnl|UG|Dm#S13277348	1.48969	1.0488
gnl|UG|Dm#S13277363	1.08338	-3.15463
gnl|UG|Dm#S13277392	1.05227	1.09664
gnl|UG|Dm#S13277399	2.09854	2.30505
gnl|UG|Dm#S13277412	1.11754	1.00987
gnl|UG|Dm#S13277423	1.75043	1.61419
gnl|UG|Dm#S13277441	5.50215	5.96171
gnl|UG|Dm#S13277462	1.03251	1.28853
gnl|UG|Dm#S13277473	-1.51828	-13.8265
gnl|UG|Dm#S13277486	-1.30652	-1.28835
gnl|UG|Dm#S13277490	-3.23417	-3.38541
gnl|UG|Dm#S13277585	1.23119	1.05271
gnl|UG|Dm#S13277624	-1.17146	-1.60622
gnl|UG|Dm#S13277634	-1.43185	-1.72382
gnl|UG|Dm#S13277641	-4.10805	-8.34606
gnl|UG|Dm#S13277694	1.09956	1.01815
gnl|UG|Dm#S13277784	1.71506	1.17111
gnl|UG|Dm#S13277789	1.46619	1.02725
gnl|UG|Dm#S13277811	-1.92883	-1.33892
gnl|UG|Dm#S13277812	1.78952	1.00803
gnl|UG|Dm#S13277846	-1.37013	-1.24474
gnl|UG|Dm#S13277852	1.82668	1.30076
gnl|UG|Dm#S13277854	1.17654	1.03758
gnl|UG|Dm#S13277871	1.02024	1.25964
gnl|UG|Dm#S13277913	1.73639	1.16647
gnl|UG|Dm#S13277937	1.45725	1.03434
gnl|UG|Dm#S13277969	1.11705	1.10927
gnl|UG|Dm#S13278010	1.71404	1.38345
gnl|UG|Dm#S13278023	7.18854	3.80971
gnl|UG|Dm#S13278061	1.01453	1.53056
gnl|UG|Dm#S13278080	1.8747	1.81361
gnl|UG|Dm#S13278093	1.23095	-1.42091
gnl|UG|Dm#S13278098	1.68473	1.58275
gnl|UG|Dm#S13278110	2.13094	1.07483
gnl|UG|Dm#S13278127	1.16996	1.10506
gnl|UG|Dm#S13278180	-1.76908	-1.58408
gnl|UG|Dm#S13278209	2.03173	1.33955
gnl|UG|Dm#S13278258	1.12332	1.05089
gnl|UG|Dm#S13278291	1.11482	1.02234
gnl|UG|Dm#S13278293	1.7554	1.7069
gnl|UG|Dm#S13278302	1.08567	1.27195
gnl|UG|Dm#S13278455	1.54546	1.34933
gnl|UG|Dm#S13278461	1.24784	1.70348
gnl|UG|Dm#S13278468	1.18531	1.08645
gnl|UG|Dm#S13278474	1.40644	1.05229
gnl|UG|Dm#S13278483	1.09417	1.07791
gnl|UG|Dm#S13278484	1.38156	1.07126
gnl|UG|Dm#S13278536	1.75762	1.20683
gnl|UG|Dm#S13278575	1.32684	1.5246
gnl|UG|Dm#S13278639	2.65961	2.09338
gnl|UG|Dm#S13278648	1.51925	1.24295
gnl|UG|Dm#S13278668	2.34447	2.18727
gnl|UG|Dm#S13278681	1.76102	1.48811
gnl|UG|Dm#S13278688	1.61914	1.30444
gnl|UG|Dm#S13278742	1.70178	1.27721
gnl|UG|Dm#S13278769	1.98643	1.53252
gnl|UG|Dm#S13278774	1.2883	1.04283
gnl|UG|Dm#S13278828	1.76256	1.21638
gnl|UG|Dm#S13278829	2.11529	1.11432
gnl|UG|Dm#S13278831	1.28818	1.0143
gnl|UG|Dm#S13278834	-2.05943	-2.16199
gnl|UG|Dm#S13278849	1.54741	1.20258
gnl|UG|Dm#S13278858	1.54106	1.08677
gnl|UG|Dm#S13278867	1.24646	1.28257
gnl|UG|Dm#S13278888	1.17596	1.08699
gnl|UG|Dm#S13278909	1.6205	1.06041
gnl|UG|Dm#S13278924	1.93073	1.5028
gnl|UG|Dm#S13278935	1.084	1.26813
gnl|UG|Dm#S13278941	1.06184	1.57789
gnl|UG|Dm#S13278974	1.22344	1.44837
gnl|UG|Dm#S13278985	1.34916	1.09655
gnl|UG|Dm#S13278990	-4.10484	-2.50996
gnl|UG|Dm#S13279018	-3.56713	-1.74985
gnl|UG|Dm#S13279051	1.55836	1.16972
gnl|UG|Dm#S13279072	2.30794	1.86218
gnl|UG|Dm#S13279083	1.12629	1.08162
gnl|UG|Dm#S13279098	1.25868	1.53595
gnl|UG|Dm#S13279141	-2.98484	-1.55989
gnl|UG|Dm#S13279220	-2.63047	-2.41986
gnl|UG|Dm#S13279324	1.79698	2.29875
gnl|UG|Dm#S13279344	-2.0237	-2.29567
gnl|UG|Dm#S13279412	1.38831	1.47436
gnl|UG|Dm#S13279427	2.29866	2.55405
gnl|UG|Dm#S13279477	2.28053	1.45524
gnl|UG|Dm#S13279524	-3.26469	-3.2858
gnl|UG|Dm#S13279539	1.2125	1.02311
gnl|UG|Dm#S13279551	1.19629	1.6498
gnl|UG|Dm#S13279561	1.63803	1.03939
gnl|UG|Dm#S13279585	1.46444	1.03667
gnl|UG|Dm#S13279592	2.9518	1.71193
gnl|UG|Dm#S13279607	-2.6842	-2.58313
gnl|UG|Dm#S13279645	1.38553	1.04696
gnl|UG|Dm#S13279647	1.60756	1.06094
gnl|UG|Dm#S13279702	1.57803	1.19233
gnl|UG|Dm#S13279760	1.16146	1.0297
gnl|UG|Dm#S13279805	1.55006	1.01825
gnl|UG|Dm#S13279822	1.08154	1.11509
gnl|UG|Dm#S13279845	2.46468	1.85856
gnl|UG|Dm#S13279849	2.86773	3.81273
gnl|UG|Dm#S13280013	1.46984	1.23108
gnl|UG|Dm#S13280070	2.08064	1.40541
gnl|UG|Dm#S13280076	1.48371	1.0345
gnl|UG|Dm#S13280087	1.15772	1.36148
gnl|UG|Dm#S13280122	1.56504	1.36269
gnl|UG|Dm#S13280128	1.69351	1.1981
gnl|UG|Dm#S13280145	1.56074	-1.25451
gnl|UG|Dm#S13280163	-1.09234	-1.14538
gnl|UG|Dm#S13280238	1.39919	1.12379
gnl|UG|Dm#S13280255	1.1753	1.22041
gnl|UG|Dm#S13280256	1.91307	1.06467
gnl|UG|Dm#S13280270	1.20606	1.20814
gnl|UG|Dm#S13280296	1.35806	1.62514
gnl|UG|Dm#S13280302	-1.88401	-4.98957
gnl|UG|Dm#S13280309	1.07201	1.40824
gnl|UG|Dm#S13280313	1.08018	1.13132
gnl|UG|Dm#S13280319	2.78907	2.12521
gnl|UG|Dm#S13280352	2.37889	1.35438
gnl|UG|Dm#S13280358	1.37591	1.00249
gnl|UG|Dm#S13280388	2.63736	2.77592
gnl|UG|Dm#S13280402	1.76737	2.05482
gnl|UG|Dm#S13280426	-4.9288	-3.01951
gnl|UG|Dm#S13280446	1.0653	1.93219
gnl|UG|Dm#S13280462	1.69298	2.06796
gnl|UG|Dm#S13280509	-1.35647	-1.05738
gnl|UG|Dm#S13280520	1.27154	1.59957
gnl|UG|Dm#S13280528	1.49236	1.55971
gnl|UG|Dm#S13280529	1.08245	1.04159
gnl|UG|Dm#S13280533	-5.98137	-2.33782
gnl|UG|Dm#S13280587	1.18006	1.29308
gnl|UG|Dm#S13280605	-1.07148	-1.24003
gnl|UG|Dm#S13280608	1.28748	1.08498
gnl|UG|Dm#S13280623	1.43347	1.76532
gnl|UG|Dm#S13280627	1.4625	1.0347
gnl|UG|Dm#S13280661	-7.54006	-1.23552
gnl|UG|Dm#S13280669	1.16049	1.27038
gnl|UG|Dm#S13280675	1.5375	1.30516
gnl|UG|Dm#S13280689	1.84043	1.31786
gnl|UG|Dm#S13280701	2.22324	1.95664
gnl|UG|Dm#S13280704	1.148	1.61735
gnl|UG|Dm#S13280733	1.9234	1.49189
gnl|UG|Dm#S13280741	1.25361	1.22342
gnl|UG|Dm#S13280784	-1.14706	-1.61664
gnl|UG|Dm#S13280794	1.37327	1.04557
gnl|UG|Dm#S13280795	-1.9711	-1.08008
gnl|UG|Dm#S13280805	-1.38885	1.33305
gnl|UG|Dm#S13280838	1.59763	1.2863
gnl|UG|Dm#S13280841	1.98976	1.36225
gnl|UG|Dm#S13280854	1.60981	1.11337
gnl|UG|Dm#S13280857	1.5293	1.38664
gnl|UG|Dm#S13280870	1.74458	1.01446
gnl|UG|Dm#S13280889	1.87678	1.21832
gnl|UG|Dm#S13280904	1.04815	1.02969
gnl|UG|Dm#S13280938	1.07347	1.21832
gnl|UG|Dm#S13280966	2.01435	1.23936
gnl|UG|Dm#S13281005	1.07325	1.50799
gnl|UG|Dm#S13281020	1.64354	1.10876
gnl|UG|Dm#S13281049	2.23851	1.97597
gnl|UG|Dm#S13281072	1.87189	1.71049
gnl|UG|Dm#S13281136	1.36628	1.19636
gnl|UG|Dm#S13281224	1.86873	1.18116
gnl|UG|Dm#S13281227	1.75873	1.44088
gnl|UG|Dm#S13281257	1.67557	1.21476
gnl|UG|Dm#S13281271	2.47489	1.74288
gnl|UG|Dm#S13281287	1.6333	1.28967
gnl|UG|Dm#S13281354	1.51152	1.01463
gnl|UG|Dm#S13281399	1.40453	1.11711
gnl|UG|Dm#S13281439	2.20641	1.52741
gnl|UG|Dm#S13281452	1.27062	1.02629
gnl|UG|Dm#S13281482	2.17736	1.13049
gnl|UG|Dm#S13281488	1.88205	1.56777
gnl|UG|Dm#S13281499	1.12694	1.05482
gnl|UG|Dm#S13281504	1.70202	1.03245
gnl|UG|Dm#S13281507	1.74534	2.49777
gnl|UG|Dm#S13281520	1.50044	1.18582
gnl|UG|Dm#S13281525	3.40865	2.01175
gnl|UG|Dm#S13281540	1.43372	1.51943
gnl|UG|Dm#S13281547	2.14819	1.52243
gnl|UG|Dm#S13281552	1.7687	1.07652
gnl|UG|Dm#S13281560	1.16759	1.1498
gnl|UG|Dm#S13281625	1.1489	1.6607
gnl|UG|Dm#S13281671	2.05893	1.40355
gnl|UG|Dm#S13281697	1.67294	1.80484
gnl|UG|Dm#S13281712	-1.3585	-1.33547
gnl|UG|Dm#S13281738	2.09001	1.00223
gnl|UG|Dm#S13281741	1.26943	1.52576
gnl|UG|Dm#S13281760	1.57	-3.71777
gnl|UG|Dm#S13281768	-1.50193	-1.61956
gnl|UG|Dm#S13281810	-1.7268	-1.05349
gnl|UG|Dm#S13281822	-1.33546	-1.35022
gnl|UG|Dm#S13281824	-1.2056	1.14518
gnl|UG|Dm#S13281834	1.59745	2.55732
gnl|UG|Dm#S13281845	1.16076	1.21762
gnl|UG|Dm#S13281848	1.3644	1.38767
gnl|UG|Dm#S13281885	2.07362	1.20152
gnl|UG|Dm#S13281902	-1.54894	-2.33971
gnl|UG|Dm#S13282020	-1.34701	-1.21631
gnl|UG|Dm#S13282062	2.61101	-1.51152
gnl|UG|Dm#S13282097	-2.86199	-3.85207
gnl|UG|Dm#S13282194	2.03041	1.90282
gnl|UG|Dm#S13282201	1.45354	2.7285
gnl|UG|Dm#S13282204	1.90289	2.44714
gnl|UG|Dm#S13282233	1.46174	1.11141
gnl|UG|Dm#S13282242	1.85805	1.23599
gnl|UG|Dm#S13282253	1.0737	1.19866
gnl|UG|Dm#S13282267	1.61787	1.18334
gnl|UG|Dm#S13282279	1.2638	1.12638
gnl|UG|Dm#S13282280	1.68834	1.17596
gnl|UG|Dm#S13282284	1.18241	1.24815
gnl|UG|Dm#S13282309	-3.16902	-3.50487
gnl|UG|Dm#S13282324	1.148	1.70933
gnl|UG|Dm#S13282327	-3.81308	-4.80316
gnl|UG|Dm#S13282332	1.9128	1.08457
gnl|UG|Dm#S13282333	1.13716	1.08179
gnl|UG|Dm#S13282346	1.31169	-1.48575
gnl|UG|Dm#S13282360	1.49587	1.16792
gnl|UG|Dm#S13282364	1.13739	1.28384
gnl|UG|Dm#S13282376	-1.2328	1.38235
gnl|UG|Dm#S13282413	1.30736	1.47592
gnl|UG|Dm#S13282415	1.48668	1.06862
gnl|UG|Dm#S13282425	1.09512	1.10793
gnl|UG|Dm#S13282451	3.0449	3.27721
gnl|UG|Dm#S13282457	1.01313	1.7262
gnl|UG|Dm#S13282459	2.07638	1.4103
gnl|UG|Dm#S13282465	2.28776	1.43333
gnl|UG|Dm#S13282468	1.48548	1.12081
gnl|UG|Dm#S13282469	1.77813	1.44002
gnl|UG|Dm#S13282471	1.9835	1.59914
gnl|UG|Dm#S13282485	-2.1961	-1.73873
gnl|UG|Dm#S13282487	1.44781	1.18838
gnl|UG|Dm#S13282494	2.87007	1.74071
gnl|UG|Dm#S13282495	1.4193	1.70933
gnl|UG|Dm#S13282501	1.51884	1.49195
gnl|UG|Dm#S13282545	1.72951	1.43064
gnl|UG|Dm#S13282586	1.02763	1.18607
gnl|UG|Dm#S13282592	1.45016	1.74019
gnl|UG|Dm#S13282618	1.68831	1.46986
gnl|UG|Dm#S13282638	1.52953	1.14163
gnl|UG|Dm#S13282693	2.67717	1.77729
gnl|UG|Dm#S13282697	-3.0186	-2.26022
gnl|UG|Dm#S13282703	1.43819	1.00836
gnl|UG|Dm#S13282709	1.5951	1.12521
gnl|UG|Dm#S13282716	-1.70512	1.01529
gnl|UG|Dm#S13282729	2.09394	1.7194
gnl|UG|Dm#S13282755	1.17983	1.00811
gnl|UG|Dm#S13282758	2.0231	1.12521
gnl|UG|Dm#S13282783	1.28776	1.11141
gnl|UG|Dm#S13282809	2.0085	2.18095
gnl|UG|Dm#S13282813	1.51666	1.81875
gnl|UG|Dm#S13282827	1.79725	2.01123
gnl|UG|Dm#S13282836	2.3873	1.5694
gnl|UG|Dm#S13282840	-5.08438	-10.4476
gnl|UG|Dm#S13282843	1.2579	1.40275
gnl|UG|Dm#S13282849	1.02045	1.27201
gnl|UG|Dm#S13282871	-9.70296	-3.58903
gnl|UG|Dm#S13282890	-5.82546	-4.81554
gnl|UG|Dm#S13282903	1.44345	1.61776
gnl|UG|Dm#S13282923	1.56123	1.12729
gnl|UG|Dm#S13282932	1.12702	1.24375
gnl|UG|Dm#S13282937	1.50326	1.29507
gnl|UG|Dm#S13282947	1.48969	1.00766
gnl|UG|Dm#S13282971	1.65063	1.02311
gnl|UG|Dm#S13282989	1.78787	2.48109
gnl|UG|Dm#S13283011	-3.34741	-3.3375
gnl|UG|Dm#S13283057	1.13202	1.09403
gnl|UG|Dm#S13283076	6.89109	4.32784
gnl|UG|Dm#S13283095	1.14444	1.19283
gnl|UG|Dm#S13283097	-3.33764	-2.12937
gnl|UG|Dm#S13283102	1.14107	1.49823
gnl|UG|Dm#S13283106	-1.48973	-1.06005
gnl|UG|Dm#S13283107	2.0449	1.33236
gnl|UG|Dm#S13283143	1.61149	1.04933
gnl|UG|Dm#S13283158	1.51283	1.28522
gnl|UG|Dm#S13283179	1.28743	1.10518
gnl|UG|Dm#S13283228	-3.90929	-3.31441
gnl|UG|Dm#S13283233	-1.71514	-1.3375
gnl|UG|Dm#S13283239	1.69546	1.10023
gnl|UG|Dm#S13283250	1.62397	1.14609
gnl|UG|Dm#S13283251	1.96792	2.45867
gnl|UG|Dm#S13283267	1.42342	1.44439
gnl|UG|Dm#S13283269	1.34818	1.19482
gnl|UG|Dm#S13283275	1.765	1.40992
gnl|UG|Dm#S13283297	1.38433	1.19163
gnl|UG|Dm#S13283314	6.81309	3.82741
gnl|UG|Dm#S13283349	1.15662	1.00507
gnl|UG|Dm#S13283446	-1.56879	-2.13145
gnl|UG|Dm#S13283467	1.88987	-1.04558
gnl|UG|Dm#S13283505	1.48548	1.78663
gnl|UG|Dm#S13283539	1.63176	1.04152
gnl|UG|Dm#S13283552	9.26649	6.36771
gnl|UG|Dm#S13283564	1.51111	1.36491
gnl|UG|Dm#S13283567	1.42342	2.47436
gnl|UG|Dm#S13283597	1.56718	1.22511
gnl|UG|Dm#S13283632	1.39754	1.07124
gnl|UG|Dm#S13283802	1.36158	1.13144
gnl|UG|Dm#S13283820	1.72771	1.10458
gnl|UG|Dm#S13283823	1.93281	1.72891
gnl|UG|Dm#S13283877	1.33651	1.18444
gnl|UG|Dm#S13283886	-1.58953	-1.51402
gnl|UG|Dm#S13283890	1.30068	1.29639
gnl|UG|Dm#S13283908	2.70787	2.63978
gnl|UG|Dm#S13283911	2.0449	1.20493
gnl|UG|Dm#S13283925	-3.58736	-3.57745
gnl|UG|Dm#S13283944	1.56343	-1.5568
gnl|UG|Dm#S13283945	1.07246	1.36708
gnl|UG|Dm#S13283969	1.32054	1.25063
gnl|UG|Dm#S13283979	1.02036	1.16348
gnl|UG|Dm#S13283993	-3.88234	-2.72634
gnl|UG|Dm#S13284021	1.64898	1.3417
gnl|UG|Dm#S13284031	-1.47003	-1.79469
gnl|UG|Dm#S13284075	1.42187	1.50695
gnl|UG|Dm#S13284115	1.22514	1.14295
gnl|UG|Dm#S13284122	1.25743	1.33915
gnl|UG|Dm#S13284159	-1.49385	-2.50439
gnl|UG|Dm#S13284186	1.38001	1.67896
gnl|UG|Dm#S13284198	1.18117	1.10826
gnl|UG|Dm#S13284242	1.21337	1.18635
gnl|UG|Dm#S13284277	1.85935	1.09166
gnl|UG|Dm#S13284310	-1.14065	-1.04827
gnl|UG|Dm#S13284405	1.88002	1.17119
gnl|UG|Dm#S13284410	1.93605	1.75268
gnl|UG|Dm#S13284413	2.09221	1.63336
gnl|UG|Dm#S13284423	-1.10053	-3.55004
gnl|UG|Dm#S13284434	-1.66035	-1.44608
gnl|UG|Dm#S13284442	1.51088	1.45126
gnl|UG|Dm#S13284468	1.66085	1.9195
gnl|UG|Dm#S13284508	3.02638	2.48996
gnl|UG|Dm#S13284523	-4.49372	-3.80262
gnl|UG|Dm#S13284583	1.32581	1.29635
gnl|UG|Dm#S13284596	1.47686	2.35481
gnl|UG|Dm#S13284602	2.02824	1.43176
gnl|UG|Dm#S13284607	-1.20177	-1.14142
gnl|UG|Dm#S13284609	1.86803	1.32155
gnl|UG|Dm#S13284656	-1.60008	-3.05314
gnl|UG|Dm#S13284682	1.8971	1.38719
gnl|UG|Dm#S13284701	2.66294	1.50854
gnl|UG|Dm#S13284709	2.91937	2.46986
gnl|UG|Dm#S13284711	2.73168	1.67784
gnl|UG|Dm#S13284723	1.77336	1.34818
gnl|UG|Dm#S13284754	1.95572	1.41739
gnl|UG|Dm#S13284783	1.8441	1.08767
gnl|UG|Dm#S13284807	-1.1544	-2.27488
gnl|UG|Dm#S13284848	1.36142	1.18642
gnl|UG|Dm#S13284863	1.36068	1.53366
gnl|UG|Dm#S13284888	1.18426	1.284
gnl|UG|Dm#S13285034	1.48164	1.4217
gnl|UG|Dm#S13285152	-4.76245	-9.94715
gnl|UG|Dm#S13285169	1.29488	2.14732
gnl|UG|Dm#S13285177	1.24654	-1.26711
gnl|UG|Dm#S13285196	1.44766	1.19787
gnl|UG|Dm#S13285201	1.56502	1.10927
gnl|UG|Dm#S13285209	1.74713	1.22216
gnl|UG|Dm#S13285221	1.92079	1.05612
gnl|UG|Dm#S13285223	1.21126	1.17768
gnl|UG|Dm#S13285227	1.3842	1.68752
gnl|UG|Dm#S13285244	1.10598	1.6433
gnl|UG|Dm#S13285270	1.91539	1.23925
gnl|UG|Dm#S13285319	1.40467	1.08971
gnl|UG|Dm#S13285352	1.57405	1.50514
gnl|UG|Dm#S13285366	2.09266	1.93935
gnl|UG|Dm#S13285402	1.05442	1.06794
gnl|UG|Dm#S13285423	1.41872	1.0136
gnl|UG|Dm#S13285616	1.23755	1.18397
gnl|UG|Dm#S13285625	1.07322	1.32103
gnl|UG|Dm#S13285668	1.60797	1.19061
gnl|UG|Dm#S13285713	1.62072	1.3523
gnl|UG|Dm#S13287485	-8.63809	-9.21313
gnl|UG|Dm#S13288497	1.46787	1.91365
gnl|UG|Dm#S13293651	1.42882	1.26713
gnl|UG|Dm#S13294856	-1.72063	-4.03264
gnl|UG|Dm#S13294918	3.62278	1.58207
gnl|UG|Dm#S13303991	-1.6976	-1.68768
gnl|UG|Dm#S13306580	1.05412	1.17881
gnl|UG|Dm#S13307282	3.25992	2.05482
gnl|UG|Dm#S13311154	3.75226	1.78274
gnl|UG|Dm#S13312875	-1.15863	-1.87118
gnl|UG|Dm#S13313347	-1.48092	-2.43665
gnl|UG|Dm#S13324459	2.14537	1.84328
gnl|UG|Dm#S13336000	1.01689	2.10927
gnl|UG|Dm#S13336170	-1.74128	-1.10799
gnl|UG|Dm#S13336621	-1.51006	-2.18523
gnl|UG|Dm#S13336835	-1.33361	2.11194
gnl|UG|Dm#S13337767	-4.90929	-1.81191
gnl|UG|Dm#S13337793	1.68381	1.54025
gnl|UG|Dm#S13338051	-1.05382	-1.55078
gnl|UG|Dm#S13338407	-1.1988	-1.22731
gnl|UG|Dm#S13338685	-1.66781	-1.36839
gnl|UG|Dm#S13338829	-1.10239	-1.06193
gnl|UG|Dm#S13339089	-5.50567	-4.80987
gnl|UG|Dm#S13339531	-13.7637	-13.7637
gnl|UG|Dm#S13339748	1.7956	1.07531
gnl|UG|Dm#S13339932	-4.33414	-3.14202
gnl|UG|Dm#S13340392	2.71947	1.63403
gnl|UG|Dm#S13340400	8.44436	5.27076
gnl|UG|Dm#S13340839	-2.57803	-2.40461
gnl|UG|Dm#S13341421	2.2381	1.66881
gnl|UG|Dm#S13341605	-1.75215	-1.59127
gnl|UG|Dm#S13342222	-3.38136	1.19841
gnl|UG|Dm#S13342278	-1.01491	-1.90929
gnl|UG|Dm#S13342681	-2.28729	-1.90151
gnl|UG|Dm#S13342823	-2.27702	1.59088
gnl|UG|Dm#S13343370	-1.36152	-13.6987
gnl|UG|Dm#S13344633	2.27623	1.75365
gnl|UG|Dm#S13348308	1.47786	1.21402
gnl|UG|Dm#S13357409	1.36116	2.64449
gnl|UG|Dm#S13357468	-8.02656	-14.9446
gnl|UG|Dm#S13362533	-5.38136	-4.78648
gnl|UG|Dm#S13362862	-3.90929	-2.31441
gnl|UG|Dm#S13363673	-1.55713	-1.03264
gnl|UG|Dm#S13366521	-7.59172	-3.33387
gnl|UG|Dm#S13367622	3.21483	2.46576
gnl|UG|Dm#S13370346	-14.4405	-7.18358
gnl|UG|Dm#S13370596	-2.00023	-1.31837
gnl|UG|Dm#S13372781	1.0449	1.52875
gnl|UG|Dm#S13378813	-11.3736	-2.46874
gnl|UG|Dm#S13381341	1.6101	1.05482
gnl|UG|Dm#S13384680	3.5527	2.54668
gnl|UG|Dm#S13388018	2.14444	1.7069
gnl|UG|Dm#S13401858	-1.68302	-1.28078
gnl|UG|Dm#S13406136	2.64694	1.7232
gnl|UG|Dm#S13419245	-13.1392	-13.1392
gnl|UG|Dm#S13454368	2.07138	1.23067
gnl|UG|Dm#S13479005	-4.64439	-1.09842
gnl|UG|Dm#S13491566	-12.2196	-12.2196
gnl|UG|Dm#S13492358	1.57593	1.50096
gnl|UG|Dm#S13530404	8.11592	7.70148
gnl|UG|Dm#S13541265	1.70542	1.25037
gnl|UG|Dm#S13541275	1.55881	1.61724
gnl|UG|Dm#S13541309	1.78145	1.12601
gnl|UG|Dm#S13541346	-6.26798	-3.1706
gnl|UG|Dm#S13541400	1.62018	1.05916
gnl|UG|Dm#S13541426	1.95611	1.37025
gnl|UG|Dm#S13541427	1.56708	2.05641
gnl|UG|Dm#S13541515	1.05412	1.17881
gnl|UG|Dm#S13541521	1.09619	1.01159
gnl|UG|Dm#S13541565	1.57786	1.34459
gnl|UG|Dm#S13541571	1.4504	1.09583
gnl|UG|Dm#S13541575	1.36989	1.27743
gnl|UG|Dm#S13541655	1.19175	1.45692
gnl|UG|Dm#S13541670	1.25696	1.0183
gnl|UG|Dm#S13541723	1.71566	1.49568
gnl|UG|Dm#S13541724	1.80629	1.46545
gnl|UG|Dm#S13541839	1.0727	1.23219
gnl|UG|Dm#S13541868	1.10271	1.13242
gnl|UG|Dm#S13541909	1.05378	1.41541
gnl|UG|Dm#S13541940	1.54125	1.064
gnl|UG|Dm#S13541943	1.02625	1.00684
gnl|UG|Dm#S13541967	1.24867	1.38422
gnl|UG|Dm#S13541983	1.81211	1.27823
gnl|UG|Dm#S13542020	3.29283	2.77729
gnl|UG|Dm#S13542030	-1.02807	-1.01392
gnl|UG|Dm#S13542035	2.26827	1.19727
gnl|UG|Dm#S13542090	1.75975	1.31916
gnl|UG|Dm#S13542150	-1.01247	-1.01726
gnl|UG|Dm#S13542246	1.75643	1.0855
gnl|UG|Dm#S13542348	1.96962	1.69574
gnl|UG|Dm#S13542352	1.09335	1.00227
gnl|UG|Dm#S13542361	1.72807	1.3647
gnl|UG|Dm#S13542379	1.65156	1.30767
gnl|UG|Dm#S13542428	1.64803	1.42984
gnl|UG|Dm#S13542456	-3.76245	-2.16757
gnl|UG|Dm#S13542539	1.74534	1.53749
gnl|UG|Dm#S13542554	1.3385	1.10407
gnl|UG|Dm#S13542556	1.08805	1.05892
gnl|UG|Dm#S13542562	1.59994	1.17452
gnl|UG|Dm#S13542566	3.0648	2.12011
gnl|UG|Dm#S13542570	1.13842	1.52359
gnl|UG|Dm#S13542582	2.32251	1.49539
gnl|UG|Dm#S13542622	-3.47866	-3.46874
gnl|UG|Dm#S13542666	1.92532	1.1953
gnl|UG|Dm#S13542691	1.38513	-1.4123
gnl|UG|Dm#S13542705	-1.65553	-2.42322
gnl|UG|Dm#S13542724	-1.06594	-1.08971
gnl|UG|Dm#S13542727	2.26435	1.73289
gnl|UG|Dm#S13542766	1.50017	1.21197
gnl|UG|Dm#S13542780	-1.6587	-3.97071
gnl|UG|Dm#S13542788	4.53996	1.3476
gnl|UG|Dm#S13542794	1.92508	1.14854
gnl|UG|Dm#S13542824	-1.01663	-1.11753
gnl|UG|Dm#S13542828	1.86986	1.24145
gnl|UG|Dm#S13542845	1.07943	1.02156
gnl|UG|Dm#S13542871	1.23573	-2.40461
gnl|UG|Dm#S13542916	1.61657	1.10682
gnl|UG|Dm#S13542946	-1.62969	-2.43757
gnl|UG|Dm#S13542973	2.02842	1.93524
gnl|UG|Dm#S13542983	-1.33976	-1.59288
gnl|UG|Dm#S13542998	1.39132	1.29356
gnl|UG|Dm#S13543011	2.13989	1.07076
gnl|UG|Dm#S13543021	-2.16122	-2.41093
gnl|UG|Dm#S13543028	1.43722	1.60043
gnl|UG|Dm#S13543038	1.70577	1.47413
gnl|UG|Dm#S13543052	-3.31124	-1.02631
gnl|UG|Dm#S13543058	-6.31265	-6.30273
gnl|UG|Dm#S13543187	1.64298	1.23714
gnl|UG|Dm#S13543192	1.39261	1.33736
gnl|UG|Dm#S13543222	1.65613	1.70526
gnl|UG|Dm#S13543239	1.83726	1.97583
gnl|UG|Dm#S13543266	-2.92472	-2.32984
gnl|UG|Dm#S13543272	2.16038	2.90727
gnl|UG|Dm#S13543276	1.78187	1.82036
gnl|UG|Dm#S13543343	1.85297	1.62136
gnl|UG|Dm#S13543702	1.72298	1.87338
gnl|UG|Dm#S13544517	-1.19197	-1.0516
gnl|UG|Dm#S13544553	2.85226	2.71379
gnl|UG|Dm#S13544554	-1.10551	-1.31799
gnl|UG|Dm#S13544574	1.38601	-1.30342
gnl|UG|Dm#S13544577	2.01742	1.63978
gnl|UG|Dm#S13544605	1.90535	1.23975
gnl|UG|Dm#S13544612	1.18241	1.19233
gnl|UG|Dm#S13544615	1.11178	1.42847
gnl|UG|Dm#S13544645	1.17842	1.02243
gnl|UG|Dm#S13544648	1.43621	1.79694
gnl|UG|Dm#S13544685	2.62987	3.43853
gnl|UG|Dm#S13544690	1.89264	1.18928
gnl|UG|Dm#S13544730	2.06836	1.72771
gnl|UG|Dm#S13544733	2.04588	1.25789
gnl|UG|Dm#S13544734	1.50864	1.30343
gnl|UG|Dm#S13544740	1.15581	1.1399
gnl|UG|Dm#S13544750	2.42128	2.52431
gnl|UG|Dm#S13544751	2.0427	1.3697
gnl|UG|Dm#S13544762	1.0449	1.13132
gnl|UG|Dm#S13544772	2.69698	4.89852
gnl|UG|Dm#S13544775	-2.48234	1.5434
gnl|UG|Dm#S13544795	1.27937	1.5296
gnl|UG|Dm#S13544798	1.57	1.46545
gnl|UG|Dm#S13544809	1.55109	1.28615
gnl|UG|Dm#S13544841	1.1634	1.08359
gnl|UG|Dm#S13544848	1.97413	1.35821
gnl|UG|Dm#S13544855	1.80495	1.12546
gnl|UG|Dm#S13544880	2.27432	1.09023
gnl|UG|Dm#S13544897	2.12153	1.47803
gnl|UG|Dm#S13544924	1.18018	1.09154
gnl|UG|Dm#S13544959	1.41903	1.63344
gnl|UG|Dm#S13544984	1.2456	1.13339
gnl|UG|Dm#S13544999	1.1798	1.39454
gnl|UG|Dm#S13545007	1.27197	1.45648
gnl|UG|Dm#S13545012	-1.67175	-1.05453
gnl|UG|Dm#S13545017	1.80702	1.1082
gnl|UG|Dm#S13545041	1.20753	1.49021
gnl|UG|Dm#S13545065	1.39781	1.07977
gnl|UG|Dm#S13545086	-2.34872	-2.01797
gnl|UG|Dm#S13545091	1.20345	1.0328
gnl|UG|Dm#S13545115	2.14275	1.40184
gnl|UG|Dm#S13545127	1.74651	1.35533
gnl|UG|Dm#S13545136	-2.54691	-2.05157
gnl|UG|Dm#S13545154	-1.5943	-2.38347
gnl|UG|Dm#S13545164	2.16808	1.32047
gnl|UG|Dm#S13545184	1.59856	1.35472
gnl|UG|Dm#S13545187	1.33942	1.1519
gnl|UG|Dm#S13545206	1.33441	1.01792
gnl|UG|Dm#S13545231	1.2475	1.02983
gnl|UG|Dm#S13545233	1.38371	2.42679
gnl|UG|Dm#S13545249	1.26839	1.21448
gnl|UG|Dm#S13545295	1.01864	1.13439
gnl|UG|Dm#S13545315	1.85468	1.18459
gnl|UG|Dm#S13545316	-1.46791	-2.1151
gnl|UG|Dm#S13545322	1.60706	1.18459
gnl|UG|Dm#S13545334	-1.5507	-1.86272
gnl|UG|Dm#S13545372	5.1867	2.37804
gnl|UG|Dm#S13545373	-1.19213	1.41982
gnl|UG|Dm#S13545378	1.28711	1.58444
gnl|UG|Dm#S13545386	1.64161	1.61362
gnl|UG|Dm#S13545398	2.0731	-2.34511
gnl|UG|Dm#S13545403	1.95744	1.33659
gnl|UG|Dm#S13545409	-1.52003	-1.35075
gnl|UG|Dm#S13545466	-1.36946	-1.67892
gnl|UG|Dm#S13545502	-1.71557	-1.30047
gnl|UG|Dm#S13545524	1.18184	1.25598
gnl|UG|Dm#S13545560	1.6163	1.28645
gnl|UG|Dm#S13545561	2.06719	1.33229
gnl|UG|Dm#S13545577	2.36683	1.26341
gnl|UG|Dm#S13545632	1.34125	1.06166
gnl|UG|Dm#S13545680	2.27326	1.78774
gnl|UG|Dm#S13545684	-1.89433	-1.44052
gnl|UG|Dm#S13545689	-4.54006	-4.53014
gnl|UG|Dm#S13545714	1.07736	1.1805
gnl|UG|Dm#S13545818	1.85226	1.69868
gnl|UG|Dm#S13545910	-1.30941	-1.03996
gnl|UG|Dm#S13545983	1.51481	1.29718
gnl|UG|Dm#S13545988	-2.574	1.0036
gnl|UG|Dm#S13546006	1.43505	1.17845
gnl|UG|Dm#S13546022	1.29015	1.00005
gnl|UG|Dm#S13546049	1.78642	1.07243
gnl|UG|Dm#S13546090	1.28642	1.30743
gnl|UG|Dm#S13546100	-4.31265	-2.1328
gnl|UG|Dm#S13546171	1.52715	1.1286
gnl|UG|Dm#S13546172	2.16846	1.43252
gnl|UG|Dm#S13546173	1.71117	1.78424
gnl|UG|Dm#S13546243	2.0694	1.46491
gnl|UG|Dm#S13546255	1.69996	1.29266
gnl|UG|Dm#S13546365	1.41852	1.07286
gnl|UG|Dm#S13546426	1.17633	1.73654
gnl|UG|Dm#S13546455	1.85814	1.7069
gnl|UG|Dm#S13546456	1.60943	1.12898
gnl|UG|Dm#S13546521	1.57141	1.18862
gnl|UG|Dm#S13546534	1.15665	1.12567
gnl|UG|Dm#S13546541	1.0615	1.03803
gnl|UG|Dm#S13546544	1.80711	1.25029
gnl|UG|Dm#S13546558	1.34261	1.43455
gnl|UG|Dm#S13546581	1.60147	1.4216
gnl|UG|Dm#S13546658	1.80109	1.03724
gnl|UG|Dm#S13546664	1.93699	1.26603
gnl|UG|Dm#S13546679	1.40246	1.28364
gnl|UG|Dm#S13546684	1.2154	1.26991
gnl|UG|Dm#S13546693	1.65572	1.23179
gnl|UG|Dm#S13546714	1.85933	1.23672
gnl|UG|Dm#S13546715	1.17906	1.54287
gnl|UG|Dm#S13546780	1.38201	1.09585
gnl|UG|Dm#S13546788	1.40081	1.11476
gnl|UG|Dm#S13546796	2.19098	1.49041
gnl|UG|Dm#S13546816	1.4263	1.19521
gnl|UG|Dm#S13546837	1.64442	2.00902
gnl|UG|Dm#S13546864	-1.81186	-1.24063
gnl|UG|Dm#S13546929	1.34382	1.52834
gnl|UG|Dm#S13546945	1.21774	1.32875
gnl|UG|Dm#S13546977	2.05462	1.66555
gnl|UG|Dm#S13546981	2.02066	1.31786
gnl|UG|Dm#S13547037	1.34958	1.21686
gnl|UG|Dm#S13547043	1.71858	1.08596
gnl|UG|Dm#S13547048	-2.46967	-1.68214
gnl|UG|Dm#S13547106	1.32448	1.03984
gnl|UG|Dm#S13547152	1.60914	1.03294
gnl|UG|Dm#S13547169	1.15627	1.00037
gnl|UG|Dm#S13547210	-2.08285	-2.24286
gnl|UG|Dm#S13547229	1.63875	1.34068
gnl|UG|Dm#S13547272	1.57037	1.2101
gnl|UG|Dm#S13547318	3.33932	2.39269
gnl|UG|Dm#S13547341	2.41115	2.13839
gnl|UG|Dm#S13547379	1.58705	1.10458
gnl|UG|Dm#S13547392	1.35177	1.54292
gnl|UG|Dm#S13547413	1.23868	1.09045
gnl|UG|Dm#S13547455	-1.51609	-1.07139
gnl|UG|Dm#S13547461	1.81749	1.39111
gnl|UG|Dm#S13547475	1.17288	1.09029
gnl|UG|Dm#S13547520	1.48185	1.37228
gnl|UG|Dm#S13547581	1.15671	1.00632
gnl|UG|Dm#S13547585	1.11936	1.07365
gnl|UG|Dm#S13547591	1.74933	1.20267
gnl|UG|Dm#S13547602	1.61022	1.42203
gnl|UG|Dm#S13547624	1.16179	1.24239
gnl|UG|Dm#S13547627	1.7599	1.11835
gnl|UG|Dm#S13547631	1.80572	1.46986
gnl|UG|Dm#S13547635	1.3781	1.20258
gnl|UG|Dm#S13547643	1.61648	1.14768
gnl|UG|Dm#S13547647	1.78494	1.29465
gnl|UG|Dm#S13547655	1.22813	1.09191
gnl|UG|Dm#S13547656	1.73197	1.44439
gnl|UG|Dm#S13547666	-1.03104	-1.77115
gnl|UG|Dm#S13547671	1.07396	1.06406
gnl|UG|Dm#S13547678	1.16232	1.12041
gnl|UG|Dm#S13547691	1.80028	1.05482
gnl|UG|Dm#S13547719	1.10904	1.36168
gnl|UG|Dm#S13547736	-1.78517	-1.17259
gnl|UG|Dm#S13547740	-1.74826	-2.07019
gnl|UG|Dm#S13547752	1.24984	1.2298
gnl|UG|Dm#S13547783	-1.53208	-1.15118
gnl|UG|Dm#S13547785	1.35524	1.63978
gnl|UG|Dm#S13547795	1.65935	2.1639
gnl|UG|Dm#S13547818	2.78051	1.3269
gnl|UG|Dm#S13547844	-2.63959	-5.43703
gnl|UG|Dm#S13547856	3.25266	1.29944
gnl|UG|Dm#S13547897	1.51491	1.30103
gnl|UG|Dm#S13547919	2.02862	1.68994
gnl|UG|Dm#S13547933	2.07638	2.58732
gnl|UG|Dm#S13547951	1.30746	1.10525
gnl|UG|Dm#S13547979	1.25037	1.23019
gnl|UG|Dm#S13548019	2.0635	2.55055
gnl|UG|Dm#S13548034	1.27489	1.55486
gnl|UG|Dm#S13548057	1.73918	1.3567
gnl|UG|Dm#S13548059	-2.46946	-1.15718
gnl|UG|Dm#S13548062	10.1904	7.30117
gnl|UG|Dm#S13548065	-1.81144	-1.22376
gnl|UG|Dm#S13548087	1.27264	1.01685
gnl|UG|Dm#S13548089	1.00287	1.00272
gnl|UG|Dm#S13548101	1.43646	1.01409
gnl|UG|Dm#S13548124	-1.49699	-1.18222
gnl|UG|Dm#S13548126	1.69716	1.55082
gnl|UG|Dm#S13548127	1.43395	1.87196
gnl|UG|Dm#S13548170	1.62869	1.07235
gnl|UG|Dm#S13548186	1.88468	-2.94518
gnl|UG|Dm#S13548192	1.42342	1.09922
gnl|UG|Dm#S13548197	-2.70998	-1.76147
gnl|UG|Dm#S13548227	1.56623	1.17676
gnl|UG|Dm#S13548234	2.03586	1.11536
gnl|UG|Dm#S13548289	1.64636	1.27366
gnl|UG|Dm#S13548293	3.5527	2.51425
gnl|UG|Dm#S13548329	2.15892	1.54836
gnl|UG|Dm#S13548365	1.14112	1.12758
gnl|UG|Dm#S13548381	-6.37208	-2.88768
gnl|UG|Dm#S13548414	1.4116	1.05044
gnl|UG|Dm#S13548424	1.5461	1.54815
gnl|UG|Dm#S13548430	2.47117	1.44714
gnl|UG|Dm#S13548437	1.5646	1.1118
gnl|UG|Dm#S13548449	1.45334	1.7
gnl|UG|Dm#S13548463	1.31372	2.27659
gnl|UG|Dm#S13548467	1.10609	1.23647
gnl|UG|Dm#S13548491	2.13015	1.19233
gnl|UG|Dm#S13548509	1.04254	1.03817
gnl|UG|Dm#S13548531	2.08053	1.35087
gnl|UG|Dm#S13548532	1.65295	1.29538
gnl|UG|Dm#S13548538	1.321	1.15855
gnl|UG|Dm#S13548549	1.5568	-1.1151
gnl|UG|Dm#S13548580	1.95185	2.2053
gnl|UG|Dm#S13548588	1.67488	1.47493
gnl|UG|Dm#S13548589	1.58583	1.25276
gnl|UG|Dm#S13548619	1.48701	1.13282
gnl|UG|Dm#S13548624	1.33791	1.03821
gnl|UG|Dm#S13548645	1.91304	1.39403
gnl|UG|Dm#S13548660	1.20205	1.16765
gnl|UG|Dm#S13548666	-2.29495	-2.37814
gnl|UG|Dm#S13548698	1.50218	1.58352
gnl|UG|Dm#S13548721	2.28814	1.99342
gnl|UG|Dm#S13548727	1.64602	1.45824
gnl|UG|Dm#S13548730	1.32261	1.29845
gnl|UG|Dm#S13548746	1.47523	1.15177
gnl|UG|Dm#S13548761	1.55305	1.09546
gnl|UG|Dm#S13548769	1.21569	1.13728
gnl|UG|Dm#S13548777	1.45694	1.08078
gnl|UG|Dm#S13548790	1.64028	1.09858
gnl|UG|Dm#S13548804	-2.40688	-1.63274
gnl|UG|Dm#S13548809	-1.85064	-1.12261
gnl|UG|Dm#S13548843	1.15462	1.02651
gnl|UG|Dm#S13548867	-1.37159	-2.58794
gnl|UG|Dm#S13548869	1.67938	1.53704
gnl|UG|Dm#S13548877	2.14727	2.82534
gnl|UG|Dm#S13548887	1.38051	1.44386
gnl|UG|Dm#S13548947	-3.82956	-1.70417
gnl|UG|Dm#S13548965	2.26978	1.46769
gnl|UG|Dm#S13549011	1.81273	2.12614
gnl|UG|Dm#S13549012	-1.54367	-1.23148
gnl|UG|Dm#S13549025	1.21645	-1.14827
gnl|UG|Dm#S13549118	1.20034	1.13644
gnl|UG|Dm#S13549121	1.79288	1.34618
gnl|UG|Dm#S13549122	1.88761	1.54456
gnl|UG|Dm#S13549206	1.85618	1.33493
gnl|UG|Dm#S13549460	-4.04256	-4.6176
gnl|UG|Dm#S13550013	3.24504	2.96629
gnl|UG|Dm#S13550465	2.21483	2.1703
gnl|UG|Dm#S13550535	1.7941	1.28159
gnl|UG|Dm#S13551775	-5.14947	-3.9331
gnl|UG|Dm#S13553748	3.76372	2.22475
gnl|UG|Dm#S13554024	1.79759	-2.43456
gnl|UG|Dm#S13554032	-2.7964	-3.78648
gnl|UG|Dm#S13554121	1.08613	2.3429
gnl|UG|Dm#S13554125	-2.69206	2.50108
gnl|UG|Dm#S13554149	1.02157	1.31075
gnl|UG|Dm#S13554158	1.64968	1.32022
gnl|UG|Dm#S13554196	2.25696	2.46081
gnl|UG|Dm#S13554231	-5.22811	-6.80316
gnl|UG|Dm#S13554235	1.83883	1.45252
gnl|UG|Dm#S13554241	2.9518	1.94235
gnl|UG|Dm#S13554242	1.7542	1.65889
gnl|UG|Dm#S13554257	1.54921	1.56991
gnl|UG|Dm#S13554274	-2.00572	1.63978
gnl|UG|Dm#S13554341	-2.15673	-1.80577
gnl|UG|Dm#S13554503	1.16339	1.76128
gnl|UG|Dm#S13554564	1.73632	1.37675
gnl|UG|Dm#S13554709	-1.89551	-2.18248
gnl|UG|Dm#S13554720	1.90963	1.09435
gnl|UG|Dm#S13554722	-1.25798	-1.80376
gnl|UG|Dm#S13554774	-4.04256	-4.03264
gnl|UG|Dm#S13554822	-1.03926	-2.53014
gnl|UG|Dm#S13554870	1.89395	1.41749
gnl|UG|Dm#S13554959	3.29283	2.57838
gnl|UG|Dm#S13555009	1.2344	1.27475
gnl|UG|Dm#S13555025	2.0893	2.80971
gnl|UG|Dm#S13555051	-2.37013	-3.94518
gnl|UG|Dm#S13555082	1.52021	1.43465
gnl|UG|Dm#S13555200	-3.62043	-2.96666
gnl|UG|Dm#S13555236	3.76111	2.5694
gnl|UG|Dm#S13555238	3.31499	1.76178
gnl|UG|Dm#S13555357	-6.25201	-4.68751
gnl|UG|Dm#S13555401	-3.10194	-3.57745
gnl|UG|Dm#S13555460	1.74917	1.09166
gnl|UG|Dm#S13555581	-6.36371	-4.81323
gnl|UG|Dm#S13555620	1.65906	1.31625
gnl|UG|Dm#S13555627	-2.19508	-1.61561
gnl|UG|Dm#S13555633	1.26525	1.24568
gnl|UG|Dm#S13555634	-1.98063	-2.77807
gnl|UG|Dm#S13555639	-3.56981	-3.55989
gnl|UG|Dm#S13555644	1.30334	1.30906
gnl|UG|Dm#S13555735	-1.86577	-1.17125
gnl|UG|Dm#S13555739	1.35078	1.6648
gnl|UG|Dm#S13555751	1.20347	1.35849
gnl|UG|Dm#S13555754	1.26855	1.05482
gnl|UG|Dm#S13555767	1.23293	1.09654
gnl|UG|Dm#S13555780	-1.35563	-4.40461
gnl|UG|Dm#S13555787	1.09583	1.37156
gnl|UG|Dm#S13555833	1.53442	1.46388
gnl|UG|Dm#S13555835	3.31437	2.02225
gnl|UG|Dm#S13555855	-10.3407	-1.77115
gnl|UG|Dm#S13555930	1.64877	1.13799
gnl|UG|Dm#S13555966	-1.57729	-1.21743
gnl|UG|Dm#S13555988	1.67856	1.02659
gnl|UG|Dm#S13556176	1.52664	1.26317
gnl|UG|Dm#S13556239	1.39476	1.08169
gnl|UG|Dm#S13556270	-2.74468	-2.13612
gnl|UG|Dm#S13556285	2.3873	1.73932
gnl|UG|Dm#S13556332	1.49366	1.5107
gnl|UG|Dm#S13556369	1.28591	1.35028
gnl|UG|Dm#S13556420	-3.9551	-12.9764
gnl|UG|Dm#S13556436	1.62012	1.71127
gnl|UG|Dm#S13556619	1.51867	1.11805
gnl|UG|Dm#S13556640	1.20992	1.35279
gnl|UG|Dm#S13556682	2.07239	1.5947
gnl|UG|Dm#S13556702	-3.9551	-7.7169
gnl|UG|Dm#S13556741	4.01615	2.53482
gnl|UG|Dm#S13556757	-2.93492	-1.05053
gnl|UG|Dm#S13556765	1.93676	1.19959
gnl|UG|Dm#S13556830	1.81624	1.66461
gnl|UG|Dm#S13556868	1.7409	1.45208
gnl|UG|Dm#S13556869	1.22777	1.60026
gnl|UG|Dm#S13556875	2.52295	2.5694
gnl|UG|Dm#S13556922	1.04665	1.02452
gnl|UG|Dm#S13556944	1.43814	1.06441
gnl|UG|Dm#S13556964	1.59087	1.29361
gnl|UG|Dm#S13556975	1.75908	1.09709
gnl|UG|Dm#S13557030	2.01453	1.27721
gnl|UG|Dm#S13557034	1.20085	1.54389
gnl|UG|Dm#S13557037	2.47375	2.69423
gnl|UG|Dm#S13557050	1.59451	1.09457
gnl|UG|Dm#S13557187	1.25276	1.44966
gnl|UG|Dm#S13557192	-4.14272	-2.9808
gnl|UG|Dm#S13557229	1.05921	1.13982
gnl|UG|Dm#S13557389	1.11403	1.0053
gnl|UG|Dm#S13557455	1.74234	1.71573
gnl|UG|Dm#S13557776	1.21483	1.75082
gnl|UG|Dm#S13557886	1.01125	1.14886
gnl|UG|Dm#S13557990	-1.27217	-2.61791
gnl|UG|Dm#S13558002	1.38377	1.57107
gnl|UG|Dm#S13558054	-3.27702	-3.85207
gnl|UG|Dm#S13558064	-1.752	-2.45656
gnl|UG|Dm#S13558130	1.64984	1.31598
gnl|UG|Dm#S13558236	2.13854	1.64748
gnl|UG|Dm#S13558268	1.27886	2.19509
gnl|UG|Dm#S13558509	-2.97499	-3.55004
gnl|UG|Dm#S13558515	2.0449	1.04032
gnl|UG|Dm#S13558567	-1.18201	2.40448
gnl|UG|Dm#S13558596	1.06489	1.31389
gnl|UG|Dm#S13558654	-1.27702	1.74176
gnl|UG|Dm#S13558683	1.51812	1.09023
gnl|UG|Dm#S13558815	1.19298	1.1255
gnl|UG|Dm#S13558854	1.34766	1.1553
gnl|UG|Dm#S13558861	1.9698	1.27721
gnl|UG|Dm#S13558898	1.39283	1.13144
gnl|UG|Dm#S13558910	1.21873	1.43874
gnl|UG|Dm#S13558922	2.31792	2.90221
gnl|UG|Dm#S13558948	1.61593	-2.94518
gnl|UG|Dm#S13558961	-2.59253	-1.94518
gnl|UG|Dm#S13558980	1.162	1.19927
gnl|UG|Dm#S13559053	1.07331	1.00902
gnl|UG|Dm#S13559071	2.25696	1.67149
gnl|UG|Dm#S13559076	1.62987	2.76054
gnl|UG|Dm#S13559102	1.64588	2.55326
gnl|UG|Dm#S13559128	2.01174	1.46576
gnl|UG|Dm#S13559290	2.15351	1.15611
gnl|UG|Dm#S13559312	-2.30873	-2.29881
gnl|UG|Dm#S13559338	-1.2264	-1.12026
gnl|UG|Dm#S13559363	1.75368	1.02784
gnl|UG|Dm#S13559402	-1.84491	-2.3375
gnl|UG|Dm#S13559418	2.13356	1.08995
gnl|UG|Dm#S13559438	2.04972	1.71215
gnl|UG|Dm#S13559459	1.24602	1.25337
gnl|UG|Dm#S13559461	1.41872	1.35746
gnl|UG|Dm#S13559509	1.27287	1.16838
gnl|UG|Dm#S13559530	1.60042	1.28345
gnl|UG|Dm#S13559598	-2.17621	-2.34964
gnl|UG|Dm#S13559633	1.53267	1.61776
gnl|UG|Dm#S13559655	-1.77613	-1.8096
gnl|UG|Dm#S13559675	1.31805	1.192
gnl|UG|Dm#S13559717	1.45036	1.03074
gnl|UG|Dm#S13559788	1.71567	1.03882
gnl|UG|Dm#S13559789	-4.01399	1.61391
gnl|UG|Dm#S13559865	-2.29213	-1.62325
gnl|UG|Dm#S13559875	-4.77952	-2.76961
gnl|UG|Dm#S13559973	1.09071	1.1349
gnl|UG|Dm#S13559987	-1.41247	-1.19227
gnl|UG|Dm#S13559996	-2.13621	-1.0579
gnl|UG|Dm#S13560040	1.89527	2.28884
gnl|UG|Dm#S13560081	1.17144	1.03057
gnl|UG|Dm#S13560131	1.06198	1.11207
gnl|UG|Dm#S13560180	-1.62495	-2.26711
gnl|UG|Dm#S13560184	-1.34741	-1.07071
gnl|UG|Dm#S13560196	-9.44899	-9.44899
gnl|UG|Dm#S13560213	-1.41453	-5.40461
gnl|UG|Dm#S13560230	-1.52516	-2.48419
gnl|UG|Dm#S13560259	1.68233	1.1496
gnl|UG|Dm#S13560310	-1.69248	-1.099
gnl|UG|Dm#S13560373	1.74534	1.14998
gnl|UG|Dm#S13560383	1.04387	1.42613
gnl|UG|Dm#S13560453	2.12847	1.73372
gnl|UG|Dm#S13560478	1.85226	2.28748
gnl|UG|Dm#S13560488	1.04656	1.00591
gnl|UG|Dm#S13560501	-1.81246	-1.39176
gnl|UG|Dm#S13560875	-2.13757	-1.46384
gnl|UG|Dm#S13560883	1.45181	1.11047
gnl|UG|Dm#S13560907	1.81773	1.02099
gnl|UG|Dm#S13560924	3.00838	3.08339
gnl|UG|Dm#S13561054	1.47993	1.20106
gnl|UG|Dm#S13561061	1.47375	2.06863
gnl|UG|Dm#S13561169	-1.17867	-1.51693
gnl|UG|Dm#S13561265	1.59745	1.95529
gnl|UG|Dm#S13561320	1.71476	1.10115
gnl|UG|Dm#S13561482	-4.49942	-2.05209
gnl|UG|Dm#S13561498	1.74394	1.5584
gnl|UG|Dm#S13561514	1.13005	1.07614
gnl|UG|Dm#S13561529	1.36731	1.21359
gnl|UG|Dm#S13561579	1.08838	1.07507
gnl|UG|Dm#S13561689	1.44042	1.0698
gnl|UG|Dm#S13561768	1.12131	1.05235
gnl|UG|Dm#S13561868	1.38249	1.29583
gnl|UG|Dm#S13561906	1.45637	2.01848
gnl|UG|Dm#S13562000	1.02779	1.32901
gnl|UG|Dm#S13562109	1.09744	1.70185
gnl|UG|Dm#S13562207	1.69518	1.13067
gnl|UG|Dm#S13562363	1.29508	1.05908
gnl|UG|Dm#S13562441	1.06198	1.83243
gnl|UG|Dm#S13562443	1.42799	1.70284
gnl|UG|Dm#S13562507	1.13352	1.41285
gnl|UG|Dm#S13562634	1.47117	1.46421
gnl|UG|Dm#S13562636	1.80572	1.46986
gnl|UG|Dm#S13562640	1.01528	1.09815
gnl|UG|Dm#S13562655	2.49199	1.07719
gnl|UG|Dm#S13562671	-5.86199	-2.39264
gnl|UG|Dm#S13562678	1.94215	1.27979
gnl|UG|Dm#S13562708	1.5923	1.26023
gnl|UG|Dm#S13562717	1.26671	1.15077
gnl|UG|Dm#S13562721	1.22933	1.0595
gnl|UG|Dm#S13562722	1.64825	1.33166
gnl|UG|Dm#S13562731	2.04854	1.59873
gnl|UG|Dm#S13562760	2.13654	1.70905
gnl|UG|Dm#S13562765	2.42128	1.9543
gnl|UG|Dm#S13562798	-3.06362	-5.46874
gnl|UG|Dm#S13562919	1.43193	1.05482
gnl|UG|Dm#S13563029	1.35664	1.35216
gnl|UG|Dm#S13563076	1.38277	1.04813
gnl|UG|Dm#S13563101	1.77362	1.45769
gnl|UG|Dm#S13563102	1.18495	1.10979
gnl|UG|Dm#S13563143	-6.27702	1.07175
gnl|UG|Dm#S13563274	1.52748	2.00109
gnl|UG|Dm#S13563280	1.92071	1.6167
gnl|UG|Dm#S13563378	1.51653	1.12978
gnl|UG|Dm#S13563468	1.27097	1.08036
gnl|UG|Dm#S13563647	1.26196	1.15062
gnl|UG|Dm#S13563687	-1.52446	-1.71385
gnl|UG|Dm#S13563770	1.31908	1.00707
gnl|UG|Dm#S13563805	5.10773	2.05482
gnl|UG|Dm#S13563835	1.86691	2.64835
gnl|UG|Dm#S13563925	2.28194	1.33493
gnl|UG|Dm#S13563926	1.25641	1.30408
gnl|UG|Dm#S13563969	1.72701	1.17856
gnl|UG|Dm#S13563975	1.72745	1.98543
gnl|UG|Dm#S13563982	-2.31767	-3.1151
gnl|UG|Dm#S13563994	1.45584	1.24298
gnl|UG|Dm#S13563998	1.48742	1.66827
gnl|UG|Dm#S13564010	2.75588	3.55201
gnl|UG|Dm#S13564040	-1.80228	-2.44208
gnl|UG|Dm#S13564113	1.08845	1.10063
gnl|UG|Dm#S13564118	-4.41453	-5.40461
gnl|UG|Dm#S13564224	-2.10752	-1.63715
gnl|UG|Dm#S13564389	1.15403	1.32642
gnl|UG|Dm#S13564394	1.19104	1.15242
gnl|UG|Dm#S13564501	1.82918	2.99342
gnl|UG|Dm#S13564525	1.23479	1.18952
gnl|UG|Dm#S13564527	-1.22811	-2.68768
gnl|UG|Dm#S13564545	-2.62495	-3.4895
gnl|UG|Dm#S13564546	1.49007	1.04542
gnl|UG|Dm#S13564574	10.5429	7.86218
gnl|UG|Dm#S13564676	-5.18504	-4.2182
gnl|UG|Dm#S13564693	-1.40966	-2.6952
gnl|UG|Dm#S13564783	1.67051	-2.4895
gnl|UG|Dm#S13564848	1.42108	1.1818
gnl|UG|Dm#S13564902	-3.14096	-3.45297
gnl|UG|Dm#S13564904	-1.60578	-2.12978
gnl|UG|Dm#S13564905	1.39167	1.38561
gnl|UG|Dm#S13564941	1.81863	1.29045
gnl|UG|Dm#S13564945	2.55287	2.35801
gnl|UG|Dm#S13564987	-1.80924	1.00008
gnl|UG|Dm#S13565019	2.17202	1.83203
gnl|UG|Dm#S13565060	-3.16455	-2.24774
gnl|UG|Dm#S13565181	1.7554	1.35028
gnl|UG|Dm#S13565192	1.50664	1.06742
gnl|UG|Dm#S13565233	-3.08755	-3.83947
gnl|UG|Dm#S13565236	-1.28989	-1.00621
gnl|UG|Dm#S13565261	2.8315	1.21402
gnl|UG|Dm#S13565267	1.08443	2.05482
gnl|UG|Dm#S13565317	1.41311	1.06274
gnl|UG|Dm#S13565327	2.1753	1.71573
gnl|UG|Dm#S13565345	-1.16715	-1.37762
gnl|UG|Dm#S13565417	-5.34741	-1.67453
gnl|UG|Dm#S13565435	-1.3504	-1.69412
gnl|UG|Dm#S13565492	1.90955	1.24612
gnl|UG|Dm#S13565494	1.54679	1.4244
gnl|UG|Dm#S13565507	-2.00346	-2.71601
gnl|UG|Dm#S13565616	2.96962	1.21657
gnl|UG|Dm#S13565630	1.22075	1.09175
gnl|UG|Dm#S13565695	-2.69891	-1.4666
gnl|UG|Dm#S13565705	1.43722	1.06082
gnl|UG|Dm#S13565726	-1.89153	-2.41767
gnl|UG|Dm#S13588683	-2.49699	-1.38189
gnl|UG|Dm#S13589222	1.05412	1.14446
gnl|UG|Dm#S14233733	1.76054	1.32006
gnl|UG|Dm#S14233787	1.7294	3.06765
gnl|UG|Dm#S14233788	-1.84284	-2.192
gnl|UG|Dm#S14233813	-1.07468	-2.94518
gnl|UG|Dm#S14233816	-4.26495	-4.25503
gnl|UG|Dm#S14233819	1.6032	1.52431
gnl|UG|Dm#S14233820	-4.20302	-9.13354
gnl|UG|Dm#S14233833	1.90289	1.49223
gnl|UG|Dm#S14233850	-1.78799	-3.07763
gnl|UG|Dm#S14233885	1.01096	1.0715
gnl|UG|Dm#S14233891	1.98271	1.29145
gnl|UG|Dm#S14268867	1.83543	1.21317
gnl|UG|Dm#S14268911	1.55927	1.47932
gnl|UG|Dm#S14274521	1.02075	1.14499
gnl|UG|Dm#S14274523	1.81935	1.51839
gnl|UG|Dm#S14562239	1.25598	1.14582
gnl|UG|Dm#S14562275	1.6423	1.08953
gnl|UG|Dm#S14769593	1.80241	1.06488
gnl|UG|Dm#S14769710	1.43722	1.69868
gnl|UG|Dm#S14769863	-5.34741	-1.53014
gnl|UG|Dm#S14769898	1.13489	1.23581
gnl|UG|Dm#S14769929	1.51925	1.27294
gnl|UG|Dm#S14770040	2.02758	1.20549
gnl|UG|Dm#S14770072	1.38167	1.12959
gnl|UG|Dm#S14770097	1.1096	-1.23318
gnl|UG|Dm#S14770126	-1.12824	-2.3833
gnl|UG|Dm#S14770207	1.09918	1.16888
gnl|UG|Dm#S14770293	2.40918	1.56632
gnl|UG|Dm#S14770352	-2.30873	-2.56185
gnl|UG|Dm#S14911575	-4.47866	1.05482
gnl|UG|Dm#S15184013	2.33441	1.01418
gnl|UG|Dm#S15941399	1.09058	1.39852
gnl|UG|Dm#S15941421	-1.28374	-2.95241
gnl|UG|Dm#S16606760	1.48912	1.40423
gnl|UG|Dm#S16606763	1.03639	-1.22529
gnl|UG|Dm#S16606771	1.1573	1.76346
gnl|UG|Dm#S16606792	3.79337	2.54025
gnl|UG|Dm#S16606807	2.22991	1.49344
gnl|UG|Dm#S16606827	1.27396	1.80342
gnl|UG|Dm#S16606845	-2.41173	-1.21494
gnl|UG|Dm#S16606848	1.09455	1.18311
gnl|UG|Dm#S16606860	-2.20302	-1.87118
gnl|UG|Dm#S16606872	1.82713	1.34361
gnl|UG|Dm#S16606891	1.18457	1.27495
gnl|UG|Dm#S16606894	1.46119	1.31924
gnl|UG|Dm#S16606904	-1.73471	-2.27413
gnl|UG|Dm#S16606908	-1.98752	-3.43703
gnl|UG|Dm#S16631393	1.2648	1.00606
gnl|UG|Dm#S16631453	-1.3381	1.92793
gnl|UG|Dm#S16631458	1.08085	1.02135
gnl|UG|Dm#S16631463	1.30811	1.45944
gnl|UG|Dm#S16631468	-1.01243	2.28788
gnl|UG|Dm#S16631482	1.08053	1.81327
gnl|UG|Dm#S16631483	1.43722	1.28364
gnl|UG|Dm#S16631498	-2.65553	-5.45297
gnl|UG|Dm#S16631504	2.18677	2.33578
gnl|UG|Dm#S17512483	-1.70017	-1.41373
gnl|UG|Dm#S17860560	2.33031	1.65176
gnl|UG|Dm#S17861550	-5.54006	-1.72279
gnl|UG|Dm#S18090009	2.04543	1.15127
gnl|UG|Dm#S18090012	-2.30657	-2.34728
gnl|UG|Dm#S18090055	-1.64363	-3.19093
gnl|UG|Dm#S18170523	-1.314	-1.42764
gnl|UG|Dm#S18170557	-1.04151	-1.46455
gnl|UG|Dm#S18170588	-1.34212	-1.07844
gnl|UG|Dm#S18349301	1.30794	1.18835
gnl|UG|Dm#S18349315	3.10668	2.77729
gnl|UG|Dm#S18349316	-2.58715	-1.91805
gnl|UG|Dm#S18349317	-3.36449	-1.22529
gnl|UG|Dm#S18349322	2.52469	1.16335
gnl|UG|Dm#S18410082	1.59929	1.31626
gnl|UG|Dm#S18410095	-1.26136	-1.50634
gnl|UG|Dm#S18527913	-1.93999	-2.42757
gnl|UG|Dm#S18530295	1.51632	1.27422
gnl|UG|Dm#S18559387	1.27104	1.33596
gnl|UG|Dm#S18592784	1.99288	1.14466
gnl|UG|Dm#S18892548	-1.12793	-3.91955
gnl|UG|Dm#S18892603	1.91876	1.63068
gnl|UG|Dm#S19187160	-3.21383	-1.61895
gnl|UG|Dm#S19187197	4.15311	3.5947
gnl|UG|Dm#S19187198	5.14571	1.95664
gnl|UG|Dm#S19187221	-1.10878	-2.45217
gnl|UG|Dm#S19187312	-1.77745	-1.8583
gnl|UG|Dm#S19187452	1.57885	1.07853
gnl|UG|Dm#S19187475	1.15812	-1.55989
gnl|UG|Dm#S19187658	2.4243	1.54678
gnl|UG|Dm#S19187761	1.41406	1.48752
gnl|UG|Dm#S19187781	1.68432	1.60231
gnl|UG|Dm#S19187814	-2.2352	-5.82114
gnl|UG|Dm#S19187815	3.64482	2.00902
gnl|UG|Dm#S19187820	-1.04841	-1.3571
gnl|UG|Dm#S19187852	1.32668	1.51168
gnl|UG|Dm#S19236694	-1.284	-2.10028
gnl|UG|Dm#S19690390	2.23755	1.65686
gnl|UG|Dm#S19690432	1.78027	1.43015
gnl|UG|Dm#S19690449	1.25858	1.34512
gnl|UG|Dm#S19789278	1.44895	1.36467
gnl|UG|Dm#S20056391	2.07917	1.47332
gnl|UG|Dm#S20056418	-2.2446	-1.76075
gnl|UG|Dm#S20462167	-10.6836	-10.6836
gnl|UG|Dm#S20483601	7.66426	7.17704
gnl|UG|Dm#S20485450	3.06626	2.67988
gnl|UG|Dm#S20486052	-1.42022	-1.8464
gnl|UG|Dm#S20487353	1.444	2.18002
gnl|UG|Dm#S20487861	1.13371	1.6011
gnl|UG|Dm#S20684115	-2.77188	-2.14306
gnl|UG|Dm#S20686288	3.54718	4.0657
gnl|UG|Dm#S20686640	-1.2115	-2.03173
gnl|UG|Dm#S20686696	1.34641	1.22388
gnl|UG|Dm#S20730800	1.53523	1.15436
gnl|UG|Dm#S20732674	-1.00756	-1.3833
gnl|UG|Dm#S20773729	1.94956	1.34966
gnl|UG|Dm#S20783352	1.29088	1.28512
gnl|UG|Dm#S20791163	-2.55358	-2.97784
gnl|UG|Dm#S20791169	-1.36668	-1.76578
gnl|UG|Dm#S20892646	1.74057	1.09841
gnl|UG|Dm#S20893760	-11.5223	1.50939
gnl|UG|Dm#S20895468	2.19088	-12.4796
gnl|UG|Dm#S20897524	1.52295	2.00902
gnl|UG|Dm#S20902025	2.62987	3.2856
gnl|UG|Dm#S20916188	2.45584	1.68285
gnl|UG|Dm#S20918017	-4.97464	-2.57448
gnl|UG|Dm#S20918721	2.82626	2.09922
gnl|UG|Dm#S20918864	1.09528	-14.3408
gnl|UG|Dm#S20922215	-11.6627	-11.6627
gnl|UG|Dm#S21508685	1.63857	1.22086
gnl|UG|Dm#S21508693	2.13237	1.48109
gnl|UG|Dm#S21508724	-1.07951	-1.10588
gnl|UG|Dm#S21508736	2.16829	2.74997
gnl|UG|Dm#S21508746	-2.2446	2.61776
gnl|UG|Dm#S21508754	2.6554	1.37675
gnl|UG|Dm#S21508756	1.91227	1.18522
gnl|UG|Dm#S21508768	1.65788	1.58207
gnl|UG|Dm#S21508780	1.43021	1.68374
gnl|UG|Dm#S21508789	-1.72312	1.49119
gnl|UG|Dm#S21508806	1.31256	1.14577
gnl|UG|Dm#S21508807	3.80741	3.55125
gnl|UG|Dm#S22220288	1.4867	1.0598
gnl|UG|Dm#S22332554	1.42718	1.63803
gnl|UG|Dm#S22332581	-1.14667	-1.11978
gnl|UG|Dm#S22332582	1.28671	1.04737
gnl|UG|Dm#S22332612	2.12963	1.88199
gnl|UG|Dm#S22332628	1.32122	1.06399
gnl|UG|Dm#S22332638	1.63335	1.01239
gnl|UG|Dm#S22332670	1.67502	1.30858
gnl|UG|Dm#S22332689	1.54642	1.08799
gnl|UG|Dm#S22332733	-3.43153	-2.16382
gnl|UG|Dm#S22332736	1.23788	1.06783
gnl|UG|Dm#S22332749	1.68432	1.67029
gnl|UG|Dm#S22332768	2.01891	1.14484
gnl|UG|Dm#S23825837	5.52493	1.32276
gnl|UG|Dm#S24181614	1.20917	-1.2914
gnl|UG|Dm#S24181628	1.71261	1.4897
gnl|UG|Dm#S24181658	1.70664	1.01663
gnl|UG|Dm#S24181720	-1.13197	-1.09103
gnl|UG|Dm#S24181721	-1.60805	-1.36532
gnl|UG|Dm#S24181725	-1.17269	-1.30363
gnl|UG|Dm#S24181732	1.54414	1.71193
gnl|UG|Dm#S24181733	-1.00139	-1.34511
gnl|UG|Dm#S24181760	1.10703	1.12857
gnl|UG|Dm#S24181785	1.86108	1.62197
gnl|UG|Dm#S24181801	1.17044	1.00924
gnl|UG|Dm#S24181851	1.08088	1.02538
gnl|UG|Dm#S24181855	-2.25626	-1.24635
gnl|UG|Dm#S24181865	1.3636	1.36377
gnl|UG|Dm#S24244353	1.21079	1.60495
gnl|UG|Dm#S24506494	-2.0408	-1.48141
gnl|UG|Dm#S24506534	1.32775	1.21586
gnl|UG|Dm#S24506538	1.08821	1.03875
gnl|UG|Dm#S24506568	1.60115	1.49709
gnl|UG|Dm#S24506645	1.72025	1.20117
gnl|UG|Dm#S24506659	-2.40905	-1.50836
gnl|UG|Dm#S24538485	1.03643	1.30075
gnl|UG|Dm#S24538486	1.41395	1.70823
gnl|UG|Dm#S24572938	1.32001	1.18791
gnl|UG|Dm#S24849026	1.41574	1.48224
gnl|UG|Dm#S24849031	2.09908	3.61878
gnl|UG|Dm#S24849046	2.81522	1.48433
gnl|UG|Dm#S24849077	2.03749	1.421
gnl|UG|Dm#S24849092	-1.23749	2.08653
gnl|UG|Dm#S24849112	1.56337	1.33722
gnl|UG|Dm#S25030172	-1.31667	-2.40929
gnl|UG|Dm#S25030210	-2.46054	-2.03873
gnl|UG|Dm#S25030266	2.60784	2.54959
gnl|UG|Dm#S25030270	1.02384	1.03376
gnl|UG|Dm#S25030272	1.50161	1.00251
gnl|UG|Dm#S25030287	1.55948	1.04132
gnl|UG|Dm#S25030288	8.0641	4.83992
gnl|UG|Dm#S25030291	-1.21407	-1.65752
gnl|UG|Dm#S25030314	1.1496	1.03136
gnl|UG|Dm#S25030357	6.22232	2.57838
gnl|UG|Dm#S25030365	1.16038	1.48778
gnl|UG|Dm#S25030370	1.24112	-1.0753
gnl|UG|Dm#S25030393	1.95976	1.32213
gnl|UG|Dm#S25030399	1.2366	1.10702
gnl|UG|Dm#S25030445	1.10545	-1.90454
gnl|UG|Dm#S25030486	-3.29296	-2.90865
gnl|UG|Dm#S25030489	-3.69206	-1.68214
gnl|UG|Dm#S25030490	1.02054	1.00277
gnl|UG|Dm#S25030556	1.15133	1.70281
gnl|UG|Dm#S25030575	1.91667	1.47172
gnl|UG|Dm#S25030614	1.58923	1.86218
gnl|UG|Dm#S25030635	4.67018	3.39396
gnl|UG|Dm#S25030657	5.00491	2.66953
gnl|UG|Dm#S25030686	-3.74864	-2.36022
gnl|UG|Dm#S25030711	1.2999	1.459
gnl|UG|Dm#S25030732	-4.12502	-4.70007
gnl|UG|Dm#S25030765	-2.85395	-2.84403
gnl|UG|Dm#S25030796	-1.08221	-1.56533
gnl|UG|Dm#S25030801	1.58743	2.45012
gnl|UG|Dm#S25030840	1.55144	2.5734
gnl|UG|Dm#S25030851	-1.77973	-1.70191
gnl|UG|Dm#S25030853	2.12809	1.53579
gnl|UG|Dm#S25030859	1.51884	1.75526
gnl|UG|Dm#S25030862	1.77652	1.00959
gnl|UG|Dm#S25030887	1.52757	1.08982
gnl|UG|Dm#S25030916	4.37529	2.6678
gnl|UG|Dm#S25030925	-2.08438	-1.37402
gnl|UG|Dm#S25030967	2.19963	1.46645
gnl|UG|Dm#S25031027	1.53523	1.21709
gnl|UG|Dm#S25031048	-4.2352	-1.36022
gnl|UG|Dm#S25031127	1.38886	1.23891
gnl|UG|Dm#S25031252	1.72137	1.15436
gnl|UG|Dm#S25031258	1.11646	-1.4355
gnl|UG|Dm#S25031352	-1.56175	-1.31083
gnl|UG|Dm#S25031353	1.62987	1.11536
gnl|UG|Dm#S25031386	1.40885	1.03987
gnl|UG|Dm#S25031399	-1.68984	-1.12991
gnl|UG|Dm#S25031433	-1.03293	-1.50585
gnl|UG|Dm#S25031488	-2.84092	-3.65413
gnl|UG|Dm#S25031491	1.52858	1.2056
gnl|UG|Dm#S25666268	2.067	1.00959
gnl|UG|Dm#S25666270	-2.66081	-5.04321
gnl|UG|Dm#S25666302	2.29866	1.69423
gnl|UG|Dm#S25666315	1.2285	1.11536
gnl|UG|Dm#S25666319	-1.65056	-2.28046
gnl|UG|Dm#S25666371	-1.70383	-1.1606
gnl|UG|Dm#S25666382	1.04295	1.06206
gnl|UG|Dm#S25666467	1.04171	1.13551
gnl|UG|Dm#S25666469	1.56233	1.01233
gnl|UG|Dm#S25666471	2.43722	3.21133
gnl|UG|Dm#S26386952	-1.31767	2.33115
gnl|UG|Dm#S26386991	2.34503	1.80971
gnl|UG|Dm#S26386997	1.59474	1.12025
gnl|UG|Dm#S26411236	-2.9551	-1.48575
gnl|UG|Dm#S26558150	1.30806	1.01725
gnl|UG|Dm#S26558151	1.23422	1.35638
gnl|UG|Dm#S26558208	1.80345	1.0777
gnl|UG|Dm#S27598468	1.20271	1.10625
gnl|UG|Dm#S27947148	-1.23803	-3.47204
gnl|UG|Dm#S27947152	1.55892	1.1323
gnl|UG|Dm#S27947162	1.17021	1.16536
gnl|UG|Dm#S28126113	2.49531	1.52416
gnl|UG|Dm#S28126238	1.32605	1.34031
gnl|UG|Dm#S28126263	2.70563	1.59672
gnl|UG|Dm#S28126266	-1.49942	1.36848
gnl|UG|Dm#S28126281	1.23473	1.42986
gnl|UG|Dm#S28126375	-1.54955	-1.0986
gnl|UG|Dm#S29470431	1.5551	1.59539
gnl|UG|Dm#S29966229	1.53235	1.61122
gnl|UG|Dm#S30404793	-10.5903	-2.68214
gnl|UG|Dm#S30404827	1.11178	1.08091
gnl|UG|Dm#S30404833	1.83091	-1.51672
gnl|UG|Dm#S30404866	1.63875	2.87358
gnl|UG|Dm#S30404888	-3.85596	-2.70309
gnl|UG|Dm#S30405026	1.51658	1.39912
gnl|UG|Dm#S30405052	-1.54833	-1.20656
gnl|UG|Dm#S30527937	-3.30087	-2.70599
gnl|UG|Dm#S30527946	1.78464	1.33928
gnl|UG|Dm#S30527950	-2.62347	1.36045
gnl|UG|Dm#S30527961	-3.16732	-2.05811
gnl|UG|Dm#S30527994	-6.96072	-6.36584
gnl|UG|Dm#S30528035	3.23077	2.05482
gnl|UG|Dm#S30528048	-1.58128	-1.05053
gnl|UG|Dm#S30528049	-1.38727	-1.02078
gnl|UG|Dm#S30528063	1.08238	1.76883
gnl|UG|Dm#S30528098	1.32936	1.51089
gnl|UG|Dm#S30528101	2.00838	6.14016
gnl|UG|Dm#S30528156	1.04255	1.13266
gnl|UG|Dm#S30528176	2.31593	2.17296
gnl|UG|Dm#S30528197	1.69808	1.44445
gnl|UG|Dm#S32164896	1.29581	1.12551
gnl|UG|Dm#S32164904	1.64326	1.27866
gnl|UG|Dm#S32164910	-1.14947	2.14585
gnl|UG|Dm#S32418554	1.01272	1.67472
gnl|UG|Dm#S32418557	1.56709	1.10908
gnl|UG|Dm#S32418564	-1.98258	1.71061
gnl|UG|Dm#S32418585	-3.92875	-2.4253
gnl|UG|Dm#S32418601	3.79167	1.61034
gnl|UG|Dm#S33221306	1.27757	1.68709
gnl|UG|Dm#S33267404	-2.21813	-3.53014
gnl|UG|Dm#S33269433	1.94057	1.62856
gnl|UG|Dm#S33271617	1.9709	2.71017
gnl|UG|Dm#S33284118	2.33031	2.96171
gnl|UG|Dm#S33292779	-10.8861	2.15718
gnl|UG|Dm#S33333754	-1.1348	2.73208
gnl|UG|Dm#S33343555	1.51505	1.02294
gnl|UG|Dm#S34830357	1.58617	1.09359
gnl|UG|Dm#S34832444	1.88818	1.62271
gnl|UG|Dm#S34832556	1.77924	1.27346
gnl|UG|Dm#S34833460	2.59239	1.33166
gnl|UG|Dm#S34834225	2.21037	1.06977
gnl|UG|Dm#S34837086	1.72219	1.00344
gnl|UG|Dm#S34840587	1.71107	1.13068
gnl|UG|Dm#S34842941	1.68121	1.13117
gnl|UG|Dm#S34842957	2.93243	1.90282
gnl|UG|Dm#S34848337	2.12019	1.44386
gnl|UG|Dm#S34850668	2.05773	1.51425
gnl|UG|Dm#S34854729	1.62736	1.0321
gnl|UG|Dm#S34857271	2.0449	3.02061
gnl|UG|Dm#S34872804	1.38767	1.06788
gnl|UG|Dm#S34874940	1.65618	1.1027
gnl|UG|Dm#S34876102	1.69901	1.40115
gnl|UG|Dm#S34876188	1.7036	1.07893
gnl|UG|Dm#S34879683	2.57328	1.60231
gnl|UG|Dm#S35175566	1.31991	1.79034
gnl|UG|Dm#S35175576	3.51015	1.39586
gnl|UG|Dm#S35175646	3.42912	1.81285
gnl|UG|Dm#S35175722	1.63985	3.86003
gnl|UG|Dm#S35175788	1.54401	1.18795
gnl|UG|Dm#S35175927	1.31283	1.37758
gnl|UG|Dm#S35175947	1.2223	2.11426
gnl|UG|Dm#S35176016	-2.06334	-1.08904
gnl|UG|Dm#S35176054	-1.09711	-2.0872
gnl|UG|Dm#S35176061	2.17077	1.89927
gnl|UG|Dm#S35176071	-2.69206	-2.68214
gnl|UG|Dm#S35176084	1.05066	1.06058
gnl|UG|Dm#S35176107	1.39823	1.00342
gnl|UG|Dm#S35176116	1.13371	1.12467
gnl|UG|Dm#S35176120	2.22933	1.68285
gnl|UG|Dm#S35176125	-2.33976	-4.49977
gnl|UG|Dm#S35430994	2.44345	-2.66764
gnl|UG|Dm#S35430996	2.71117	1.4139
gnl|UG|Dm#S35431010	1.23755	1.38132
gnl|UG|Dm#S36052727	1.09946	1.11372
gnl|UG|Dm#S36052740	1.49471	1.26713
gnl|UG|Dm#S36052828	-1.8015	-1.68672
gnl|UG|Dm#S36660122	2.01146	2.02445
gnl|UG|Dm#S37224127	-3.50968	-3.17784
gnl|UG|Dm#S37507459	1.74513	1.24982
gnl|UG|Dm#S37507951	1.11731	1.25045
gnl|UG|Dm#S37508003	1.53429	1.06863
gnl|UG|Dm#S37508584	1.91476	1.45111
gnl|UG|Dm#S37509727	1.1351	1.16672
gnl|UG|Dm#S37509819	-1.11037	-3.10046
gnl|UG|Dm#S37510165	1.58478	1.59724
gnl|UG|Dm#S37510976	1.2139	1.31019
gnl|UG|Dm#S37512421	-1.4264	-2.55399
gnl|UG|Dm#S37513386	1.78187	2.52297
gnl|UG|Dm#S37513450	1.59949	1.66953
gnl|UG|Dm#S37513731	8.29283	4.95636
gnl|UG|Dm#S37513867	2.28079	1.67726
gnl|UG|Dm#S37514623	1.69596	1.13963
gnl|UG|Dm#S37514712	1.73678	1.96909
gnl|UG|Dm#S37514728	-1.12502	-1.79317
gnl|UG|Dm#S37515024	1.2702	1.25822
gnl|UG|Dm#S37515057	1.98951	1.22255
gnl|UG|Dm#S37515091	1.6782	1.06203
gnl|UG|Dm#S37515128	-1.24928	-2.46175
gnl|UG|Dm#S37515239	-1.62328	-1.10227
gnl|UG|Dm#S37515374	2.67006	1.8088
gnl|UG|Dm#S37516134	-6.59895	-4.83415
gnl|UG|Dm#S37516401	1.44989	1.0414
gnl|UG|Dm#S37517778	2.9868	2.24984
gnl|UG|Dm#S37520216	-1.25755	-1.43312
gnl|UG|Dm#S37522364	-1.93356	-1.68751
gnl|UG|Dm#S37522899	1.01872	1.23966
gnl|UG|Dm#S37523268	2.54741	2.22475
gnl|UG|Dm#S37583009	1.67051	1.83243
gnl|UG|Dm#S37583010	-2.52144	-3.04204
gnl|UG|Dm#S38757240	-14.3411	-5.30273
gnl|UG|Dm#S40978790	2.13386	1.56178
gnl|UG|Dm#S40978798	2.16038	2.20166
gnl|UG|Dm#S40978804	1.68883	1.00674
gnl|UG|Dm#S40978823	1.54438	1.216
gnl|UG|Dm#S40978898	-2.89995	-2.40461
gnl|UG|Dm#S40978930	-4.19456	-4.6176
gnl|UG|Dm#S40978983	-1.08139	-1.07148
gnl|UG|Dm#S40978989	2.186	1.6659
gnl|UG|Dm#S40979007	1.45633	1.56071
gnl|UG|Dm#S40979067	1.44162	1.10891
gnl|UG|Dm#S40979068	1.64263	1.01583
gnl|UG|Dm#S41505096	1.93753	1.0489
gnl|UG|Dm#S41505111	1.91717	1.15307
gnl|UG|Dm#S41505127	1.1607	1.02542
gnl|UG|Dm#S41505156	2.6926	1.39586
gnl|UG|Dm#S41505501	-1.06552	-1.24825
gnl|UG|Dm#S41578881	1.481	2.05482
gnl|UG|Dm#S41639953	1.0449	2.9063
gnl|UG|Dm#S41640000	-2.93446	1.06105
gnl|UG|Dm#S41640016	1.23161	1.60779
gnl|UG|Dm#S41640170	-6.02732	-4.82476
gnl|UG|Dm#S41640172	-1.44276	-2.9564
gnl|UG|Dm#S41640298	-3.60535	-2.01047
gnl|UG|Dm#S41640307	1.42225	1.52827
gnl|UG|Dm#S41640446	2.40747	1.91989
gnl|UG|Dm#S41640502	1.54312	1.70374
gnl|UG|Dm#S41640514	3.29357	1.69924
gnl|UG|Dm#S41640603	-2.99949	-4.98957
gnl|UG|Dm#S41640658	-1.83039	-1.6687
gnl|UG|Dm#S41640847	1.8929	2.82036
gnl|UG|Dm#S41641096	2.64573	1.24523
gnl|UG|Dm#S41641119	1.44826	1.59248
gnl|UG|Dm#S41641222	1.03051	1.15728
gnl|UG|Dm#S41641227	-1.91379	-1.24336
gnl|UG|Dm#S41641281	-3.62752	-3.03264
gnl|UG|Dm#S41641340	1.26658	1.11622
gnl|UG|Dm#S41641361	-1.17082	-1.01356
gnl|UG|Dm#S41641421	1.50865	1.54327
gnl|UG|Dm#S41641589	1.43722	1.78274
gnl|UG|Dm#S42151555	-2.58025	-3.54608
gnl|UG|Dm#S42151566	-2.24817	-1.60184
gnl|UG|Dm#S42151575	1.049	1.52392
gnl|UG|Dm#S42151630	1.17282	1.46027
gnl|UG|Dm#S42151651	1.36506	1.46098
gnl|UG|Dm#S42527251	2.1038	3.49223
gnl|UG|Dm#S42609498	-2.37152	2.76514
gnl|UG|Dm#S43510103	1.45821	1.5092
gnl|UG|Dm#S43510140	-1.3807	-2.34277
gnl|UG|Dm#S44690714	1.31037	1.18702
gnl|UG|Dm#S44690778	1.398	1.06721
gnl|UG|Dm#S44690820	-2.33013	-4.73525
gnl|UG|Dm#S44690829	-7.38495	-4.96
gnl|UG|Dm#S44690836	2.55587	1.94235
gnl|UG|Dm#S44690865	1.70617	1.16484
gnl|UG|Dm#S44690867	-3.1089	-1.66602
gnl|UG|Dm#S44690907	1.39854	1.63978
gnl|UG|Dm#S44690910	-1.94975	-1.62255
gnl|UG|Dm#S44692866	-2.39367	-1.74904
gnl|UG|Dm#S45445324	2.28698	1.02681
gnl|UG|Dm#S45445335	2.09877	1.18947
gnl|UG|Dm#S45445367	8.9786	2.15436
gnl|UG|Dm#S45783064	1.66211	1.12249
gnl|UG|Dm#S46888332	1.12832	1.91043
gnl|UG|Dm#S46997631	2.21483	3.32784
gnl|UG|Dm#S46997709	-1.44021	-1.30417
gnl|UG|Dm#S46997787	1.25889	1.32204
gnl|UG|Dm#S46997919	1.60185	1.88576
gnl|UG|Dm#S46997961	1.22999	1.04933
gnl|UG|Dm#S46997996	-3.59895	-1.78168
gnl|UG|Dm#S47005565	1.40747	1.19233
gnl|UG|Dm#S47005665	1.7137	1.06097
gnl|UG|Dm#S47022795	1.62987	1.1567
gnl|UG|Dm#S47022796	1.24083	1.01605
gnl|UG|Dm#S47022847	1.56227	1.14988
gnl|UG|Dm#S48377344	1.44656	1.09919
gnl|UG|Dm#S48377349	1.53844	1.47223
gnl|UG|Dm#S48377396	-3.86199	-3.85207
gnl|UG|Dm#S48377463	2.12737	1.21529
gnl|UG|Dm#S48378580	-3.02399	-3.95267
gnl|UG|Dm#S49954171	1.20857	1.05248
gnl|UG|Dm#S49954183	1.32922	1.19869
gnl|UG|Dm#S50155082	2.78033	1.62952
gnl|UG|Dm#S50155095	-3.84262	-6.15463
gnl|UG|Dm#S50370858	-2.28431	-1.45923
gnl|UG|Dm#S50370867	1.62077	1.39836
gnl|UG|Dm#S50370869	-3.49115	-1.2182
gnl|UG|Dm#S50370903	1.62223	1.22944
gnl|UG|Dm#S50371157	1.48548	2.04513
gnl|UG|Dm#S50371159	2.62663	2.07412
gnl|UG|Dm#S50371160	1.85226	1.72913
gnl|UG|Dm#S50371343	-2.74558	-1.27928
gnl|UG|Dm#S50371371	2.65496	2.9868
gnl|UG|Dm#S50371372	-2.60419	-1.40985
gnl|UG|Dm#S50371503	3.11265	1.84624
gnl|UG|Dm#S50371525	1.37121	1.20956
gnl|UG|Dm#S50637454	3.92086	1.84332
gnl|UG|Dm#S50637467	-1.08357	1.1119
gnl|UG|Dm#S50674887	-1.30288	-1.19967
gnl|UG|Dm#S50701503	1.5116	1.1233
gnl|UG|Dm#S50702199	1.29283	1.1703
gnl|UG|Dm#S50702200	-1.63959	-3.43703
gnl|UG|Dm#S50702315	1.30629	1.41959
gnl|UG|Dm#S50702321	-1.47134	-1.27851
gnl|UG|Dm#S50706575	-1.39463	-6.32661
gnl|UG|Dm#S50836534	-1.52917	-1.01229
gnl|UG|Dm#S50836542	1.51394	1.13796
gnl|UG|Dm#S50836543	-1.44384	1.09569
gnl|UG|Dm#S50836552	5.58018	3.14229
gnl|UG|Dm#S50836556	-3.41453	-2.40461
gnl|UG|Dm#S50836570	1.50225	1.13282
gnl|UG|Dm#S50836578	-3.97746	-3.09308
gnl|UG|Dm#S50836587	-1.29613	1.0923
gnl|UG|Dm#S50836596	-3.3925	-2.26711
gnl|UG|Dm#S50876650	-4.65553	-11.5277
gnl|UG|Dm#S50876661	1.54051	1.08059
gnl|UG|Dm#S50876676	1.36276	1.00311
gnl|UG|Dm#S50876679	-3.49942	1.05482
gnl|UG|Dm#S50876680	-3.77921	-1.01928
gnl|UG|Dm#S51728953	-3.01249	-1.35049
gnl|UG|Dm#S51750052	2.28776	2.45171
gnl|UG|Dm#S51750065	-4.83774	-4.24286
gnl|UG|Dm#S51750629	1.06537	1.0607
gnl|UG|Dm#S51821528	2.25992	2.47629
gnl|UG|Dm#S51828678	1.2747	1.28462
gnl|UG|Dm#S51841284	1.37156	1.10136
gnl|UG|Dm#S52109970	-1.84576	-1.18359
gnl|UG|Dm#S52109971	1.14148	1.65451
gnl|UG|Dm#S52109994	1.07138	1.92199
gnl|UG|Dm#S52110008	-1.12502	-1.74587
gnl|UG|Dm#S52110025	1.764	1.15658
gnl|UG|Dm#S52632355	3.25002	2.71779
gnl|UG|Dm#S52632469	1.01388	1.07009
gnl|UG|Dm#S52632486	1.55186	1.93618
gnl|UG|Dm#S52632501	-1.13923	-1.2287
gnl|UG|Dm#S52632542	1.86865	1.18795
gnl|UG|Dm#S53094949	4.26847	1.10319
gnl|UG|Dm#S53095066	2.93799	3.05482
gnl|UG|Dm#S53095327	1.20232	1.18276
gnl|UG|Dm#S53111383	1.49402	1.10701
gnl|UG|Dm#S53177362	1.93594	1.96329
gnl|UG|Dm#S53180840	-1.47866	-2.29881
gnl|UG|Dm#S53180864	-2.2405	1.56384
gnl|UG|Dm#S53180878	-2.34934	-1.51103
gnl|UG|Dm#S53188753	1.14444	1.51217
gnl|UG|Dm#S53188777	-1.44695	-2.26711
gnl|UG|Dm#S53188780	-3.47167	-3.17225
gnl|UG|Dm#S53189536	-2.04416	-3.61241
gnl|UG|Dm#S53257167	-2.82956	-2.40461
gnl|UG|Dm#S53257204	-1.72694	-13.6838
gnl|UG|Dm#S53257214	-1.03498	-1.55399
gnl|UG|Dm#S53257229	1.52332	1.33557
gnl|UG|Dm#S53257237	-1.11803	-1.67748
gnl|UG|Dm#S53257288	-1.45259	-1.44268
gnl|UG|Dm#S53257351	-2.49236	1.0669
gnl|UG|Dm#S53257371	-2.81015	-1.42826
gnl|UG|Dm#S53257397	2.58215	2.78198
gnl|UG|Dm#S53257422	-3.22044	-3.58903
gnl|UG|Dm#S53257461	1.34407	1.14007
gnl|UG|Dm#S53257499	-1.14062	-3.13686
gnl|UG|Dm#S53281380	1.17175	1.05257
gnl|UG|Dm#S53281750	2.44103	1.86979
gnl|UG|Dm#S54949161	-2.39567	-3.19311
gnl|UG|Dm#S54949189	2.2201	1.50992
gnl|UG|Dm#S54949256	1.32632	1.39001
gnl|UG|Dm#S54949538	1.639	1.28309
gnl|UG|Dm#S54949540	1.39428	1.57274
gnl|UG|Dm#S54949562	1.20959	1.11079
gnl|UG|Dm#S54949567	1.48206	1.27606
gnl|UG|Dm#S54949581	1.05401	1.09977
gnl|UG|Dm#S54949914	2.0128	1.04176
gnl|UG|Dm#S54949948	1.71476	1.23098
gnl|UG|Dm#S54950016	-1.59253	1.44518
gnl|UG|Dm#S54950079	-1.36974	-1.08455
gnl|UG|Dm#S54950218	-1.57135	-2.05448
gnl|UG|Dm#S54950287	1.64581	1.19233
gnl|UG|Dm#S54950313	-1.41853	-2.73906
gnl|UG|Dm#S54950404	-4.04256	-1.71071
gnl|UG|Dm#S54950424	1.27452	1.00082
gnl|UG|Dm#S55224679	1.18271	1.30858
gnl|UG|Dm#S55224723	1.8229	1.10034
gnl|UG|Dm#S55224751	-1.3279	-1.67265
gnl|UG|Dm#S55231790	-1.5474	-1.61045
gnl|UG|Dm#S55231810	-2.05494	-1.73973
gnl|UG|Dm#S55231822	-1.38172	-1.56223
gnl|UG|Dm#S55231828	1.67953	1.38924
gnl|UG|Dm#S55231837	1.30364	1.02225
gnl|UG|Dm#S55357404	2.31792	2.11372
gnl|UG|Dm#S55357436	1.20563	1.01699
gnl|UG|Dm#S55357439	1.21627	1.00524
gnl|UG|Dm#S55357453	-9.74686	-9.74686
gnl|UG|Dm#S55458050	1.6156	1.26704
gnl|UG|Dm#S55458113	-1.17749	-1.25503
gnl|UG|Dm#S55458118	1.06799	2.51002
gnl|UG|Dm#S55458124	-1.69926	-12.2682
gnl|UG|Dm#S55458141	-2.69206	1.40532
gnl|UG|Dm#S55458145	-5.27301	-2.38862
gnl|UG|Dm#S55458207	1.37569	1.06447
gnl|UG|Dm#S55480770	-7.05102	-5.19311
gnl|UG|Dm#S55481033	-2.82956	-1.49772
gnl|UG|Dm#S55481050	1.38101	1.36602
gnl|UG|Dm#S55481051	2.1267	1.67149
gnl|UG|Dm#S55481814	1.2587	1.13203
gnl|UG|Dm#S55844941	1.43193	1.18727
gnl|UG|Dm#S55844944	3.16315	3.23008
gnl|UG|Dm#S55844947	-3.62563	-3.43514
gnl|UG|Dm#S55844949	-1.92833	-4.30543
gnl|UG|Dm#S55844955	-2.19031	-6.76536
gnl|UG|Dm#S55844965	-2.52798	-5.84
gnl|UG|Dm#S55844966	-12.3479	1.73507
gnl|UG|Dm#S55844968	-1.06353	-2.85489
gnl|UG|Dm#S55844970	-2.51859	-1.65259
gnl|UG|Dm#S55897290	-2.82299	-4.55004
gnl|UG|Dm#S55897296	-1.34656	-2.03264
gnl|UG|Dm#S55897303	-1.07771	-7.02199
gnl|UG|Dm#S55897318	1.31339	2.49021
gnl|UG|Dm#S55897321	-3.55501	-2.84465
gnl|UG|Dm#S56463243	1.4099	1.10846
gnl|UG|Dm#S56529361	1.79732	1.17201
gnl|UG|Dm#S56553953	1.08571	1.3384
gnl|UG|Dm#S56657967	-3.03038	-1.21311
gnl|UG|Dm#S56657986	2.04878	1.17744
gnl|UG|Dm#S56660260	-1.65334	-1.63512
gnl|UG|Dm#S56867234	-1.57177	-2.88378
gnl|UG|Dm#S56994870	-1.20507	-1.40461

## Sheet: Table S7.xls
Table S7. Differential gene expression, wild type vs p8 mutant testes
GeneID	Gene_length	Wild_type-Expression	p8_mutant-Expression	Wild_type-RPKM	p8_mutant-RPKM	log2 Ratio(p8_mutant/Wild_type)	Up-Down-Regulation(p8_mutant/Wild_type)	P-value	FDR	Description	GO Component	GO Function	GO Process	Blast nr
gnl|UG|Dm#S13564574	3372	6	1344	0.0905234	21.0626	7.86218	Up	0	0	Drosophila melanogaster CG17097 (CG17097), transcript variant B, mRNA /cds=p(1,3264) /gb=NM_135585 /gi=281376935 /ug=Dm.18743 /len=3372	-	GO:0016788//hydrolase activity, acting on ester bonds	GO:0044238//primary metabolic process	gi|24583485|ref|NP_609429.1|/0/CG17097, isoform B [Drosophila melanogaster]
gnl|UG|Dm#S13530404	695	36	7214	2.63521	548.519	7.70148	Up	0	0	GM03804.5prime GM Drosophila melanogaster ovary BlueScript Drosophila melanogaster cDNA clone GM03804 5prime similar to M18022: D.melanogaster Trp-tRNA, Cys-tRNA, Tyr-tRNA, NADH dehydrogenase subunit 2 (3' end) cytochrome oxidase subunit 1 (5' end) g ... /clone=GM03804 /clone_end=5' /gb=AA802066 /gi=2871185 /ug=Dm.36765 /len=695	GO:0043231//intracellular membrane-bounded organelle;GO:0044425//membrane part	GO:0016491//oxidoreductase activity;GO:0005506//iron ion binding	GO:0055114//oxidation-reduction process;GO:0006091//generation of precursor metabolites and energy	gi|8573408|gb|AAF77258.1|/5.68179e-79/cytochrome c oxidase subunit I [Drosophila mauritiana]
gnl|UG|Dm#S13548062	3364	6	911	0.0907387	14.3108	7.30117	Up	2.1e-269	1.35e-267	Drosophila melanogaster GH11711 full insert cDNA /cds=p(1,3222) /gb=AY118773 /gi=21429909 /ug=Dm.13503 /len=3364	-	GO:0016788//hydrolase activity, acting on ester bonds	GO:0044238//primary metabolic process	gi|24583482|ref|NP_723603.1|/0/CG31872 [Drosophila melanogaster]
gnl|UG|Dm#S20483601	541	19	2647	1.78671	258.558	7.17704	Up	0	0	EC00159.3prime Exelixis FlyTag ML01 pSport-Tag21 Drosophila melanogaster cDNA clone EC00159 3, mRNA sequence /clone=EC00159 /clone_end=3' /gb=CO179765 /gi=48952646 /ug=Dm.38063 /len=541	GO:0043231//intracellular membrane-bounded organelle;GO:0044425//membrane part	GO:0016491//oxidoreductase activity;GO:0005506//iron ion binding	GO:0055114//oxidation-reduction process;GO:0006091//generation of precursor metabolites and energy	gi|328864244|gb|AEB53205.1|/1.15308e-68/cytochrome c oxidase subunit I [Drosophila melanogaster]
gnl|UG|Dm#S13283552	721	6	477	0.423363	34.961	6.36771	Up	8.19e-137	2.09e-135	Drosophila melanogaster Male-specific RNA 57Da (Mst57Da), mRNA /cds=p(420,647) /gb=NM_080167 /gi=116008183 /ug=Dm.1759 /len=721	-	-	-	-
gnl|UG|Dm#S30528101	1849	10	679	0.275144	19.4059	6.14016	Up	6.52e-192	2.57e-190	Drosophila melanogaster IP12678 full insert cDNA /cds=p(264,1721) /gb=BT024293 /gi=85857639 /ug=Dm.18368 /len=1849	GO:0031224//intrinsic to membrane	-	GO:0006810//transport	gi|24581398|ref|NP_608764.1|/0/CG8837 [Drosophila melanogaster]
gnl|UG|Dm#S13277441	2091	15	900	0.364951	22.7452	5.96171	Up	2.78e-251	1.55e-249	Drosophila melanogaster GH04232 full length cDNA /cds=p(15,2012) /gb=AY060618 /gi=16767895 /ug=Dm.3937 /len=2091	-	-	-	gi|19920512|ref|NP_608591.1|/0/CG5397 [Drosophila melanogaster]
gnl|UG|Dm#S13340400	489	6	223	0.624223	24.0989	5.27076	Up	3.49e-60	3.36e-59	bs53a10.y1 Drosophila melanogaster adult testis library Drosophila melanogaster cDNA clone bs53a10 5', mRNA sequence /clone=bs53a10 /clone_end=5' /gb=BE976556 /gi=10606151 /ug=Dm.7457 /len=489	-	-	-	gi|85861029|gb|ABC86464.1|/9.10385e-63/IP04962p [Drosophila melanogaster]
gnl|UG|Dm#S37513731	506	9	269	0.904877	28.0933	4.95636	Up	3.52e-70	4.01e-69	IP05957.5prime IP Drosophila melanogaster iPCR Amplified Library Drosophila melanogaster cDNA clone IP05957 5, mRNA sequence /clone=IP05957 /clone_end=5' /gb=EL876094 /gi=133842465 /ug=Dm.26944 /len=506	-	-	-	gi|24654228|ref|NP_611153.1|/3.95653e-70/Acp53C14b [Drosophila melanogaster]
gnl|UG|Dm#S13544772	1954	14	402	0.364503	10.8718	4.89852	Up	1.55e-103	2.76e-102	Drosophila melanogaster RE71294 full insert cDNA /cds=p(172,1833) /gb=AY094897 /gi=20151780 /ug=Dm.30911 /len=1954	GO:0043231//intracellular membrane-bounded organelle	GO:0016491//oxidoreductase activity;GO:0005506//iron ion binding	GO:0008152//metabolic process	gi|19922108|ref|NP_610796.1|/0/Cyp301a1 [Drosophila melanogaster]
gnl|UG|Dm#S25030288	1224	7	193	0.290947	8.33252	4.83992	Up	4.21e-50	3.42e-49	Drosophila melanogaster IP02514 full insert cDNA /cds=p(1,1157) /gb=BT023288 /gi=66772784 /ug=Dm.27174 /len=1224	-	GO:0005488//binding;GO:0004866//endopeptidase inhibitor activity	GO:0030162//regulation of proteolysis	gi|66772785|gb|AAY55704.1|/0/IP02514p [Drosophila melanogaster]
gnl|UG|Dm#S13564745	2037	11	255	0.274726	6.6153	4.58974	Up	7.97e-64	8.16e-63	Drosophila melanogaster CG9525 (CG9525), mRNA /cds=p(1,2037) /gb=NM_135416 /gi=24582955 /ug=Dm.27670 /len=2037	-	-	-	gi|24582956|ref|NP_609260.1|/0/CG9525 [Drosophila melanogaster]
gnl|UG|Dm#S55844969	577	10	200	0.881701	18.317	4.37675	Up	6.33e-49	5.03e-48	Drosophila melanogaster MIP22649 full insert cDNA /cds=p(256,471) /gb=BT124929 /gi=297307187 /ug=Dm.37953 /len=577	-	-	-	gi|297307188|gb|ADI32767.1|/2.8376e-37/MIP22649p [Drosophila melanogaster]
gnl|UG|Dm#S13283076	578	18	348	1.58432	31.8165	4.32784	Up	1.81e-83	2.48e-82	Drosophila melanogaster AT24650 full length cDNA /cds=p(152,385) /gb=AY070816 /gi=17944740 /ug=Dm.6271 /len=578	-	-	-	gi|17944741|gb|AAL48438.1|/1.9651e-38/AT24650p [Drosophila melanogaster]
gnl|UG|Dm#S13336671	693	20	331	1.46823	25.2403	4.10358	Up	1.17e-76	1.45e-75	bs12b09.y1 Drosophila melanogaster adult testis library Drosophila melanogaster cDNA clone bs12b09 5', mRNA sequence /clone=bs12b09 /clone_end=5' /gb=AI945374 /gi=9990715 /ug=Dm.31661 /len=693	-	-	-	-
gnl|UG|Dm#S13559077	1338	14	226	0.532316	8.92592	4.06765	Up	1.75e-52	1.49e-51	Drosophila melanogaster CG31058 (CG31058), mRNA /cds=p(1,1338) /gb=NM_170345 /gi=24650677 /ug=Dm.34057 /len=1338	-	-	-	gi|24650678|ref|NP_733224.1|/1.75227e-131/CG31058 [Drosophila melanogaster]
gnl|UG|Dm#S20686288	645	190	3063	14.9862	250.95	4.0657	Up	0	0	EC36712.5prime Exelixis FlyTag ML01 pSport-Tag21 Drosophila melanogaster cDNA clone EC36712 5, mRNA sequence /clone=EC36712 /clone_end=5' /gb=CO193736 /gi=49004911 /ug=Dm.36826 /len=645	GO:0019866//organelle inner membrane;GO:0043231//intracellular membrane-bounded organelle;GO:0031224//intrinsic to membrane	GO:0043169//cation binding;GO:0003824//catalytic activity	GO:0051234//establishment of localization;GO:0022900//electron transport chain	gi|208612582|gb|ACI28618.1|/2.6607e-88/cytochrome b [Drosophila melanogaster]
gnl|UG|Dm#S14770009	4738	68	1089	0.730148	12.146	4.05615	Up	1.89e-246	1.02e-244	Drosophila melanogaster hibris (hbs), transcript variant B, mRNA /cds=p(394,4101) /gb=NM_176175 /gi=28573430 /ug=Dm.1858 /len=4738	GO:0044464//cell part	-	GO:0014706//striated muscle tissue development;GO:0048592//eye morphogenesis;GO:0000768//syncytium formation by plasma membrane fusion	gi|28573431|ref|NP_788355.1|/0/hibris, isoform B [Drosophila melanogaster]
gnl|UG|Dm#S33273213	424	19	288	2.27974	35.8944	3.97682	Up	2.05e-65	2.14e-64	527140 MN08 Drosophila melanogaster cDNA clone 292681, mRNA sequence /clone=292681 /gb=EC264822 /gi=107327467 /ug=Dm.24116 /len=424	-	-	-	gi|189182068|gb|ACD81810.1|/1.20026e-17/IP21350p [Drosophila melanogaster]
gnl|UG|Dm#S13285578	2244	8	119	0.18137	2.80236	3.94964	Up	1.04e-27	5.32e-27	Drosophila melanogaster brachyenteron (byn), mRNA /cds=p(1,2244) /gb=NM_079307 /gi=17647222 /ug=Dm.27127 /len=2244	GO:0043231//intracellular membrane-bounded organelle	GO:0003676//nucleic acid binding;GO:0001071//nucleic acid binding transcription factor activity	GO:0048565//digestive tract development;GO:0008354//germ cell migration;GO:0045165//cell fate commitment;GO:0006351//transcription, DNA-dependent;GO:0001707//mesoderm formation	gi|17647223|ref|NP_524031.1|/0/brachyenteron [Drosophila melanogaster]
gnl|UG|Dm#S13282528	2779	7	104	0.128147	1.97763	3.94791	Up	2.27e-24	1.05e-23	Drosophila melanogaster RE39877 full length cDNA /cds=p(1233,1700) /gb=AY071365 /gi=17945881 /ug=Dm.5965 /len=2779	-	-	-	gi|17945882|gb|AAL48987.1|/3.86491e-55/RE39877p [Drosophila melanogaster]
gnl|UG|Dm#S13557915	1800	21	296	0.593532	8.69	3.87196	Up	7.1e-66	7.49e-65	Drosophila melanogaster ionotropic receptor 52c (Ir52c), mRNA /cds=p(1,1800) /gb=NM_166098 /gi=24653872 /ug=Dm.19404 /len=1800	-	-	-	gi|24653873|ref|NP_725470.1|/0/ionotropic receptor 52c [Drosophila melanogaster]
gnl|UG|Dm#S35175722	8212	48	671	0.297365	4.31791	3.86003	Up	5.59e-147	1.57e-145	Drosophila melanogaster sticks and stones (sns), transcript variant B, mRNA /cds=p(549,5177) /gb=NM_001043067 /gi=116007671 /ug=Dm.14097 /len=8212	GO:0016020//membrane	-	GO:0001700//embryonic development via the syncytial blastoderm;GO:0048592//eye morphogenesis;GO:0016337//cell-cell adhesion;GO:0007010//cytoskeleton organization;GO:0002164//larval development;GO:0000768//syncytium formation by plasma membrane fusion	gi|116007672|ref|NP_001036532.1|/0/sticks and stones, isoform B [Drosophila melanogaster]
gnl|UG|Dm#S13283314	1807	6	82	0.168924	2.39804	3.82741	Up	4.59e-19	1.81e-18	Drosophila melanogaster GH22889 full length cDNA /cds=p(17,1675) /gb=AY070518 /gi=17944187 /ug=Dm.1599 /len=1807	-	GO:0016972//thiol oxidase activity	GO:0008152//metabolic process;GO:0019725//cellular homeostasis	gi|21355839|ref|NP_650998.1|/0/CG17843 [Drosophila melanogaster]
gnl|UG|Dm#S41641243	2826	81	1103	1.45818	20.6255	3.82219	Up	1.18e-238	6.08e-237	Drosophila melanogaster CG34366 (CG34366), mRNA /cds=p(1,2826) /gb=NM_001103661 /gi=161076828 /ug=Dm.18195 /len=2826	GO:0005887//integral to plasma membrane	GO:0046914//transition metal ion binding;GO:0005267//potassium channel activity	GO:0034220//ion transmembrane transport;GO:0030001//metal ion transport	gi|386769366|ref|NP_001097131.2|/0/Shaw-like [Drosophila melanogaster]
gnl|UG|Dm#S13279849	2276	53	717	1.18468	16.6474	3.81273	Up	1.9e-155	5.82e-154	Drosophila melanogaster Ror (Ror), mRNA /cds=p(130,2187) /gb=NM_057614 /gi=19549720 /ug=Dm.4808 /len=2276	GO:0031224//intrinsic to membrane	GO:0004713//protein tyrosine kinase activity;GO:0032559;GO:0004888//transmembrane signaling receptor activity	GO:0006464//protein modification process;GO:0007399//nervous system development;GO:0007167//enzyme linked receptor protein signaling pathway	gi|17136878|ref|NP_476962.1|/0/Ror [Drosophila melanogaster]
gnl|UG|Dm#S13278023	1472	10	135	0.345613	4.84648	3.80971	Up	1.9e-30	1.05e-29	Drosophila melanogaster GH10507 full length cDNA /cds=p(11,1384) /gb=AY058332 /gi=16197834 /ug=Dm.7862 /len=1472	-	GO:0016788//hydrolase activity, acting on ester bonds	GO:0044238//primary metabolic process	gi|19921104|ref|NP_609428.1|/0/CG18284 [Drosophila melanogaster]
gnl|UG|Dm#S13275143	3989	56	717	0.714202	9.49851	3.7333	Up	7.02e-153	2.08e-151	Drosophila melanogaster clone GH07312 BcDNA.GH07312 (BcDNA.GH07312) mRNA, complete cds /cds=p(109,3774) /gb=AF145639 /gi=5052567 /ug=Dm.2382 /len=3989	GO:0031224//intrinsic to membrane	GO:0008066//glutamate receptor activity	GO:0007635//chemosensory behavior;GO:0031339;GO:0007166//cell surface receptor linked signaling pathway	gi|17738103|ref|NP_524438.1|/0/metabotropic GABA-B receptor subtype 2, isoform B [Drosophila melanogaster]
gnl|UG|Dm#S24849031	2320	98	1159	2.149	26.3995	3.61878	Up	7.76e-240	4.04e-238	Drosophila melanogaster IP01059 full insert cDNA /cds=p(279,2078) /gb=BT022202 /gi=66571261 /ug=Dm.27993 /len=2320	-	GO:0003677//DNA binding;GO:0001071//nucleic acid binding transcription factor activity	GO:0006351//transcription, DNA-dependent	gi|24638716|ref|NP_651951.1|/0/forkhead domain 102C [Drosophila melanogaster]
gnl|UG|Dm#S19187197	3024	65	756	1.09353	13.2111	3.5947	Up	3.46e-156	1.07e-154	Drosophila melanogaster CG7802 (CG7802), transcript variant B, mRNA /cds=p(220,2454) /gb=NM_206583 /gi=45553665 /ug=Dm.11847 /len=3024	-	-	-	gi|21358559|ref|NP_651733.1|/0/neyo, isoform A [Drosophila melanogaster]
gnl|UG|Dm#S13275650	1590	29	334	0.927894	11.1007	3.58055	Up	1.09e-69	1.23e-68	Drosophila melanogaster mRNA for serine protease inhibitor (serpin-2), (sp2 gene) /cds=p(370,1497) /gb=AJ251745 /gi=6572144 /ug=Dm.1539 /len=1590	-	GO:0004866//endopeptidase inhibitor activity	-	gi|6572145|emb|CAB63097.1|/0/serine protease inhibitor (serpin-2) [Drosophila melanogaster]
gnl|UG|Dm#S13276507	2130	9	102	0.214961	2.53059	3.55732	Up	3.79e-22	1.66e-21	Drosophila melanogaster LP08894 full length cDNA /cds=p(118,1905) /gb=AY061553 /gi=16769763 /ug=Dm.1188 /len=2130	GO:0044421//extracellular region part	GO:0004553//hydrolase activity, hydrolyzing O-glycosyl compounds;GO:0030247//polysaccharide binding;GO:0043167//ion binding	GO:0006026	gi|21358195|ref|NP_650314.1|/0/Cht5 [Drosophila melanogaster]
gnl|UG|Dm#S13564010	6101	168	1897	1.40089	16.4311	3.55201	Up	0	0	Drosophila melanogaster CG10186 (CG10186), transcript variant C, mRNA /cds=p(432,4502) /gb=NM_165306 /gi=281365211 /ug=Dm.6835 /len=6101	-	-	-	gi|24585259|ref|NP_724204.1|/0/CG10186, isoform C [Drosophila melanogaster]
gnl|UG|Dm#S21508807	1301	7	79	0.273727	3.20886	3.55125	Up	2.02e-17	7.53e-17	Drosophila melanogaster SD23260 full insert cDNA /cds=p(217,1200) /gb=BT015175 /gi=51091980 /ug=Dm.21186 /len=1301	-	GO:0016614//oxidoreductase activity, acting on CH-OH group of donors;GO:0000166//nucleotide binding	-	gi|51091981|gb|AAT94404.1|/0/SD23260p [Drosophila melanogaster]
gnl|UG|Dm#S42527251	123	6	65	2.48167	27.926	3.49223	Up	2.28e-14	7.64e-14	Dmel_neb_008735_0912_2818 D. melanogaster - 454 sequencing (nebulized cDNA library) Drosophila melanogaster cDNA, mRNA sequence /gb=EV600023 /gi=164497479 /ug=Dm.36453 /len=123	-	-	-	-
gnl|UG|Dm#S37516055	603	16	169	1.3499	14.8105	3.4557	Up	5.86e-35	3.55e-34	IP08269.3prime IP Drosophila melanogaster iPCR Amplified Library Drosophila melanogaster cDNA clone IP08269 3, mRNA sequence /clone=IP08269 /clone_end=3' /gb=EL878418 /gi=133844952 /ug=Dm.34888 /len=603	-	GO:0016772//transferase activity, transferring phosphorus-containing groups;GO:0004091//carboxylesterase activity	GO:0019637//organophosphate metabolic process;GO:0006629//lipid metabolic process	gi|24762327|ref|NP_726341.1|/6.18283e-94/CG30184 [Drosophila melanogaster]
gnl|UG|Dm#S13554255	3777	34	355	0.457962	4.96686	3.43903	Up	1.72e-71	1.99e-70	Drosophila melanogaster RE37929 full insert cDNA /cds=p(567,2984) /gb=BT001629 /gi=25012567 /ug=Dm.14928 /len=3777	-	-	-	gi|25012568|gb|AAN71384.1|/0/RE37929p [Drosophila melanogaster]
gnl|UG|Dm#S13544685	3198	16	167	0.25453	2.75955	3.43853	Up	2.04e-34	1.22e-33	Drosophila melanogaster GH13988 full insert cDNA /cds=p(1699,2286) /gb=AY095009 /gi=20151954 /ug=Dm.11994 /len=3198	GO:0031224//intrinsic to membrane	GO:0008528//G-protein coupled peptide receptor activity;GO:0005179//hormone activity	GO:0007166//cell surface receptor linked signaling pathway	gi|194756944|ref|XP_001960730.1|/9.10205e-151/GF13503 [Drosophila ananassae]
gnl|UG|Dm#S13558666	1812	48	487	1.34766	14.2027	3.39764	Up	1.92e-96	3.1e-95	Drosophila melanogaster ionotropic receptor 100a (Ir100a), mRNA /cds=p(1,1812) /gb=NM_143641 /gi=24651764 /ug=Dm.31224 /len=1812	-	-	-	gi|45550870|ref|NP_651898.2|/0/ionotropic receptor 100a [Drosophila melanogaster]
gnl|UG|Dm#S25030635	877	25	253	1.45023	15.2448	3.39396	Up	8.19e-51	6.71e-50	Drosophila melanogaster IP04289 full insert cDNA /cds=p(177,725) /gb=BT022941 /gi=66772090 /ug=Dm.27291 /len=877	-	-	-	gi|161078278|ref|NP_001097784.1|/1.91364e-36/CCHamide-1 [Drosophila melanogaster]
gnl|UG|Dm#S13328939	631	6	59	0.483748	4.94109	3.3525	Up	9.62e-13	3.02e-12	SD09444.5prime SD Drosophila melanogaster Schneider L2 cell culture pOT2 Drosophila melanogaster cDNA clone SD09444 5 similar to CG10813: FBan0010813 'defense/immunity protein' located on: 3L 63C5-63C5;: 04/13/2001, mRNA sequence /clone=SD09444 /clone_end=5' /gb=AI542925 /gi=4460298 /ug=Dm.15767 /len=631	-	-	GO:0006952//defense response	gi|218506011|gb|ACK77647.1|/3.49687e-21/LP14083p [Drosophila melanogaster]
gnl|UG|Dm#S46997631	1249	6	58	0.244392	2.45395	3.32784	Up	1.79e-12	5.56e-12	Drosophila melanogaster LD12611 full insert cDNA /cds=p(104,1099) /gb=BT044466 /gi=201066244 /ug=Dm.21163 /len=1249	-	GO:0003824//catalytic activity	GO:0008152//metabolic process	gi|28572124|ref|NP_788714.1|/0/CG33099 [Drosophila melanogaster]
gnl|UG|Dm#S13546801	1437	8	77	0.283224	2.83162	3.32161	Up	3.95e-16	1.41e-15	Drosophila melanogaster Cyp316a1 (Cyp316a1), mRNA /cds=p(1,1437) /gb=NM_139872 /gi=21356564 /ug=Dm.25449 /len=1437	-	GO:0016491//oxidoreductase activity;GO:0005506//iron ion binding	GO:0008152//metabolic process	gi|21356565|ref|NP_648129.1|/0/Cyp316a1 [Drosophila melanogaster]
gnl|UG|Dm#S13280803	1252	10	95	0.406343	4.00977	3.30275	Up	1.67e-19	6.69e-19	Drosophila melanogaster ornithine decarboxylase 2 (Odc2), mRNA /cds=p(1,1182) /gb=NM_057705 /gi=24586473 /ug=Dm.5265 /len=1252	-	GO:0016831//carboxy-lyase activity	GO:0006595//polyamine metabolic process	gi|24586474|ref|NP_477053.2|/0/ornithine decarboxylase 2 [Drosophila melanogaster]
gnl|UG|Dm#S13273839	678	25	235	1.87589	18.3163	3.28748	Up	5.33e-46	4.04e-45	D.melanogaster ubiquitin-hybrid (UB3-D) mRNA, complete cds /cds=p(134,604) /gb=M22536 /gi=158754 /ug=Dm.4835 /len=678	GO:0043231//intracellular membrane-bounded organelle;GO:0015630//microtubule cytoskeleton;GO:0015935//small ribosomal subunit	GO:0005198//structural molecule activity	GO:0050896//response to stimulus;GO:0051276//chromosome organization;GO:0022613//ribonucleoprotein complex biogenesis;GO:0019538//protein metabolic process;GO:0006351//transcription, DNA-dependent	gi|17136574|ref|NP_476778.1|/3.28726e-63/ribosomal protein S27A [Drosophila melanogaster]
gnl|UG|Dm#S20902025	469	49	460	5.31521	51.8305	3.2856	Up	1.72e-88	2.49e-87	EK298849.5prime Exelixis FlyTag CK01 pCDNA-SK+ Drosophila melanogaster cDNA clone EK298849 5, mRNA sequence /clone=EK298849 /clone_end=5' /gb=CO331229 /gi=49391504 /ug=Dm.34440 /len=469	GO:0031981//nuclear lumen;GO:0044444//cytoplasmic part	GO:0032559;GO:0019787//small conjugating protein ligase activity	GO:0000209//protein polyubiquitination;GO:0043161//proteasomal ubiquitin-dependent protein catabolic process;GO:0007178//transmembrane receptor protein serine/threonine kinase signaling pathway;GO:0045841//negative regulation of mitotic metaphase/anaphase transition;GO:0007050//cell cycle arrest;GO:0051439//regulation of ubiquitin-protein ligase activity involved in mitotic cell cycle	gi|24656930|ref|NP_647823.1|/2.87498e-69/CG10862 [Drosophila melanogaster]
gnl|UG|Dm#S13282451	1343	6	56	0.227286	2.2035	3.27721	Up	6.13e-12	1.86e-11	Drosophila melanogaster RE52723 full length cDNA /cds=p(61,1152) /gb=AY071442 /gi=17946041 /ug=Dm.29783 /len=1343	GO:0005667//transcription factor complex	GO:0043566//structure-specific DNA binding	GO:0034622;GO:0006366//transcription from RNA polymerase II promoter	gi|21358535|ref|NP_650499.1|/0/PSEA-binding protein 45kD [Drosophila melanogaster]
gnl|UG|Dm#S13374763	495	11	102	1.13054	10.8892	3.26782	Up	1.18e-20	4.89e-20	LD10128.3prime LD Drosophila melanogaster embryo BlueScript Drosophila melanogaster cDNA clone LD10128 3, mRNA sequence /clone=LD10128 /clone_end=3' /gb=BG637955 /gi=13766379 /ug=Dm.33792 /len=495	-	-	-	-
gnl|UG|Dm#S52109976	3002	13	119	0.220308	2.09477	3.2492	Up	9.34e-24	4.28e-23	Drosophila melanogaster MIP05668 full insert cDNA /cds=p(642,1460) /gb=BT083387 /gi=229462529 /ug=Dm.20260 /len=3002	GO:0031224//intrinsic to membrane	GO:0008528//G-protein coupled peptide receptor activity	GO:0007166//cell surface receptor linked signaling pathway	gi|320543284|ref|NP_996297.3|/0/cardioacceleratory peptide receptor [Drosophila melanogaster]
gnl|UG|Dm#S24849108	4052	51	461	0.640321	6.01218	3.23102	Up	2.5e-87	3.57e-86	Drosophila melanogaster IP09048 full insert cDNA /cds=p(340,2988) /gb=BT022124 /gi=66571107 /ug=Dm.24066 /len=4052	-	-	-	gi|161078328|ref|NP_001097806.1|/0/CG6118, isoform C [Drosophila melanogaster]
gnl|UG|Dm#S55844944	972	60	542	3.14038	29.4668	3.23008	Up	2.38e-102	4.14e-101	Drosophila melanogaster MIP22714 full insert cDNA /cds=p(402,623) /gb=BT124954 /gi=297307237 /ug=Dm.37930 /len=972	-	-	-	gi|41619426|tpg|DAA04169.1|/1.08802e-46/TPA: TPA_inf: HDC14460 [Drosophila melanogaster]
gnl|UG|Dm#S25666471	5030	12	107	0.12137	1.12413	3.21133	Up	2.8e-21	1.19e-20	Drosophila melanogaster RE57708 full insert cDNA /cds=p(1209,3557) /gb=BT023487 /gi=68051242 /ug=Dm.4703 /len=5030	GO:0016021//integral to membrane	GO:0004993//serotonin receptor activity	GO:0007200//activation of phospholipase C activity by G-protein coupled receptor protein signaling pathway coupled to IP3 second messenger;GO:0042749//regulation of circadian sleep/wake cycle;GO:0007193//inhibition of adenylate cyclase activity by G-protein signaling pathway	gi|62512163|sp|P28285.2|5HT2A_DROME/0/RecName: Full=5-hydroxytryptamine receptor 2A; Short=5-HT receptor 2A; AltName: Full=Serotonin receptor 2A
gnl|UG|Dm#S13278276	2869	15	131	0.265986	2.41291	3.18135	Up	1.56e-25	7.53e-25	Drosophila melanogaster GH08002 full length cDNA /cds=p(188,2782) /gb=AY058315 /gi=16182656 /ug=Dm.5234 /len=2869	-	-	-	gi|16182657|gb|AAL13544.1|/1.52945e-163/GH08002p [Drosophila melanogaster]
gnl|UG|Dm#S54949190	973	7	60	0.366001	3.25866	3.15436	Up	2.6e-12	8.05e-12	Drosophila melanogaster CG42624 (CG42624), mRNA /cds=p(1,973) /gb=NM_001170388 /gi=281366794 /ug=Dm.37626 /len=973	GO:0043232	GO:0005488//binding	-	gi|281366795|ref|NP_001163859.1|/8.62103e-177/CG42624, partial [Drosophila melanogaster]
gnl|UG|Dm#S24506584	4286	20	171	0.237397	2.10836	3.15075	Up	1.32e-32	7.64e-32	Drosophila melanogaster DopEcR (DopEcR), transcript variant B, mRNA /cds=p(1797,2765) /gb=NM_001014560 /gi=62471896 /ug=Dm.7965 /len=4286	GO:0031224//intrinsic to membrane	GO:0004930//G-protein coupled receptor activity	GO:0007166//cell surface receptor linked signaling pathway;GO:0002165//instar larval or pupal development	gi|24657582|ref|NP_647897.2|/0/Dopamine/Ecdysteroid receptor, isoform A [Drosophila melanogaster]
gnl|UG|Dm#S50836552	1259	8	68	0.323267	2.8542	3.14229	Up	9.66e-14	3.14e-13	Drosophila melanogaster MIP07173 full insert cDNA /cds=p(1,410) /gb=BT072884 /gi=224922861 /ug=Dm.6333 /len=1259	-	GO:0005488//binding	GO:0051234//establishment of localization	gi|224922862|gb|ACN67108.1|/1.94392e-60/MIP07173p [Drosophila melanogaster]
gnl|UG|Dm#S53180886	568	14	119	1.25394	11.0713	3.14229	Up	4.6e-23	2.06e-22	Drosophila melanogaster MIP13653 full insert cDNA /cds=p(1,359) /gb=BT099846 /gi=260064094 /ug=Dm.17809 /len=568	-	-	-	gi|24586616|ref|NP_610393.1|/8.78644e-12/CG14752 [Drosophila melanogaster]
gnl|UG|Dm#S24572827	975	12	102	0.626144	5.52836	3.14229	Up	5.8e-20	2.36e-19	Drosophila melanogaster CG40378 (CG40378), mRNA /cds=p(1,975) /gb=NM_001015335 /gi=160714777 /ug=Dm.30444 /len=975	GO:0044464//cell part	GO:0046914//transition metal ion binding	-	gi|334688871|gb|AEG79841.1|/9.5572e-175/IP04839p [Drosophila melanogaster]
gnl|UG|Dm#S13556004	2190	69	585	1.60288	14.116	3.13859	Up	2.17e-107	4.05e-106	Drosophila melanogaster CG32052 (CG32052), mRNA /cds=p(1,1467) /gb=NM_168375 /gi=221331057 /ug=Dm.13610 /len=2190	-	-	-	gi|221331058|ref|NP_729555.3|/0/CG32052 [Drosophila melanogaster]
gnl|UG|Dm#S13275168	1161	8	67	0.350554	3.0496	3.12091	Up	1.77e-13	5.7e-13	Drosophila melanogaster clone GH02976 BcDNA.GH02976 (BcDNA.GH02976) mRNA, complete cds /cds=p(38,1051) /gb=AF145612 /gi=5052513 /ug=Dm.3170 /len=1161	-	GO:0030247//polysaccharide binding	GO:0006022	gi|19921036|ref|NP_609339.1|/0/obstructor-B [Drosophila melanogaster]
gnl|UG|Dm#S13277614	2227	9	74	0.205598	1.75595	3.09435	Up	1.21e-14	4.08e-14	Drosophila melanogaster GH27263 full length cDNA /cds=p(101,1024) /gb=AY060349 /gi=16648245 /ug=Dm.19586 /len=2227	GO:0044464//cell part	GO:0016740//transferase activity	-	gi|85724892|ref|NP_001033879.1|/1.06457e-169/CG9109, isoform B [Drosophila melanogaster]
gnl|UG|Dm#S13560924	8232	25	204	0.154501	1.30956	3.08339	Up	7.57e-38	4.93e-37	Drosophila melanogaster CG14692 (CG14692), mRNA /cds=p(1,8232) /gb=NM_141762 /gi=221378641 /ug=Dm.28014 /len=8232	-	GO:0019887//protein kinase regulator activity	GO:0023052//signaling	gi|320542611|ref|NP_650019.4|/0/CG14692 [Drosophila melanogaster]
gnl|UG|Dm#S13274738	3655	8	65	0.111352	0.939781	3.07719	Up	5.9e-13	1.87e-12	Drosophila melanogaster mRNA for Sox50E protein (Sox50E gene) /cds=p(1072,3228) /gb=AJ250955 /gi=6624901 /ug=Dm.2578 /len=3655	-	GO:0003676//nucleic acid binding	-	gi|6624902|emb|CAB63944.1|/0/Sox50E protein [Drosophila melanogaster]
gnl|UG|Dm#S14233787	2084	14	113	0.341765	2.86537	3.06765	Up	1.69e-21	7.24e-21	Drosophila melanogaster RE05264 full insert cDNA /cds=p(436,1914) /gb=BT003541 /gi=28317051 /ug=Dm.18157 /len=2084	GO:0044425//membrane part;GO:0043232	GO:0005515//protein binding	-	gi|24583370|ref|NP_609384.1|/0/CG5022 [Drosophila melanogaster]
gnl|UG|Dm#S37523346	804	22	177	1.39208	11.6337	3.063	Up	7.9e-33	4.6e-32	IP17064.3prime IP Drosophila melanogaster iPCR Amplified Library Drosophila melanogaster cDNA clone IP17064 3, mRNA sequence /clone=IP17064 /clone_end=3' /gb=EL885709 /gi=133852245 /ug=Dm.34948 /len=804	GO:0043005//neuron projection;GO:0044297//cell body	GO:0042802//identical protein binding;GO:0043498//cell surface binding;GO:0004888//transmembrane signaling receptor activity	GO:0008038//neuron recognition;GO:0048675//axon extension;GO:0007420//brain development;GO:0006935//chemotaxis;GO:0006897//endocytosis	gi|198456023|ref|XP_001360206.2|/3.72576e-53/dscam [Drosophila pseudoobscura pseudoobscura]
gnl|UG|Dm#S40979002	932	7	56	0.382102	3.17521	3.05482	Up	2.91e-11	8.54e-11	Drosophila melanogaster GH09022 full insert cDNA /cds=p(1,845) /gb=BT030816 /gi=157816407 /ug=Dm.16004 /len=932	-	-	-	gi|157816408|gb|ABV82198.1|/4.72023e-153/GH09022p [Drosophila melanogaster]
gnl|UG|Dm#S53095066	3291	7	56	0.10821	0.899209	3.05482	Up	2.91e-11	8.54e-11	Drosophila melanogaster IP04317 full insert cDNA /cds=p(745,2004) /gb=BT099518 /gi=255683489 /ug=Dm.23935 /len=3291	-	-	-	gi|281363615|ref|NP_001033956.2|/0/dpr13 [Drosophila melanogaster]
gnl|UG|Dm#S13279823	3778	9	71	0.121193	0.993109	3.03464	Up	7.27e-14	2.38e-13	Drosophila melanogaster stubble (Sb), mRNA /cds=p(893,3256) /gb=NM_057361 /gi=24647361 /ug=Dm.1220 /len=3778	GO:0044464//cell part	GO:0004175//endopeptidase activity	GO:0019538//protein metabolic process;GO:0007015//actin filament organization;GO:0002009//morphogenesis of an epithelium	gi|17136448|ref|NP_476709.1|/0/stubble [Drosophila melanogaster]
gnl|UG|Dm#S13352226	631	6	47	0.483748	3.93613	3.02445	Up	1.44e-09	3.94e-09	AT12422.5prime AT Drosophila melanogaster adult testes pOTB7 Drosophila melanogaster cDNA clone AT12422 5 similar to CG9418: FBan0009418 'DNA binding' located on: 2R 57C3-57C3;: 04/09/2001, mRNA sequence /clone=AT12422 /clone_end=5' /gb=BF498063 /gi=13689972 /ug=Dm.33749 /len=631	-	GO:0003676//nucleic acid binding	-	gi|19922670|ref|NP_611553.1|/4.47101e-53/CG9418 [Drosophila melanogaster]
gnl|UG|Dm#S34857271	489	16	125	1.66459	13.5083	3.02061	Up	2.67e-23	1.21e-22	BP560213 Drosophila melanogaster embryonic gonads cDNA (pGEM-T Easy) Drosophila melanogaster cDNA clone FGM325C08 3', mRNA sequence /clone=FGM325C08 /clone_end=3' /gb=BP560213 /gi=114073666 /ug=Dm.33297 /len=489	-	-	-	-
gnl|UG|Dm#S13564501	4318	9	69	0.106037	0.844436	2.99342	Up	2.39e-13	7.69e-13	Drosophila melanogaster kekkon-2 (kek2), mRNA /cds=p(1,2685) /gb=NM_078827 /gi=24583712 /ug=Dm.2402 /len=4318	-	-	-	gi|24583713|ref|NP_523551.1|/0/kekkon-2 [Drosophila melanogaster]
gnl|UG|Dm#S50371371	5034	19	145	0.192016	1.52214	2.9868	Up	1.61e-26	7.96e-26	Drosophila melanogaster quiver (qvr), mRNA /cds=p(704,1180) /gb=NM_001144174 /gi=281363166 /ug=Dm.20865 /len=5034	GO:0009986//cell surface;GO:0005887//integral to plasma membrane	GO:0035091//phosphatidylinositol binding	GO:0042753//positive regulation of circadian rhythm;GO:0007271//synaptic transmission, cholinergic;GO:0042749//regulation of circadian sleep/wake cycle	gi|221330178|ref|NP_001137646.1|/1.16887e-92/quiver [Drosophila melanogaster]
gnl|UG|Dm#S24506502	5087	10	76	0.100008	0.7895	2.98082	Up	1.62e-14	5.47e-14	Drosophila melanogaster munin (mun), mRNA /cds=p(1,2769) /gb=NM_001014642 /gi=281362132 /ug=Dm.10187 /len=5087	-	-	-	gi|386766145|ref|NP_001247209.1|/0/munin, isoform I [Drosophila melanogaster]
gnl|UG|Dm#S13550013	537	42	316	3.97899	31.0966	2.96629	Up	1.19e-55	1.06e-54	ESG0111c.B21_A08.3prime ESG01 Drosophila melanogaster cDNA 3', mRNA sequence /clone_end=3' /gb=CA803962 /gi=26252911 /ug=Dm.38151 /len=537	-	-	-	-
gnl|UG|Dm#S33284118	511	16	120	1.59293	12.4097	2.96171	Up	5.15e-22	2.25e-21	344983 CK01 Drosophila melanogaster cDNA clone 97718, mRNA sequence /clone=97718 /gb=EC202025 /gi=107218204 /ug=Dm.36526 /len=511	-	GO:0015036//disulfide oxidoreductase activity	GO:0033554//cellular response to stress;GO:0018904;GO:0019725//cellular homeostasis	gi|7672773|gb|AAF66635.1|AF143404_1/1.8117e-62/thioredoxin-like protein TXL [Drosophila melanogaster]
gnl|UG|Dm#S46998029	2548	68	495	1.35771	10.2661	2.91864	Up	7.4e-85	1.02e-83	Drosophila melanogaster FI01010 full insert cDNA /cds=p(338,1846) /gb=BT044068 /gi=201065446 /ug=Dm.2786 /len=2548	GO:0043231//intracellular membrane-bounded organelle	GO:0046914//transition metal ion binding;GO:0001071//nucleic acid binding transcription factor activity	GO:0016458//gene silencing;GO:0007417//central nervous system development;GO:0006357//regulation of transcription from RNA polymerase II promoter;GO:0007444//imaginal disc development;GO:0001654//eye development;GO:0008595//anterior/posterior axis specification, embryo;GO:0001709//cell fate determination;GO:0006935//chemotaxis;GO:0048598//embryonic morphogenesis;GO:0050793//regulation of developm…	gi|17647565|ref|NP_523867.1|/0/kruppel [Drosophila melanogaster]
gnl|UG|Dm#S13543272	2283	9	65	0.200555	1.50455	2.90727	Up	2.54e-12	7.86e-12	Drosophila melanogaster CG2681 (CG2681), mRNA /cds=p(281,2161) /gb=NM_130666 /gi=23397440 /ug=Dm.12234 /len=2283	GO:0043231//intracellular membrane-bounded organelle	GO:0046914//transition metal ion binding;GO:0019787//small conjugating protein ligase activity	GO:0019941//modification-dependent protein catabolic process;GO:0032501//multicellular organismal process;GO:0032446//protein modification by small protein conjugation	gi|23397441|ref|NP_570022.2|/0/CG2681 [Drosophila melanogaster]
gnl|UG|Dm#S41639953	4181	46	332	0.559725	4.19622	2.9063	Up	3.27e-57	2.99e-56	Drosophila melanogaster cuticular protein 76Bd (Cpr76Bd), mRNA /cds=p(1,3687) /gb=NM_001104175 /gi=281366425 /ug=Dm.15137 /len=4181	-	GO:0005198//structural molecule activity	-	gi|161084951|ref|NP_001097645.1|/0/cuticular protein 76Bd [Drosophila melanogaster]
gnl|UG|Dm#S13558922	1536	66	475	2.186	16.3419	2.90221	Up	4.95e-81	6.53e-80	Drosophila melanogaster pickpocket 19 (ppk19), mRNA /cds=p(1,1536) /gb=NM_143451 /gi=62484325 /ug=Dm.31290 /len=1536	GO:0031224//intrinsic to membrane	GO:0005261//cation channel activity	GO:0030001//metal ion transport	gi|62484326|ref|NP_651708.2|/0/pickpocket 19 [Drosophila melanogaster]
gnl|UG|Dm#S24849033	3021	11	78	0.185242	1.36441	2.88079	Up	2.09e-14	7e-14	Drosophila melanogaster IP01101 full insert cDNA /cds=p(209,2464) /gb=BT022200 /gi=66571257 /ug=Dm.27049 /len=3021	GO:0044464//cell part	GO:0046914//transition metal ion binding	-	gi|161081152|ref|NP_001097493.1|/0/dendritic arbor reduction 1 [Drosophila melanogaster]
gnl|UG|Dm#S30404866	3223	54	381	0.852375	6.24691	2.87358	Up	1.14e-64	1.18e-63	Drosophila melanogaster CG17352 (CG17352), transcript variant D, mRNA /cds=p(785,3049) /gb=NM_001038906 /gi=85725111 /ug=Dm.4073 /len=3223	-	-	-	gi|315075348|gb|ADT78480.1|/0/GH11265p [Drosophila melanogaster]
gnl|UG|Dm#S13544635	2043	16	112	0.398427	2.89701	2.86218	Up	5.59e-20	2.27e-19	Drosophila melanogaster RE01809 full insert cDNA /cds=p(169,1707) /gb=AY095062 /gi=20152060 /ug=Dm.10891 /len=2043	-	-	GO:0006810//transport	gi|24580790|ref|NP_608572.1|/0/CG4726 [Drosophila melanogaster]
gnl|UG|Dm#S13284239	2791	9	62	0.164051	1.1739	2.83909	Up	1.47e-11	4.39e-11	Drosophila melanogaster LD13525 full length cDNA /cds=p(1675,2526) /gb=AY069421 /gi=17862177 /ug=Dm.2139 /len=2791	-	-	-	gi|24662101|ref|NP_652439.1|/6.48248e-135/dpr6 [Drosophila melanogaster]
gnl|UG|Dm#S13548877	2649	17	116	0.326486	2.31407	2.82534	Up	2.19e-20	9.06e-20	Drosophila melanogaster RE10861 full insert cDNA /cds=p(248,2377) /gb=AY121665 /gi=21464377 /ug=Dm.13623 /len=2649	-	-	-	gi|24663901|ref|NP_648662.1|/0/CG10710 [Drosophila melanogaster]
gnl|UG|Dm#S41640847	8095	10	68	0.0628464	0.443908	2.82036	Up	1.77e-12	5.52e-12	Drosophila melanogaster rab3-GEF (rab3-GEF), transcript variant B, mRNA /cds=p(1,6375) /gb=NM_001103513 /gi=161077823 /ug=Dm.5294 /len=8095	GO:0031224//intrinsic to membrane;GO:0030136//clathrin-coated vesicle	-	GO:0006810//transport;GO:0006915//apoptotic process;GO:0007049//cell cycle;GO:0000165//MAPKKK cascade;GO:0001505//regulation of neurotransmitter levels	gi|386764437|ref|NP_001096983.2|/0/rab3-GEF, isoform E [Drosophila melanogaster]
gnl|UG|Dm#S13555025	3267	8	54	0.124577	0.873464	2.80971	Up	3.93e-10	1.1e-09	Drosophila melanogaster CG13251 (CG13251), mRNA /cds=p(1,3267) /gb=NM_140989 /gi=24667626 /ug=Dm.27188 /len=3267	-	-	-	gi|24667627|ref|NP_649246.1|/0/CG13251 [Drosophila melanogaster]
gnl|UG|Dm#S21508680	1869	12	80	0.32664	2.26194	2.79179	Up	2.59e-14	8.65e-14	Drosophila melanogaster AT16733 full insert cDNA /cds=p(204,1598) /gb=BT015303 /gi=51092235 /ug=Dm.2344 /len=1869	GO:0031224//intrinsic to membrane	GO:0008188//neuropeptide receptor activity	GO:0007186//G-protein coupled receptor signaling pathway	gi|51092236|gb|AAT94531.1|/0/AT16733p [Drosophila melanogaster]
gnl|UG|Dm#S53257397	5472	251	1662	2.33359	16.0504	2.78198	Up	6.35e-267	4.01e-265	Drosophila melanogaster MIP14568 full insert cDNA /cds=p(616,4491) /gb=BT100106 /gi=261338794 /ug=Dm.23046 /len=5472	-	-	GO:0007165//signal transduction	gi|320543361|ref|NP_651573.4|/0/tusp, isoform D [Drosophila melanogaster]
gnl|UG|Dm#S18349315	4431	20	132	0.229628	1.57425	2.77729	Up	1.29e-22	5.7e-22	Drosophila melanogaster RE05729 full insert cDNA /cds=p(1081,1614) /gb=BT011187 /gi=40714579 /ug=Dm.16665 /len=4431	-	-	-	gi|320543100|ref|NP_001097850.2|/9.38835e-147/CG31191, isoform C [Drosophila melanogaster]
gnl|UG|Dm#S13542020	5807	10	66	0.0876083	0.60061	2.77729	Up	5.63e-12	1.71e-11	Drosophila melanogaster CG4168 (CG4168), mRNA /cds=p(1,4332) /gb=NM_135896 /gi=28574431 /ug=Dm.12408 /len=5807	-	-	-	gi|195475574|ref|XP_002090059.1|/0/GE19414 [Drosophila yakuba]
gnl|UG|Dm#S13280388	4015	32	211	0.405473	2.77714	2.77592	Up	2.92e-35	1.78e-34	Drosophila melanogaster GH09870 full insert cDNA /cds=p(117,833) /gb=AY089498 /gi=19528242 /ug=Dm.4978 /len=4015	GO:0044459//plasma membrane part;GO:0016021//integral to membrane	GO:0004871//signal transducer activity;GO:0005231//excitatory extracellular ligand-gated ion channel activity	GO:0006810//transport	gi|24649687|ref|NP_733002.1|/1.02862e-175/nicotinic acetylcholine receptor beta 96A, isoform B [Drosophila melanogaster]
gnl|UG|Dm#S42609498	1648	347	2271	10.712	72.8216	2.76514	Up	0	0	Drosophila melanogaster henna mutant bp (Henna) mRNA, Henna-Hnbp allele, complete cds /cds=p(151,1554) /gb=EU362615 /gi=166033626 /ug=Dm.7375 /len=1648	GO:0044444//cytoplasmic part	GO:0016714//oxidoreductase activity, acting on paired donors, with incorporation or reduction of molecular oxygen, reduced pteridine as one donor, and incorporation of one atom of oxygen;GO:0046914//transition metal ion binding;GO:0031406//carboxylic acid binding	GO:0042441//eye pigment metabolic process;GO:0006558//L-phenylalanine metabolic process;GO:0006909//phagocytosis	gi|166033627|gb|ABY78839.1|/0/henna mutant bp [Drosophila melanogaster]
gnl|UG|Dm#S13560226	6353	147	962	1.17716	8.00197	2.76504	Up	2.72e-154	8.23e-153	Drosophila melanogaster mucin related 89F (Mur89F), mRNA /cds=p(15,6353) /gb=NM_142354 /gi=24647643 /ug=Dm.16781 /len=6353	-	GO:0030247//polysaccharide binding	GO:0006022	gi|328751819|gb|AEB39665.1|/6.20995e-123/FI14832p [Drosophila melanogaster]
gnl|UG|Dm#S13559076	10250	21	137	0.10423	0.706313	2.76054	Up	2.81e-23	1.27e-22	Drosophila melanogaster CG18437 (CG18437), mRNA /cds=p(363,10250) /gb=NM_143320 /gi=221460004 /ug=Dm.18767 /len=10250	-	-	-	gi|221460005|ref|NP_651577.3|/0/CG18437 [Drosophila melanogaster]
gnl|UG|Dm#S55481017	1303	8	52	0.312351	2.10892	2.75526	Up	1.25e-09	3.41e-09	Drosophila melanogaster MIP22185 full insert cDNA /cds=p(286,1239) /gb=BT124851 /gi=295317451 /ug=Dm.11012 /len=1303	-	GO:0004175//endopeptidase activity	GO:0019538//protein metabolic process	gi|295317452|gb|ADF97852.1|/0/MIP22185p [Drosophila melanogaster]
gnl|UG|Dm#S21508736	5514	42	272	0.387507	2.60677	2.74997	Up	1.42e-44	1.05e-43	Drosophila melanogaster LP22668 full insert cDNA /cds=p(467,4495) /gb=BT015246 /gi=51092122 /ug=Dm.3365 /len=5514	-	-	-	gi|11907990|gb|AAG41426.1|AF312580_1/0/roundabout 3 [Drosophila melanogaster]
gnl|UG|Dm#S33333754	2701	111	710	2.09072	13.891	2.73208	Up	6.81e-113	1.35e-111	Drosophila melanogaster IP11760 full insert cDNA /cds=p(1932,2507) /gb=BT025838 /gi=108383526 /ug=Dm.26754 /len=2701	GO:0016021//integral to membrane	GO:0015291//secondary active transmembrane transporter activity;GO:0005326//neurotransmitter transporter activity	GO:0006810//transport	gi|320544642|ref|NP_609136.2|/0/CG13793 [Drosophila melanogaster]
gnl|UG|Dm#S13275802	2065	169	1080	4.16355	27.6378	2.73076	Up	1.09e-170	3.69e-169	Drosophila melanogaster scavenger receptor-like protein precursor (SR-CII) mRNA, complete cds /cds=p(84,1883) /gb=AF216642 /gi=6631030 /ug=Dm.1853 /len=2065	GO:0016021//integral to membrane	GO:0001871;GO:0004888//transmembrane signaling receptor activity	GO:0006950//response to stress;GO:0002376//immune system process	gi|6631031|gb|AAF19660.1|/0/scavenger receptor-like protein precursor [Drosophila melanogaster]
gnl|UG|Dm#S13282201	1677	113	721	3.42801	22.7197	2.7285	Up	1.88e-114	3.81e-113	Drosophila melanogaster RH13838 full length cDNA /cds=p(64,1545) /gb=AY071692 /gi=17946566 /ug=Dm.5798 /len=1677	GO:0044464//cell part	GO:0017111//nucleoside-triphosphatase activity;GO:0032561//guanyl ribonucleotide binding	GO:0008033//tRNA processing;GO:0009207	gi|45550813|ref|NP_651251.3|/0/CG18528 [Drosophila melanogaster]
gnl|UG|Dm#S24181637	2323	8	51	0.175202	1.16017	2.72725	Up	2.22e-09	5.98e-09	Drosophila melanogaster GH07845 full insert cDNA /cds=p(983,1180) /gb=BT021438 /gi=60678158 /ug=Dm.33767 /len=2323	-	-	-	gi|60678159|gb|AAX33586.1|/1.7334e-29/GH07845p [Drosophila melanogaster]
gnl|UG|Dm#S13282966	2945	8	51	0.138198	0.915135	2.72725	Up	2.22e-09	5.98e-09	Drosophila melanogaster RE03009 full length cDNA /cds=p(1007,2161) /gb=AY070926 /gi=17944969 /ug=Dm.6210 /len=2945	GO:0031224//intrinsic to membrane	GO:0008188//neuropeptide receptor activity	GO:0007166//cell surface receptor linked signaling pathway	gi|45550542|ref|NP_647968.3|/0/leucokinin receptor [Drosophila melanogaster]
gnl|UG|Dm#S52632355	707	9	57	0.64762	4.26045	2.71779	Up	2.64e-10	7.43e-10	Drosophila melanogaster MIP12702 full insert cDNA /cds=p(30,578) /gb=BT088922 /gi=253795723 /ug=Dm.37552 /len=707	GO:0043231//intracellular membrane-bounded organelle	GO:0030247//polysaccharide binding;GO:0046914//transition metal ion binding;GO:0001071//nucleic acid binding transcription factor activity;GO:0003677//DNA binding	GO:0006022;GO:0006351//transcription, DNA-dependent	gi|386771546|ref|NP_001246864.1|/6.13654e-87/CG43218 [Drosophila melanogaster]
gnl|UG|Dm#S13544553	1710	38	240	1.13054	7.41678	2.71379	Up	5.69e-39	3.78e-38	Drosophila melanogaster AT28279 full insert cDNA /cds=p(79,1608) /gb=AY095513 /gi=20177085 /ug=Dm.12829 /len=1710	GO:0043231//intracellular membrane-bounded organelle	GO:0046914//transition metal ion binding;GO:0019842//vitamin binding;GO:0019798;GO:0016701//oxidoreductase activity, acting on single donors with incorporation of molecular oxygen	GO:0008152//metabolic process	gi|195352184|ref|XP_002042594.1|/0/GM14981 [Drosophila sechellia]
gnl|UG|Dm#S33271617	470	10	63	1.08243	7.08342	2.71017	Up	3.15e-11	9.23e-11	557054 MN08 Drosophila melanogaster cDNA clone 294234, mRNA sequence /clone=294234 /gb=EC263226 /gi=107323346 /ug=Dm.24117 /len=470	GO:0044421//extracellular region part	-	GO:0042742//defense response to bacterium;GO:0048102//autophagic cell death	gi|189182068|gb|ACD81810.1|/6.07151e-35/IP21350p [Drosophila melanogaster]
gnl|UG|Dm#S55458170	1370	7	44	0.259941	1.6972	2.7069	Up	3.34e-08	8.44e-08	Drosophila melanogaster FI14130 full insert cDNA /cds=p(91,1293) /gb=BT122121 /gi=291490822 /ug=Dm.21596 /len=1370	-	-	-	gi|24762726|ref|NP_611962.2|/0/CG3880 [Drosophila melanogaster]
gnl|UG|Dm#S13557037	3486	13	81	0.18972	1.22789	2.69423	Up	5.48e-14	1.8e-13	Drosophila melanogaster CG3216 (CG3216), transcript variant C, mRNA /cds=p(1,3486) /gb=NM_166415 /gi=221330467 /ug=Dm.26988 /len=3486	GO:0044464//cell part	GO:0016829//lyase activity;GO:0009975//cyclase activity;GO:0001653//peptide receptor activity;GO:0016301//kinase activity;GO:0032559	GO:0009124//nucleoside monophosphate biosynthetic process;GO:0006164//purine nucleotide biosynthetic process;GO:0007165//signal transduction;GO:0006464//protein modification process	gi|221330468|ref|NP_726013.2|/0/CG3216, isoform C [Drosophila melanogaster]
gnl|UG|Dm#S13565412	5712	13	81	0.115785	0.749372	2.69423	Up	5.48e-14	1.8e-13	Drosophila melanogaster CG31665 (CG31665), transcript variant A, mRNA /cds=p(358,3705) /gb=NM_164443 /gi=161076614 /ug=Dm.13215 /len=5712	-	GO:0046872//metal ion binding	-	gi|161076615|ref|NP_722737.2|/0/weary, isoform A [Drosophila melanogaster]
gnl|UG|Dm#S35176058	2451	38	236	0.788747	5.08826	2.68954	Up	5.47e-38	3.57e-37	Drosophila melanogaster IP13425 full insert cDNA /cds=p(205,1965) /gb=BT029098 /gi=115646365 /ug=Dm.27328 /len=2451	-	GO:0004872//receptor activity	GO:0007165//signal transduction	gi|24647770|ref|NP_650651.1|/0/tyramine receptor II [Drosophila melanogaster]
gnl|UG|Dm#S20485450	513	4560	28131	452.215	2897.8	2.67988	Up	0	0	EC14288.5prime Exelixis FlyTag ML01 pSport-Tag21 Drosophila melanogaster cDNA clone EC14288 5, mRNA sequence /clone=EC14288 /clone_end=5' /gb=CO181428 /gi=48954309 /ug=Dm.7435 /len=513	-	-	-	-
gnl|UG|Dm#S13283771	2927	8	49	0.139048	0.884655	2.66953	Up	6.95e-09	1.82e-08	Drosophila melanogaster guanylyl cyclase beta-subunit at 100B (Gycbeta100B), mRNA /cds=p(377,2740) /gb=NM_079864 /gi=281362888 /ug=Dm.1900 /len=2927	GO:0043234//protein complex	GO:0009975//cyclase activity;GO:0005506//iron ion binding;GO:0016829//lyase activity	GO:0006164//purine nucleotide biosynthetic process;GO:0007165//signal transduction;GO:0009124//nucleoside monophosphate biosynthetic process	gi|24651577|ref|NP_524603.2|/0/guanylyl cyclase beta-subunit at 100B [Drosophila melanogaster]
gnl|UG|Dm#S25030657	1255	8	49	0.324297	2.06325	2.66953	Up	6.95e-09	1.82e-08	Drosophila melanogaster IP11254 full insert cDNA /cds=p(1,1133) /gb=BT022919 /gi=66772046 /ug=Dm.26752 /len=1255	-	GO:0004866//endopeptidase inhibitor activity	-	gi|66772047|gb|AAY55335.1|/0/IP11254p [Drosophila melanogaster]
gnl|UG|Dm#S25030916	1582	17	104	0.546688	3.47398	2.6678	Up	2.09e-17	7.79e-17	Drosophila melanogaster IP12246 full insert cDNA /cds=p(3,1550) /gb=BT022668 /gi=66771544 /ug=Dm.15172 /len=1582	GO:0043231//intracellular membrane-bounded organelle	GO:0046914//transition metal ion binding;GO:0019842//vitamin binding;GO:0019798;GO:0016701//oxidoreductase activity, acting on single donors with incorporation of molecular oxygen	GO:0008152//metabolic process	gi|221512810|ref|NP_649043.3|/0/CG18234 [Drosophila melanogaster]
gnl|UG|Dm#S33267818	373	9	55	1.22753	7.7921	2.66626	Up	8.24e-10	2.27e-09	488987 CK02 Drosophila melanogaster cDNA clone 214445, mRNA sequence /clone=214445 /gb=EC259427 /gi=107316388 /ug=Dm.37900 /len=373	-	GO:0046872//metal ion binding;GO:0005543//phospholipid binding;GO:0008092//cytoskeletal protein binding	GO:0009987//cellular process;GO:0065008	gi|24642523|ref|NP_727978.1|/3.55959e-15/annexin B11, isoform B [Drosophila melanogaster]
gnl|UG|Dm#S13558005	2372	6712	40967	143.958	912.683	2.66447	Up	0	0	Drosophila melanogaster Arc1 (Arc1), mRNA /cds=p(95,859) /gb=NM_137111 /gi=24653617 /ug=Dm.6973 /len=2372	-	GO:0046914//transition metal ion binding	GO:0042594//response to starvation	gi|24653618|ref|NP_610955.1|/1.51062e-129/Activity-regulated cytoskeleton associated protein 1 [Drosophila melanogaster]
gnl|UG|Dm#S13563835	2245	28	169	0.634511	3.97806	2.64835	Up	3.43e-27	1.74e-26	Drosophila melanogaster ionotropic receptor 40a (Ir40a), mRNA /cds=p(1,2187) /gb=NM_136296 /gi=281365360 /ug=Dm.26855 /len=2245	GO:0016020//membrane	GO:0004872//receptor activity;GO:0005216//ion channel activity	GO:0006810//transport	gi|281365361|ref|NP_610140.3|/0/ionotropic receptor 40a [Drosophila melanogaster]
gnl|UG|Dm#S13357409	718	51	307	3.61362	22.5951	2.64449	Up	4.53e-48	3.55e-47	AT28428.5prime AT Drosophila melanogaster adult testes pOTB7 Drosophila melanogaster cDNA clone AT28428 5 similar to CG5556: FBan0005556 located on: 2L 22A1-22A1;: 04/09/2001, mRNA sequence /clone=AT28428 /clone_end=5' /gb=BF491633 /gi=13695157 /ug=Dm.36465 /len=718	-	GO:0003824//catalytic activity	-	gi|20129149|ref|NP_608596.1|/1.63479e-127/CG5561 [Drosophila melanogaster]
gnl|UG|Dm#S18559409	3136	68	409	1.10314	6.89204	2.64332	Up	1.8e-63	1.84e-62	Drosophila melanogaster RH18724 full insert cDNA /cds=p(475,786) /gb=BT011435 /gi=41058054 /ug=Dm.16349 /len=3136	-	-	-	gi|41058055|gb|AAR99093.1|/1.17797e-23/RH18724p [Drosophila melanogaster]
gnl|UG|Dm#S13277273	2382	6	36	0.128147	0.798659	2.63978	Up	8.95e-07	2.11e-06	Drosophila melanogaster GH25778 full length cDNA /cds=p(2188,2271) /gb=AY060787 /gi=16768231 /ug=Dm.3858 /len=2382	-	-	-	-
gnl|UG|Dm#S13283908	2108	9	54	0.217205	1.3537	2.63978	Up	1.45e-09	3.95e-09	Drosophila melanogaster LP11089 full length cDNA /cds=p(184,1911) /gb=AY069752 /gi=17862839 /ug=Dm.2850 /len=2108	-	GO:0016831//carboxy-lyase activity;GO:0048037//cofactor binding	GO:0008652//cellular amino acid biosynthetic process;GO:0007444//imaginal disc development;GO:0007610//behavior;GO:0006208//pyrimidine base catabolic process	gi|17136594|ref|NP_476788.1|/0/black, isoform A [Drosophila melanogaster]
gnl|UG|Dm#S21508746	4377	44	260	0.511415	3.13904	2.61776	Up	1.65e-40	1.12e-39	Drosophila melanogaster RE06088 full insert cDNA /cds=p(1266,2021) /gb=BT015236 /gi=108384799 /ug=Dm.14792 /len=4377	GO:0031224//intrinsic to membrane	GO:0004952//dopamine receptor activity	GO:0007186//G-protein coupled receptor signaling pathway	gi|62473900|ref|NP_001014759.1|/0/dopamine 2-like receptor, isoform B [Drosophila melanogaster]
gnl|UG|Dm#S13562600	2309	18	105	0.396594	2.40307	2.59914	Up	4.22e-17	1.55e-16	Drosophila melanogaster CG42339 (CG42339), transcript variant B, mRNA /cds=p(97,1284) /gb=NM_132446 /gi=221329830 /ug=Dm.23808 /len=2309	-	-	-	gi|221329831|ref|NP_572674.3|/0/CG42339, isoform B [Drosophila melanogaster]
gnl|UG|Dm#S13547933	2734	238	1377	4.42869	26.6156	2.58732	Up	1.44e-204	6.27e-203	Drosophila melanogaster LD16387 full insert cDNA /cds=p(58,2289) /gb=AY118904 /gi=21430171 /ug=Dm.13737 /len=2734	GO:0043231//intracellular membrane-bounded organelle	-	GO:0016570//histone modification;GO:0006351//transcription, DNA-dependent	gi|24649265|ref|NP_651136.1|/0/will decrease acetylation [Drosophila melanogaster]
gnl|UG|Dm#S13544543	2644	65	375	1.25069	7.49498	2.5832	Up	6.93e-57	6.29e-56	Drosophila melanogaster LP01681 full insert cDNA /cds=p(115,2412) /gb=AY095525 /gi=20177106 /ug=Dm.12266 /len=2644	GO:0031224//intrinsic to membrane;GO:0043231//intracellular membrane-bounded organelle;GO:0031090//organelle membrane	GO:0000030//mannosyltransferase activity	GO:0031032//actomyosin structure organization;GO:0048513//organ development;GO:0030258//lipid modification;GO:0006493//protein O-linked glycosylation;GO:0061061//muscle structure development	gi|20128815|ref|NP_569858.1|/0/protein O-mannosyltransferase 2 [Drosophila melanogaster]
gnl|UG|Dm#S13285396	4833	65	375	0.684217	4.10029	2.5832	Up	6.93e-57	6.29e-56	Drosophila melanogaster muscarinic acetylcholine receptor 60C (mAcR-60C), transcript variant B, mRNA /cds=p(285,2702) /gb=NM_079120 /gi=24762611 /ug=Dm.2775 /len=4833	GO:0016021//integral to membrane	GO:0016740//transferase activity;GO:0016907//G-protein coupled acetylcholine receptor activity	GO:0007186//G-protein coupled receptor signaling pathway	gi|24762612|ref|NP_523844.2|/0/muscarinic acetylcholine receptor 60C, isoform B [Drosophila melanogaster]
gnl|UG|Dm#S13554959	792	8	46	0.51388	3.06926	2.57838	Up	3.78e-08	9.55e-08	Drosophila melanogaster CG12971 (CG12971), mRNA /cds=p(1,792) /gb=NM_141052 /gi=24668029 /ug=Dm.27194 /len=792	-	-	-	gi|195348523|ref|XP_002040798.1|/8.11849e-97/GM22143 [Drosophila sechellia]
gnl|UG|Dm#S25030357	1265	8	46	0.321734	1.92162	2.57838	Up	3.78e-08	9.55e-08	Drosophila melanogaster IP10724 full insert cDNA /cds=p(1,1161) /gb=BT023219 /gi=66772646 /ug=Dm.27276 /len=1265	-	GO:0016788//hydrolase activity, acting on ester bonds	GO:0044238//primary metabolic process	gi|116008006|ref|NP_001036710.1|/0/CG11598 [Drosophila melanogaster]
gnl|UG|Dm#S13276605	1526	24	138	0.800118	4.77887	2.57838	Up	7.5e-22	3.26e-21	Drosophila melanogaster LD40136 full length cDNA /cds=p(189,1193) /gb=AY061455 /gi=16769567 /ug=Dm.3594 /len=1526	GO:0044464//cell part	-	GO:0051234//establishment of localization	gi|28574921|ref|NP_648579.3|/0/CG10657 [Drosophila melanogaster]
gnl|UG|Dm#S25030840	1080	63	361	2.96766	17.6638	2.5734	Up	1.35e-54	1.19e-53	Drosophila melanogaster IP12332 full insert cDNA /cds=p(31,1002) /gb=BT022736 /gi=66771680 /ug=Dm.31332 /len=1080	GO:0044464//cell part	GO:0032561//guanyl ribonucleotide binding	-	gi|85815858|ref|NP_651094.2|/1.07555e-178/CG17141 [Drosophila melanogaster]
gnl|UG|Dm#S13556875	1300	7	40	0.273938	1.62599	2.5694	Up	3.22e-07	7.78e-07	Drosophila melanogaster gustatory receptor 64b (Gr64b), mRNA /cds=p(80,1300) /gb=NM_168049 /gi=24657119 /ug=Dm.26366 /len=1300	GO:0031224//intrinsic to membrane	GO:0004930//G-protein coupled receptor activity	-	gi|24657120|ref|NP_728921.1|/0/gustatory receptor 64b [Drosophila melanogaster]
gnl|UG|Dm#S38433013	550	7	40	0.647489	3.84324	2.5694	Up	3.22e-07	7.78e-07	Drosophila melanogaster IP16813 full insert cDNA /cds=p(127,309) /gb=BT030449 /gi=145587051 /ug=Dm.24352 /len=550	-	-	-	gi|281365301|ref|NP_001163027.1|/1.88734e-45/CG14397 [Drosophila melanogaster]
gnl|UG|Dm#S13555236	1773	7	40	0.200857	1.19221	2.5694	Up	3.22e-07	7.78e-07	Drosophila melanogaster CG32201 (CG32201), mRNA /cds=p(10,1572) /gb=NM_168769 /gi=221512817 /ug=Dm.26504 /len=1773	GO:0043231//intracellular membrane-bounded organelle	GO:0046914//transition metal ion binding;GO:0019842//vitamin binding;GO:0019798;GO:0016701//oxidoreductase activity, acting on single donors with incorporation of molecular oxygen	GO:0008152//metabolic process	gi|221512818|ref|NP_730346.2|/0/CG32201 [Drosophila melanogaster]
gnl|UG|Dm#S13561965	1596	10	57	0.31876	1.88731	2.56578	Up	9.3e-10	2.56e-09	Drosophila melanogaster CG12672 (CG12672), mRNA /cds=p(1,1596) /gb=NM_133033 /gi=24642921 /ug=Dm.34094 /len=1596	-	-	-	gi|24642922|ref|NP_573261.1|/1.44764e-114/CG12672 [Drosophila melanogaster]
gnl|UG|Dm#S56867190	4072	20	114	0.249873	1.47944	2.56578	Up	3.33e-18	1.28e-17	Drosophila melanogaster RE01780 full insert cDNA /cds=p(1533,2510) /gb=BT125702 /gi=308522784 /ug=Dm.17879 /len=4072	-	-	-	gi|308522785|gb|ADO33193.1|/1.08111e-157/RE01780p [Drosophila melanogaster]
gnl|UG|Dm#S13281834	1222	15	85	0.624478	3.67577	2.55732	Up	7.15e-14	2.34e-13	Drosophila melanogaster AT13107 full length cDNA /cds=p(149,1021) /gb=AY075185 /gi=18446924 /ug=Dm.19803 /len=1222	-	-	-	gi|19920984|ref|NP_609269.1|/1.69108e-162/Rcd-1 related [Drosophila melanogaster]
gnl|UG|Dm#S34852680	566	12	68	1.0786	6.34882	2.55732	Up	2.33e-11	6.88e-11	BP560022 Drosophila melanogaster embryonic gonads cDNA (pGEM-T Easy) Drosophila melanogaster cDNA clone FGM324B12 3', mRNA sequence /clone=FGM324B12 /clone_end=3' /gb=BP560022 /gi=114071443 /ug=Dm.20460 /len=566	-	-	-	-
gnl|UG|Dm#S13284173	2095	41	232	0.995628	5.852	2.55525	Up	2.22e-35	1.36e-34	Drosophila melanogaster LD21771 full length cDNA /cds=p(114,1760) /gb=AY069487 /gi=17862309 /ug=Dm.7242 /len=2095	-	-	-	gi|24640128|ref|NP_511060.2|/0/swallow [Drosophila melanogaster]
gnl|UG|Dm#S13279427	2471	26	147	0.535301	3.14373	2.55405	Up	5.96e-23	2.67e-22	Drosophila melanogaster tosca (tos), mRNA /cds=p(198,2396) /gb=NM_057797 /gi=19550169 /ug=Dm.4197 /len=2471	GO:0043231//intracellular membrane-bounded organelle	GO:0016788//hydrolase activity, acting on ester bonds;GO:0003676//nucleic acid binding	GO:0006259//DNA metabolic process	gi|17137168|ref|NP_477145.1|/0/tosca [Drosophila melanogaster]
gnl|UG|Dm#S13559102	3562	209	1181	2.98504	17.5209	2.55326	Up	4.08e-173	1.39e-171	Drosophila melanogaster CG3368 (CG3368), mRNA /cds=p(67,3429) /gb=NM_143298 /gi=24650603 /ug=Dm.3369 /len=3562	-	-	-	gi|24650604|ref|NP_651555.1|/0/CG3368 [Drosophila melanogaster]
gnl|UG|Dm#S13548019	2100	289	1630	7.00125	41.0175	2.55055	Up	6.5e-238	3.35e-236	Drosophila melanogaster GH24245 full insert cDNA /cds=p(27,2012) /gb=AY118816 /gi=21429995 /ug=Dm.13574 /len=2100	GO:0044424//intracellular part	GO:0050662//coenzyme binding	GO:0002097	gi|24658174|ref|NP_611677.1|/0/CG4610 [Drosophila melanogaster]
gnl|UG|Dm#S25030266	1094	11	62	0.511532	2.99485	2.54959	Up	1.94e-10	5.5e-10	Drosophila melanogaster IP10135 full insert cDNA /cds=p(23,883) /gb=BT023310 /gi=66772828 /ug=Dm.35748 /len=1094	GO:0044424//intracellular part	GO:0016772//transferase activity, transferring phosphorus-containing groups	GO:0008033//tRNA processing	gi|19921364|ref|NP_609737.1|/8.99525e-165/lethal (2) 35Bc, isoform A [Drosophila melanogaster]
gnl|UG|Dm#S13384680	540	8	45	0.753691	4.40372	2.54668	Up	6.61e-08	1.65e-07	RE03224.5prime RE Drosophila melanogaster normalized Embryo pFlc-1 Drosophila melanogaster cDNA clone RE03224 5 similar to spag: FBan0013570 'chaperone' located on: 2R 60B9-60B9;: 04/11/2001, mRNA sequence /clone=RE03224 /clone_end=5' /gb=BI163735 /gi=14629541 /ug=Dm.37829 /len=540	-	GO:0004721//phosphoprotein phosphatase activity;GO:0005515//protein binding	GO:0009886//post-embryonic morphogenesis;GO:0007444//imaginal disc development	gi|27819855|gb|AAO24976.1|/6.74435e-77/RE03224p [Drosophila melanogaster]
gnl|UG|Dm#S16606792	2329	25	140	0.546095	3.17657	2.54025	Up	8.42e-22	3.65e-21	Drosophila melanogaster LD15174 full insert cDNA /cds=p(109,2019) /gb=BT010063 /gi=33589529 /ug=Dm.19817 /len=2329	-	GO:0016798//hydrolase activity, acting on glycosyl bonds;GO:0043167//ion binding	GO:0044238//primary metabolic process	gi|24583638|ref|NP_609489.1|/0/CG6201 [Drosophila melanogaster]
gnl|UG|Dm#S13556741	1801	19	106	0.536707	3.11023	2.53482	Up	8.24e-17	3.01e-16	Drosophila melanogaster CG13502 (CG13502), transcript variant A, mRNA /cds=p(346,1578) /gb=NM_137793 /gi=24657589 /ug=Dm.31002 /len=1801	-	-	-	gi|161077356|ref|NP_001097405.1|/0/CG13502, isoform C [Drosophila melanogaster]
gnl|UG|Dm#S50370950	4377	20	111	0.232461	1.34013	2.52731	Up	1.75e-17	6.52e-17	Drosophila melanogaster prominin (prom), transcript variant D, mRNA /cds=p(507,4214) /gb=NM_001144282 /gi=221468644 /ug=Dm.15004 /len=4377	GO:0031224//intrinsic to membrane	-	-	gi|221468645|ref|NP_001137754.1|/0/prominin, isoform D [Drosophila melanogaster]
gnl|UG|Dm#S13544750	2207	26	144	0.599333	3.44795	2.52431	Up	3.11e-22	1.36e-21	Drosophila melanogaster RH31685 full insert cDNA /cds=p(569,1954) /gb=AY094919 /gi=20151824 /ug=Dm.12882 /len=2207	-	-	GO:0006810//transport	gi|24646804|ref|NP_731899.1|/0/CG31321 [Drosophila melanogaster]
gnl|UG|Dm#S55844950	421	13	72	1.57094	9.03755	2.52431	Up	8.5e-12	2.56e-11	Drosophila melanogaster MIP22374 full insert cDNA /cds=p(1,163) /gb=BT124948 /gi=297307225 /ug=Dm.37936 /len=421	-	-	-	gi|297307226|gb|ADI32786.1|/1.91248e-24/MIP22374p [Drosophila melanogaster]
gnl|UG|Dm#S37513386	542	15	83	1.40796	8.09244	2.52297	Up	2.16e-13	6.95e-13	IP05702.5prime IP Drosophila melanogaster iPCR Amplified Library Drosophila melanogaster cDNA clone IP05702 5, mRNA sequence /clone=IP05702 /clone_end=5' /gb=EL875749 /gi=133842120 /ug=Dm.27333 /len=542	-	-	-	gi|24647911|ref|NP_650704.1|/4.05261e-53/CG14312 [Drosophila melanogaster]
gnl|UG|Dm#S13548293	3390	8	44	0.120057	0.685888	2.51425	Up	1.15e-07	2.85e-07	Drosophila melanogaster GH22104 full insert cDNA /cds=p(186,2495) /gb=AY119538 /gi=21428945 /ug=Dm.13429 /len=3390	GO:0031012//extracellular matrix	GO:0046914//transition metal ion binding;GO:0004175//endopeptidase activity	GO:0019538//protein metabolic process	gi|281359913|ref|NP_001162678.1|/0/CG4096, isoform C [Drosophila melanogaster]
gnl|UG|Dm#S13559098	4668	16	88	0.174376	0.996213	2.51425	Up	4.55e-14	1.5e-13	Drosophila melanogaster CG42534 (CG42534), mRNA /cds=p(1,4668) /gb=NM_143303 /gi=281362675 /ug=Dm.16396 /len=4668	-	-	-	gi|281362676|ref|NP_651560.2|/0/CG42534, isoform C [Drosophila melanogaster]
gnl|UG|Dm#S13559796	909	6	33	0.335803	1.91845	2.51425	Up	4.84e-06	1.09e-05	Drosophila melanogaster CG6800 (CG6800), mRNA /cds=p(1,909) /gb=NM_142727 /gi=24648800 /ug=Dm.31268 /len=909	-	GO:0004672//protein kinase activity;GO:0032559	GO:0006464//protein modification process	gi|24648801|ref|NP_650984.1|/5.16543e-165/CG6800 [Drosophila melanogaster]
gnl|UG|Dm#S55458118	554	31	170	2.84675	16.2158	2.51002	Up	7.95e-26	3.86e-25	Drosophila melanogaster MIP20176 full insert cDNA /cds=p(1,358) /gb=BT122173 /gi=293629492 /ug=Dm.37723 /len=554	-	-	-	gi|293629493|gb|ADE58543.1|/6.0518e-55/MIP20176p [Drosophila melanogaster]
gnl|UG|Dm#S31276595	2748	42	230	0.777553	4.42295	2.50799	Up	2.23e-34	1.33e-33	Drosophila melanogaster peptide receptor GPCR mRNA, complete cds /cds=p(768,2210) /gb=AY217746 /gi=37788293 /ug=Dm.28908 /len=2748	GO:0031224//intrinsic to membrane	GO:0004888//transmembrane signaling receptor activity	GO:0007166//cell surface receptor linked signaling pathway	gi|161082698|ref|NP_001027122.2|/0/CG33696 [Drosophila melanogaster]
gnl|UG|Dm#S13274888	3457	70	382	1.03014	5.83935	2.50297	Up	6.37e-56	5.71e-55	Drosophila melanogaster mRNA for putative adenosine kinase /gb=AJ236864 /gi=4467396 /ug=Dm.1446 /len=3457	-	GO:0019206//nucleoside kinase activity	GO:0044237//cellular metabolic process	gi|21355521|ref|NP_651995.1|/1.33247e-122/Ady43A [Drosophila melanogaster]
gnl|UG|Dm#S13554125	1645	60	327	1.85559	10.5047	2.50108	Up	4.59e-48	3.6e-47	Drosophila melanogaster RH07111 full insert cDNA /cds=p(405,1016) /gb=BT001761 /gi=25012854 /ug=Dm.14903 /len=1645	-	GO:0004175//endopeptidase activity	GO:0019538//protein metabolic process	gi|281363024|ref|NP_001163100.1|/6.68986e-178/CG30002, isoform B [Drosophila melanogaster]
gnl|UG|Dm#S13281507	1640	16	87	0.496333	2.80334	2.49777	Up	7.88e-14	2.57e-13	Drosophila melanogaster RE68367 full length cDNA /cds=p(656,1492) /gb=AY075518 /gi=18447528 /ug=Dm.5458 /len=1640	-	-	-	gi|21356221|ref|NP_649444.1|/3.10619e-112/TweedleG [Drosophila melanogaster]
gnl|UG|Dm#S13282614	2030	28	152	0.701713	3.95684	2.49539	Up	4.23e-23	1.9e-22	Drosophila melanogaster RE30730 full insert cDNA /cds=p(815,1630) /gb=AY071279 /gi=17945703 /ug=Dm.5841 /len=2030	GO:0043231//intracellular membrane-bounded organelle	-	GO:0023052//signaling	gi|24654530|ref|NP_612004.2|/0/vitamin D[[3]] up-regulated protein 1, isoform B [Drosophila melanogaster]
gnl|UG|Dm#S55897318	1255	22	119	0.891818	5.01076	2.49021	Up	2.36e-18	9.06e-18	Drosophila melanogaster MIP22580 full insert cDNA /cds=p(801,1010) /gb=BT124963 /gi=297374842 /ug=Dm.37973 /len=1255	-	-	-	gi|297374843|gb|ADI33990.1|/2.90456e-32/MIP22580p [Drosophila melanogaster]
gnl|UG|Dm#S13284508	2444	49	265	1.01998	5.72988	2.48996	Up	4.64e-39	3.09e-38	Drosophila melanogaster GH17087 full insert cDNA /cds=p(384,2171) /gb=AY069152 /gi=17861639 /ug=Dm.2257 /len=2444	GO:0043231//intracellular membrane-bounded organelle	GO:0019842//vitamin binding;GO:0003676//nucleic acid binding;GO:0001071//nucleic acid binding transcription factor activity;GO:0008168//methyltransferase activity	GO:0006544//glycine metabolic process;GO:0006351//transcription, DNA-dependent;GO:0051180//vitamin transport	gi|17861640|gb|AAL39297.1|/0/GH17087p [Drosophila melanogaster]
gnl|UG|Dm#S13282381	1987	38	205	0.972933	5.45201	2.48637	Up	1.62e-30	8.98e-30	Drosophila melanogaster RE56714 full length cDNA /cds=p(245,1177) /gb=AY071512 /gi=17946186 /ug=Dm.5887 /len=1987	GO:0031224//intrinsic to membrane	-	GO:0006810//transport	gi|24646916|ref|NP_650390.2|/0/CG14855 [Drosophila melanogaster]
gnl|UG|Dm#S13282989	1060	72	387	3.4556	19.2933	2.48109	Up	4.48e-56	4.02e-55	Drosophila melanogaster RE02065 full length cDNA /cds=p(16,600) /gb=AY070903 /gi=17944921 /ug=Dm.28242 /len=1060	-	GO:0008237//metallopeptidase activity;GO:0008238//exopeptidase activity;GO:0043169//cation binding	GO:0019538//protein metabolic process	gi|372099921|gb|AEX66193.1|/5.90548e-173/FI18607p1 [Drosophila melanogaster]
gnl|UG|Dm#S51821528	2293	14	75	0.310614	1.72845	2.47629	Up	5.34e-12	1.63e-11	Drosophila melanogaster LP02553 full insert cDNA /cds=p(147,2036) /gb=BT082028 /gi=226693434 /ug=Dm.5989 /len=2293	GO:0016021//integral to membrane	GO:0015291//secondary active transmembrane transporter activity;GO:0005326//neurotransmitter transporter activity	GO:0006810//transport	gi|45551088|ref|NP_725122.2|/0/CG8850, isoform B [Drosophila melanogaster]
gnl|UG|Dm#S13283567	2535	20	107	0.401374	2.23052	2.47436	Up	1.56e-16	5.66e-16	Drosophila melanogaster Kinesin-like protein at 54D (Klp54D), mRNA /cds=p(1,2535) /gb=NM_080144 /gi=17864549 /ug=Dm.21708 /len=2535	GO:0005875//microtubule associated complex;GO:0031234//extrinsic to internal side of plasma membrane	GO:0060089;GO:0003774//motor activity;GO:0032559	GO:0007166//cell surface receptor linked signaling pathway;GO:0007017//microtubule-based process	gi|194880762|ref|XP_001974531.1|/0/GG21798 [Drosophila erecta]
gnl|UG|Dm#S13284709	1164	6	32	0.262238	1.45277	2.46986	Up	8.44e-06	1.87e-05	Drosophila melanogaster odorant receptor 94a (Or94a), mRNA /cds=p(1,1164) /gb=NM_079731 /gi=17738132 /ug=Dm.27602 /len=1164	GO:0031224//intrinsic to membrane	GO:0004930//G-protein coupled receptor activity;GO:0005488//binding	GO:0050907//detection of chemical stimulus involved in sensory perception;GO:0007166//cell surface receptor linked signaling pathway	gi|17738133|ref|NP_524455.1|/0/odorant receptor 94a [Drosophila melanogaster]
gnl|UG|Dm#S13367622	736	22	117	1.5207	8.40057	2.46576	Up	7.01e-18	2.65e-17	GH26967.3prime GH Drosophila melanogaster head pOT2 Drosophila melanogaster cDNA clone GH26967 3 similar to CG9686: FBan0009686 located on: X 9A2-9A2;: 04/10/2001, mRNA sequence /clone=GH26967 /clone_end=3' /gb=BG633437 /gi=13759238 /ug=Dm.20533 /len=736	-	-	-	gi|189181785|gb|ACD81669.1|/2.14586e-61/FI02871p [Drosophila melanogaster]
gnl|UG|Dm#S13554196	3557	30	159	0.429076	2.36218	2.46081	Up	9.81e-24	4.49e-23	Drosophila melanogaster RE58324 full insert cDNA /cds=p(1463,2557) /gb=BT001689 /gi=25012699 /ug=Dm.14915 /len=3557	-	GO:0016407//acetyltransferase activity	-	gi|45550124|ref|NP_608861.2|/0/CG15628 [Drosophila melanogaster]
gnl|UG|Dm#S13283251	1487	178	942	6.08985	33.4765	2.45867	Up	1.3e-132	3.19e-131	Drosophila melanogaster RE66124 full length cDNA /cds=p(70,1338) /gb=AY070581 /gi=17944317 /ug=Dm.6370 /len=1487	-	-	GO:0007444//imaginal disc development	gi|17944318|gb|AAL48052.1|/0/RE66124p [Drosophila melanogaster]
gnl|UG|Dm#S30528169	3156	73	386	1.17675	6.46325	2.45745	Up	2.48e-55	2.21e-54	Drosophila melanogaster LP17019 full insert cDNA /cds=p(556,2973) /gb=BT024225 /gi=85857501 /ug=Dm.15436 /len=3156	-	-	-	gi|161082816|ref|NP_001097565.1|/0/CG34382 [Drosophila melanogaster]
gnl|UG|Dm#S50371429	11842	68	359	0.292133	1.60203	2.4552	Up	1.6e-51	1.34e-50	Drosophila melanogaster tenascin accessory (Ten-a), transcript variant F, mRNA /cds=p(1828,10842) /gb=NM_001144718 /gi=221329863 /ug=Dm.147 /len=11842	GO:0031224//intrinsic to membrane	GO:0008238//exopeptidase activity	GO:0031589//cell-substrate adhesion;GO:0007365//periodic partitioning	gi|24641507|ref|NP_511137.3|/0/tenascin accessory, isoform D [Drosophila melanogaster]
gnl|UG|Dm#S51750052	2221	15	79	0.34359	1.87966	2.45171	Up	1.93e-12	6.01e-12	Drosophila melanogaster MIP07034 full insert cDNA /cds=p(1934,2158) /gb=BT081412 /gi=226371835 /ug=Dm.24822 /len=2221	-	-	-	gi|226371836|gb|ACO51543.1|/5.29327e-36/MIP07034p [Drosophila melanogaster]
gnl|UG|Dm#S25030801	2373	23	121	0.493091	2.69456	2.45012	Up	2.55e-18	9.82e-18	Drosophila melanogaster IP13956 full insert cDNA /cds=p(98,2008) /gb=BT022775 /gi=66771758 /ug=Dm.27182 /len=2373	GO:0044464//cell part	GO:0008066//glutamate receptor activity;GO:0005231//excitatory extracellular ligand-gated ion channel activity	GO:0006810//transport	gi|24667182|ref|NP_649176.1|/0/ionotropic receptor 76b [Drosophila melanogaster]
gnl|UG|Dm#S20900454	565	12	63	1.08051	5.8924	2.44714	Up	3.65e-10	1.03e-09	EK295339.5prime Exelixis FlyTag CK01 pCDNA-SK+ Drosophila melanogaster cDNA clone EK295339 5, mRNA sequence /clone=EK295339 /clone_end=5' /gb=CO330470 /gi=49390745 /ug=Dm.32352 /len=565	-	-	-	gi|195579628|ref|XP_002079663.1|/1.05754e-09/GD21903 [Drosophila simulans]
gnl|UG|Dm#S13282204	1916	8	42	0.212418	1.15839	2.44714	Up	3.47e-07	8.37e-07	Drosophila melanogaster RH10518 full length cDNA /cds=p(130,687) /gb=AY071689 /gi=17946560 /ug=Dm.5800 /len=1916	-	GO:0005539//glycosaminoglycan binding;GO:0005102//receptor binding	-	gi|19922984|ref|NP_612022.1|/1.30334e-104/miple, isoform A [Drosophila melanogaster]
gnl|UG|Dm#S16631447	5090	1085	5676	10.8445	58.9285	2.442	Up	0	0	Drosophila melanogaster RE27764 full insert cDNA /cds=p(381,4097) /gb=BT010264 /gi=33636568 /ug=Dm.30678 /len=5090	-	-	-	gi|33636569|gb|AAQ23582.1|/0/RE27764p [Drosophila melanogaster]
gnl|UG|Dm#S50371148	5745	982	5137	8.69598	47.252	2.44195	Up	0	0	Drosophila melanogaster misfire (mfr), transcript variant E, mRNA /cds=p(1433,3352) /gb=NM_001144446 /gi=221331010 /ug=Dm.27093 /len=5745	-	-	GO:0003002//regionalization;GO:0007338//single fertilization	gi|221331015|ref|NP_001137920.1|/0/misfire, isoform I [Drosophila melanogaster]
gnl|UG|Dm#S52632466	2990	9	47	0.153133	0.830667	2.43949	Up	7.12e-08	1.78e-07	Drosophila melanogaster MIP08126 full insert cDNA /cds=p(1183,1392) /gb=BT088811 /gi=239916015 /ug=Dm.37557 /len=2990	-	-	-	gi|239916016|gb|ACS34696.1|/1.07655e-26/MIP08126p [Drosophila melanogaster]
gnl|UG|Dm#S13285150	3816	10	52	0.133318	0.720104	2.43333	Up	1.47e-08	3.79e-08	Drosophila melanogaster vestigial (vg), mRNA /cds=p(1800,3161) /gb=NM_078999 /gi=24653230 /ug=Dm.6219 /len=3816	-	-	GO:0000278//mitotic cell cycle;GO:0007472//wing disc morphogenesis;GO:0007450//dorsal/ventral pattern formation, imaginal disc;GO:0048592//eye morphogenesis;GO:0007478//leg disc morphogenesis;GO:0035216;GO:0007449//proximal/distal pattern formation, imaginal disc;GO:0008283//cell proliferation;GO:0061061//muscle structure development	gi|17648101|ref|NP_523723.1|/2.76119e-98/vestigial [Drosophila melanogaster]
gnl|UG|Dm#S56349699	1945	22	114	0.57544	3.09732	2.42828	Up	3.56e-17	1.31e-16	Drosophila melanogaster RT09244 full insert cDNA /cds=p(25,1914) /gb=BT125060 /gi=300684541 /ug=Dm.26746 /len=1945	-	GO:0005515//protein binding;GO:0003676//nucleic acid binding	-	gi|300684542|gb|ADK27787.1|/0/RT09244p [Drosophila melanogaster]
gnl|UG|Dm#S13545233	2543	17	88	0.340095	1.82868	2.42679	Up	1.46e-13	4.74e-13	Drosophila melanogaster RE45347 full insert cDNA /cds=p(23,1699) /gb=AY113484 /gi=21064518 /ug=Dm.13252 /len=2543	GO:0031224//intrinsic to membrane;GO:0043231//intracellular membrane-bounded organelle	GO:0030246//carbohydrate binding;GO:0016740//transferase activity	-	gi|379699076|gb|AFD10760.1|/0/FI18155p1 [Drosophila melanogaster]
gnl|UG|Dm#S13545653	3092	53	274	0.872035	4.68286	2.42493	Up	3.75e-39	2.5e-38	Drosophila melanogaster RE26705 full insert cDNA /cds=p(1068,2699) /gb=AY118381 /gi=21392111 /ug=Dm.31258 /len=3092	-	GO:0005506//iron ion binding;GO:0003824//catalytic activity;GO:0016209//antioxidant activity	GO:0008152//metabolic process;GO:0006950//response to stress	gi|24647689|ref|NP_650627.1|/0/CG5873 [Drosophila melanogaster]
gnl|UG|Dm#S13559356	3163	38	196	0.611198	3.27459	2.4216	Up	2.11e-28	1.1e-27	Drosophila melanogaster CG13654 (CG13654), mRNA /cds=p(182,3163) /gb=NM_143093 /gi=116008424 /ug=Dm.24091 /len=3163	-	-	-	gi|116008425|ref|NP_651350.2|/0/CG13654 [Drosophila melanogaster]
gnl|UG|Dm#S13555086	1017	51	263	2.55121	13.6658	2.42132	Up	1.4e-37	9.03e-37	Drosophila melanogaster CG17147 (CG17147), mRNA /cds=p(1,1017) /gb=NM_140936 /gi=45550661 /ug=Dm.27184 /len=1017	-	GO:0030247//polysaccharide binding	GO:0006022	gi|45550662|ref|NP_649193.2|/0/CG17147 [Drosophila melanogaster]
gnl|UG|Dm#S15983136	2861	7	36	0.124474	0.664944	2.41739	Up	2.95e-06	6.74e-06	Drosophila melanogaster TRP channel protein nanchung (nan) mRNA, complete cds /cds=p(228,2729) /gb=AY262004 /gi=31745594 /ug=Dm.15300 /len=2861	GO:0031224//intrinsic to membrane	GO:0015075//ion transmembrane transporter activity	GO:0006810//transport	gi|45550616|ref|NP_648696.2|/0/nanchung [Drosophila melanogaster]
gnl|UG|Dm#S26411230	2146	7	36	0.165946	0.886489	2.41739	Up	2.95e-06	6.74e-06	Drosophila melanogaster LP22773 full insert cDNA /cds=p(11,2056) /gb=BT023813 /gi=72083321 /ug=Dm.29811 /len=2146	-	GO:0004175//endopeptidase activity	GO:0019538//protein metabolic process	gi|24650883|ref|NP_651641.1|/0/CG14529 [Drosophila melanogaster]
gnl|UG|Dm#S13558567	6684	639	3257	4.86364	25.7503	2.40448	Up	0	0	Drosophila melanogaster bruchpilot (brp), transcript variant D, mRNA /cds=p(1161,6383) /gb=NM_165677 /gi=221330092 /ug=Dm.13534 /len=6684	-	-	-	gi|281362998|ref|NP_001097241.2|/0/bruchpilot, isoform G [Drosophila melanogaster]
gnl|UG|Dm#S13560094	3589	52	265	0.737101	3.90187	2.40423	Up	1.49e-37	9.63e-37	Drosophila melanogaster CG14304 (CG14304), transcript variant A, mRNA /cds=p(179,3589) /gb=NM_142474 /gi=221379906 /ug=Dm.34071 /len=3589	-	-	GO:0006022	gi|221379907|ref|NP_650731.3|/0/CG14304, isoform A [Drosophila melanogaster]
gnl|UG|Dm#S13548453	840	46	233	2.78597	14.6581	2.39545	Up	4.55e-33	2.66e-32	Drosophila melanogaster LP02570 full insert cDNA /cds=p(135,743) /gb=AY118599 /gi=21428615 /ug=Dm.7112 /len=840	-	-	-	gi|20130003|ref|NP_610991.1|/6.60612e-100/CG10200, isoform B [Drosophila melanogaster]
gnl|UG|Dm#S13547318	1301	90	455	3.51935	18.4814	2.39269	Up	5.84e-63	5.91e-62	Drosophila melanogaster CG13630 (CG13630), mRNA /cds=p(82,1206) /gb=NM_143024 /gi=24649760 /ug=Dm.20249 /len=1301	-	GO:0046914//transition metal ion binding;GO:0008237//metallopeptidase activity;GO:0008238//exopeptidase activity	GO:0019538//protein metabolic process	gi|21355531|ref|NP_651281.1|/0/CG13630 [Drosophila melanogaster]
gnl|UG|Dm#S13545372	2861	223	1116	3.96538	20.6133	2.37804	Up	9.34e-151	2.72e-149	Drosophila melanogaster GH13354 full insert cDNA /cds=p(5,2743) /gb=AY113344 /gi=21064238 /ug=Dm.29426 /len=2861	-	-	GO:0019098//reproductive behavior;GO:0046692//sperm competition	gi|17647127|ref|NP_523594.1|/1.18584e-107/accessory gland peptide 36DE [Drosophila melanogaster]
gnl|UG|Dm#S53095198	1801	7	35	0.197734	1.02696	2.37675	Up	5.09e-06	1.14e-05	Drosophila melanogaster FI01817 full insert cDNA /cds=p(353,1675) /gb=BT099578 /gi=255958345 /ug=Dm.22211 /len=1801	-	GO:0046914//transition metal ion binding;GO:0008235//metalloexopeptidase activity	GO:0019538//protein metabolic process	gi|28574373|ref|NP_648116.2|/0/CG8563 [Drosophila melanogaster]
gnl|UG|Dm#S45445364	700	8	40	0.581419	3.01969	2.37675	Up	1.03e-06	2.42e-06	Drosophila melanogaster IP20323 full insert cDNA /cds=p(94,252) /gb=BT032929 /gi=189459011 /ug=Dm.28878 /len=700	-	-	-	gi|78706610|ref|NP_001027108.1|/1.20212e-87/CG33777 [Drosophila melanogaster]
gnl|UG|Dm#S25031184	888	33	164	1.89059	9.75959	2.36798	Up	2.03e-23	9.21e-23	Drosophila melanogaster IP06570 full insert cDNA /cds=p(184,636) /gb=BT022550 /gi=66771308 /ug=Dm.15206 /len=888	-	GO:0003676//nucleic acid binding	GO:0010467//gene expression	gi|221331230|ref|NP_648949.2|/8.17509e-83/CG14059 [Drosophila melanogaster]
gnl|UG|Dm#S13564945	1124	93	459	4.20934	21.5798	2.35801	Up	1.99e-62	1.99e-61	Drosophila melanogaster CG17377 (CG17377), transcript variant C, mRNA /cds=p(18,881) /gb=NM_164714 /gi=24582338 /ug=Dm.19552 /len=1124	-	-	-	gi|386769225|ref|NP_723220.2|/9.62715e-77/CG17377, isoform E [Drosophila melanogaster]
gnl|UG|Dm#S13284596	2665	53	261	1.01176	5.1754	2.35481	Up	3.84e-36	2.4e-35	Drosophila melanogaster GH07892 full length cDNA /cds=p(216,2495) /gb=AY069064 /gi=17861463 /ug=Dm.193 /len=2665	-	-	-	gi|18859947|ref|NP_573217.1|/0/CG8568 [Drosophila melanogaster]
gnl|UG|Dm#S13554121	1683	69	337	2.08575	10.5815	2.3429	Up	6.26e-46	4.73e-45	Drosophila melanogaster RH09162 full insert cDNA /cds=p(1,1209) /gb=BT001765 /gi=25012862 /ug=Dm.1380 /len=1683	GO:0033176	GO:0015078//hydrogen ion transmembrane transporter activity;GO:0019829//cation-transporting ATPase activity	GO:0015988//energy coupled proton transport, against electrochemical gradient	gi|25012863|gb|AAN71520.1|/0/RH09162p, partial [Drosophila melanogaster]
gnl|UG|Dm#S16631504	4795	150	729	1.59148	8.03414	2.33578	Up	4.94e-97	8.03e-96	Drosophila melanogaster RH63339 full insert cDNA /cds=p(367,4113) /gb=BT010207 /gi=33636454 /ug=Dm.2735 /len=4795	-	-	-	gi|33636455|gb|AAQ23525.1|/0/RH63339p [Drosophila melanogaster]
gnl|UG|Dm#S26386952	893	180	872	10.2546	51.6019	2.33115	Up	1.94e-115	3.97e-114	Drosophila melanogaster AT19083 full insert cDNA /cds=p(1,461) /gb=BT023798 /gi=71834268 /ug=Dm.30748 /len=893	-	-	-	gi|71834269|gb|AAZ41807.1|/4.6809e-70/AT19083p [Drosophila melanogaster]
gnl|UG|Dm#S55458183	1311	6	29	0.232834	1.16895	2.32784	Up	4.35e-05	9.14e-05	Drosophila melanogaster MIP19243 full insert cDNA /cds=p(257,508) /gb=BT122108 /gi=291490796 /ug=Dm.34660 /len=1311	-	-	-	gi|291490797|gb|ADE06714.1|/9.54632e-42/MIP19243p [Drosophila melanogaster]
gnl|UG|Dm#S13280858	2527	41	197	0.825422	4.11966	2.31932	Up	3.5e-27	1.77e-26	Drosophila melanogaster CG3775 (CG3775), mRNA /cds=p(1,1968) /gb=NM_132603 /gi=24641621 /ug=Dm.4651 /len=2527	-	GO:0004175//endopeptidase activity	GO:0019538//protein metabolic process	gi|162951783|gb|ABY21753.1|/0/RE06041p [Drosophila melanogaster]
gnl|UG|Dm#S20460043	468	18	86	1.9567	9.71076	2.31116	Up	1.3e-12	4.06e-12	EN01725.5prime Exelixis FlyTag MN08 BlueScript Drosophila melanogaster cDNA clone EN01725 5, mRNA sequence /clone=EN01725 /clone_end=5' /gb=CO153314 /gi=48907315 /ug=Dm.37851 /len=468	-	-	GO:0048519;GO:0048666//neuron development;GO:0008152//metabolic process;GO:0009653//anatomical structure morphogenesis;GO:0007424//open tracheal system development	gi|28571930|ref|NP_788768.1|/3.40149e-29/headcase, isoform C [Drosophila melanogaster]
gnl|UG|Dm#S13336788	655	17	81	1.3204	6.53498	2.30721	Up	6.17e-12	1.87e-11	bs13e10.y1 Drosophila melanogaster adult testis library Drosophila melanogaster cDNA clone bs13e10 5', mRNA sequence /clone=bs13e10 /clone_end=5' /gb=AI945498 /gi=9990832 /ug=Dm.22328 /len=655	-	-	-	-
gnl|UG|Dm#S13277399	2729	33	157	0.615188	3.04016	2.30505	Up	8.2e-22	3.56e-21	Drosophila melanogaster GH08705 full length cDNA /cds=p(1096,2586) /gb=AY060660 /gi=16767979 /ug=Dm.6661 /len=2729	GO:0044459//plasma membrane part;GO:0031224//intrinsic to membrane	GO:0015276//ligand-gated ion channel activity;GO:0016917//GABA receptor activity	GO:0006810//transport	gi|194894090|ref|XP_001978006.1|/0/GG17931 [Drosophila erecta]
gnl|UG|Dm#S13279324	10571	38	180	0.182879	0.899823	2.29875	Up	1.03e-24	4.82e-24	Drosophila melanogaster zinc-finger homeodomain protein 2 (zfh-2) mRNA, complete cds /cds=p(370,9387) /gb=M63450 /gi=158822 /ug=Dm.3906 /len=10571	GO:0043231//intracellular membrane-bounded organelle	GO:0046914//transition metal ion binding;GO:0003677//DNA binding;GO:0001071//nucleic acid binding transcription factor activity	GO:0006351//transcription, DNA-dependent	gi|158823|gb|AAA29051.1|/0/zinc-finger homeodomain protein 2 [Drosophila melanogaster]
gnl|UG|Dm#S14769656	3786	26	123	0.349374	1.71682	2.2969	Up	2.49e-17	9.21e-17	Drosophila melanogaster knirps-like (knrl), mRNA /cds=p(842,2785) /gb=NM_176374 /gi=28574802 /ug=Dm.1017 /len=3786	GO:0043231//intracellular membrane-bounded organelle	GO:0046914//transition metal ion binding;GO:0001071//nucleic acid binding transcription factor activity;GO:0003677//DNA binding;GO:0004879//ligand-activated sequence-specific DNA binding RNA polymerase II transcription factor activity	GO:0009755//hormone-mediated signaling pathway;GO:0006351//transcription, DNA-dependent	gi|28574803|ref|NP_788552.1|/0/knirps-like [Drosophila melanogaster]
gnl|UG|Dm#S32647945	2858	7	33	0.124604	0.610172	2.29186	Up	1.49e-05	3.24e-05	Drosophila melanogaster IP13630 full insert cDNA /cds=p(1826,2362) /gb=BT025182 /gi=93204844 /ug=Dm.33855 /len=2858	GO:0031224//intrinsic to membrane	GO:0005261//cation channel activity	GO:0030001//metal ion transport	gi|28626412|gb|AAO47378.1|/0/pickpocket 28 long form [Drosophila melanogaster]
gnl|UG|Dm#S13557625	7667	70	330	0.464483	2.27452	2.29186	Up	7.27e-44	5.31e-43	Drosophila melanogaster CG42377 (CG42377), mRNA /cds=p(342,7667) /gb=NM_138180 /gi=221330714 /ug=Dm.15955 /len=7667	-	-	-	gi|221330715|ref|NP_612024.3|/0/CG42377 [Drosophila melanogaster]
gnl|UG|Dm#S13560040	9331	203	955	1.10679	5.40849	2.28884	Up	1.68e-123	3.71e-122	Drosophila melanogaster unc79 (unc79), transcript variant C, mRNA /cds=p(148,9234) /gb=NM_142538 /gi=281362066 /ug=Dm.4685 /len=9331	-	-	-	gi|281362067|ref|NP_650795.2|/0/unc79, isoform C [Drosophila melanogaster]
gnl|UG|Dm#S16631468	3847	77	362	1.01828	4.97264	2.28788	Up	7.31e-48	5.72e-47	Drosophila melanogaster RE42927 full insert cDNA /cds=p(319,2337) /gb=BT010243 /gi=33636526 /ug=Dm.30835 /len=3847	-	-	-	gi|24584160|ref|NP_723828.1|/0/CG31814 [Drosophila melanogaster]
gnl|UG|Dm#S13560478	1614	10	47	0.315206	1.53884	2.28748	Up	2.15e-07	5.25e-07	Drosophila melanogaster CG3984 (CG3984), mRNA /cds=p(1,1614) /gb=NM_142163 /gi=24646974 /ug=Dm.16859 /len=1614	-	-	-	gi|24646975|ref|NP_650420.1|/0/CG3984 [Drosophila melanogaster]
gnl|UG|Dm#S13548463	3865	498	2323	6.55507	31.7614	2.27659	Up	1.05e-295	7.6e-294	Drosophila melanogaster LD45221 full insert cDNA /cds=p(389,3214) /gb=AY118589 /gi=21428595 /ug=Dm.13577 /len=3865	-	-	-	gi|24659552|ref|NP_611803.1|/0/minus [Drosophila melanogaster]
gnl|UG|Dm#S24244375	426	8	37	0.955383	4.58979	2.26428	Up	5.14e-06	1.15e-05	Drosophila melanogaster glycoprotein hormone alpha 2 mRNA, complete cds /cds=p(1,426) /gb=AY940435 /gi=61104780 /ug=Dm.36517 /len=426	-	-	-	gi|320546231|ref|NP_001104054.2|/9.91173e-82/glycoprotein hormone alpha 2 [Drosophila melanogaster]
gnl|UG|Dm#S13283745	2299	24	111	0.531092	2.55143	2.26428	Up	1.58e-15	5.5e-15	Drosophila melanogaster twin of eyeless (toy), mRNA /cds=p(525,2156) /gb=NM_079899 /gi=45549244 /ug=Dm.1885 /len=2299	GO:0043231//intracellular membrane-bounded organelle	GO:0003677//DNA binding;GO:0001071//nucleic acid binding transcription factor activity	GO:0006351//transcription, DNA-dependent;GO:0032501//multicellular organismal process	gi|45549245|ref|NP_524638.3|/0/twin of eyeless [Drosophila melanogaster]
gnl|UG|Dm#S13280083	1685	18	83	0.543463	2.60303	2.25994	Up	6.26e-12	1.9e-11	Drosophila melanogaster cytochrome P450-4d1 (Cyp4d1), transcript variant A, mRNA /cds=p(74,1612) /gb=NM_057559 /gi=24639288 /ug=Dm.4852 /len=1685	GO:0042598//vesicular fraction;GO:0031090//organelle membrane;GO:0043231//intracellular membrane-bounded organelle;GO:0044444//cytoplasmic part	GO:0016491//oxidoreductase activity;GO:0005506//iron ion binding	GO:0008152//metabolic process	gi|24639289|ref|NP_476907.2|/0/cytochrome P450-4d1, isoform A [Drosophila melanogaster]
gnl|UG|Dm#S13564504	1139	17	78	0.759316	3.61886	2.25276	Up	2.98e-11	8.75e-11	Drosophila melanogaster CG31706 (CG31706), mRNA /cds=p(56,1111) /gb=NM_164969 /gi=24583704 /ug=Dm.20923 /len=1139	-	-	-	gi|24583705|ref|NP_723675.1|/9.02861e-139/CG31706 [Drosophila melanogaster]
gnl|UG|Dm#S37517778	910	19	87	1.06221	5.05217	2.24984	Up	2.22e-12	6.88e-12	IP09969.5prime IP Drosophila melanogaster iPCR Amplified Library Drosophila melanogaster cDNA clone IP09969 5, mRNA sequence /clone=IP09969 /clone_end=5' /gb=EL880141 /gi=133846675 /ug=Dm.26409 /len=910	-	-	-	gi|24653210|ref|NP_725233.1|/4.53564e-153/CG30488, isoform A [Drosophila melanogaster]
gnl|UG|Dm#S19187776	1050	18	82	0.872129	4.12691	2.24245	Up	1.05e-11	3.16e-11	Drosophila melanogaster CG18636 (CG18636), mRNA /cds=p(1,1050) /gb=NM_205992 /gi=85816274 /ug=Dm.26300 /len=1050	-	GO:0004175//endopeptidase activity	GO:0019538//protein metabolic process	gi|85816275|ref|NP_995714.2|/0/CG18636 [Drosophila melanogaster]
gnl|UG|Dm#S37523268	858	6	27	0.355763	1.66294	2.22475	Up	0.000126573	0.000256795	IP16986.3prime IP Drosophila melanogaster iPCR Amplified Library Drosophila melanogaster cDNA clone IP16986 3, mRNA sequence /clone=IP16986 /clone_end=3' /gb=EL885631 /gi=133852167 /ug=Dm.34946 /len=858	GO:0044429//mitochondrial part	GO:0042802//identical protein binding;GO:0030554//adenyl nucleotide binding	GO:0044267//cellular protein metabolic process;GO:0006605//protein targeting	gi|20151765|gb|AAM11242.1|/4.40311e-46/RE56495p [Drosophila melanogaster]
gnl|UG|Dm#S13553748	527	6	27	0.579213	2.70741	2.22475	Up	0.000126573	0.000256829	ESG019a.E21_F07.3prime ESG01 Drosophila melanogaster cDNA 3', mRNA sequence /clone_end=3' /gb=CA807697 /gi=26256646 /ug=Dm.18110 /len=527	-	GO:0004114//3',5'-cyclic-nucleotide phosphodiesterase activity;GO:0004866//endopeptidase inhibitor activity	GO:0019538//protein metabolic process;GO:0033057;GO:0051346//negative regulation of hydrolase activity	gi|24583739|ref|NP_723689.1|/2.15718e-32/CG31704 [Drosophila melanogaster]
gnl|UG|Dm#S14770015	624	6	27	0.489175	2.28654	2.22475	Up	0.000126573	0.000256761	Drosophila melanogaster CG33137 (CG33137), mRNA /cds=p(1,624) /gb=NM_176163 /gi=78711882 /ug=Dm.26921 /len=624	-	-	-	gi|78711883|ref|NP_788343.2|/5.55857e-120/CG33137 [Drosophila melanogaster]
gnl|UG|Dm#S13548580	1229	3518	15619	145.627	671.586	2.2053	Up	0	0	Drosophila melanogaster GM13686 full insert cDNA /cds=p(110,751) /gb=AY118471 /gi=21428359 /ug=Dm.2803 /len=1229	GO:0015630//microtubule cytoskeleton	-	GO:0006457//protein folding;GO:0010259//multicellular organismal aging;GO:0006952//defense response	gi|17647521|ref|NP_524000.1|/1.19622e-115/heat shock protein 27 [Drosophila melanogaster]
gnl|UG|Dm#S55844973	361	30	133	4.22777	19.4691	2.20321	Up	9.08e-18	3.42e-17	Drosophila melanogaster MIP22536 full insert cDNA /cds=p(1,179) /gb=BT124925 /gi=297307179 /ug=Dm.37957 /len=361	-	-	-	gi|297307180|gb|ADI32763.1|/3.48588e-26/MIP22536p [Drosophila melanogaster]
gnl|UG|Dm#S53129535	2872	7	31	0.123997	0.570398	2.20166	Up	4.3e-05	9.04e-05	Drosophila melanogaster FI04531 full insert cDNA /cds=p(162,2171) /gb=BT099767 /gi=258588126 /ug=Dm.15107 /len=2872	GO:0031224//intrinsic to membrane	GO:0005275//amine transmembrane transporter activity	GO:0006865//amino acid transport	gi|24667468|ref|NP_649219.1|/0/CG13248 [Drosophila melanogaster]
gnl|UG|Dm#S40978798	1325	21	93	0.806308	3.70909	2.20166	Up	7.85e-13	2.47e-12	Drosophila melanogaster RH22643 full insert cDNA /cds=p(926,1156) /gb=BT031020 /gi=157816820 /ug=Dm.36069 /len=1325	-	-	-	gi|328707593|ref|XP_003243439.1|/5.57691e-29/PREDICTED: RNA-directed DNA polymerase from mobile element jockey-like [Acyrthosiphon pisum]
gnl|UG|Dm#S13380372	604	277	1224	23.3314	107.089	2.19847	Up	3.7e-150	1.07e-148	SD10993.5prime SD Drosophila melanogaster Schneider L2 cell culture pOT2 Drosophila melanogaster cDNA clone SD10993 5, mRNA sequence /clone=SD10993 /clone_end=5' /gb=AI546742 /gi=13771988 /ug=Dm.14323 /len=604	-	-	-	-
gnl|UG|Dm#S44690760	1422	12	53	0.429318	1.96959	2.19778	Up	7.47e-08	1.86e-07	Drosophila melanogaster IP21282 full insert cDNA /cds=p(133,1302) /gb=BT032794 /gi=189182063 /ug=Dm.28670 /len=1422	-	-	-	gi|62471653|ref|NP_001014494.1|/0/CG33509 [Drosophila melanogaster]
gnl|UG|Dm#S13274635	2003	17	75	0.431783	1.9787	2.19618	Up	1.41e-10	4.03e-10	Drosophila melanogaster mRNA sequence /gb=AF007161 /gi=2852646 /ug=Dm.33415 /len=2003	-	-	-	-
gnl|UG|Dm#S13558268	755	355	1565	23.921	109.539	2.19509	Up	4.34e-191	1.7e-189	Drosophila melanogaster small ribonucleoprotein Sm D3 (SmD3), mRNA /cds=p(152,607) /gb=NM_165866 /gi=24652900 /ug=Dm.19912 /len=755	GO:0005681//spliceosomal complex;GO:0005737//cytoplasm	GO:0005488//binding	GO:0000377;GO:0000087//M phase of mitotic cell cycle;GO:0048534;GO:0007399//nervous system development;GO:0030154//cell differentiation	gi|195455442|ref|XP_002074722.1|/7.54474e-41/GK23009 [Drosophila willistoni]
gnl|UG|Dm#S24849076	1652	10	44	0.307955	1.40748	2.19233	Up	1.04e-06	2.44e-06	Drosophila melanogaster IP01408 full insert cDNA /cds=p(170,1453) /gb=BT022156 /gi=66571171 /ug=Dm.23955 /len=1652	GO:0043231//intracellular membrane-bounded organelle	GO:0003677//DNA binding;GO:0001071//nucleic acid binding transcription factor activity	GO:0006351//transcription, DNA-dependent;GO:0032501//multicellular organismal process	gi|66571172|gb|AAY51551.1|/5.08681e-171/IP01408p [Drosophila melanogaster]
gnl|UG|Dm#S13278668	1890	13	57	0.349928	1.59373	2.18727	Up	2.61e-08	6.64e-08	Drosophila melanogaster LD39025 full length cDNA /cds=p(289,1467) /gb=AY051901 /gi=15292112 /ug=Dm.4446 /len=1890	-	-	-	gi|21357507|ref|NP_650264.1|/6.65985e-178/CG8483 [Drosophila melanogaster]
gnl|UG|Dm#S13282809	2607	301	1314	5.87385	26.6351	2.18095	Up	1.83e-159	5.85e-158	Drosophila melanogaster RE15157 full length cDNA /cds=p(508,2421) /gb=AY071083 /gi=17945296 /ug=Dm.6127 /len=2607	-	GO:0030247//polysaccharide binding	GO:0006022	gi|21355685|ref|NP_650538.1|/0/CG14880, isoform A [Drosophila melanogaster]
gnl|UG|Dm#S24849058	2038	11	48	0.274591	1.24462	2.18035	Up	3.6e-07	8.67e-07	Drosophila melanogaster IP01257 full insert cDNA /cds=p(133,1896) /gb=BT022175 /gi=66571207 /ug=Dm.27329 /len=2038	GO:0043231//intracellular membrane-bounded organelle	GO:0046914//transition metal ion binding	-	gi|85815843|ref|NP_650657.2|/0/CG17803 [Drosophila melanogaster]
gnl|UG|Dm#S20487353	504	91	397	9.18561	41.6256	2.18002	Up	2.21e-49	1.77e-48	EC25476.5prime Exelixis FlyTag ML01 pSport-Tag21 Drosophila melanogaster cDNA clone EC25476 5, mRNA sequence /clone=EC25476 /clone_end=5' /gb=CO183331 /gi=48956212 /ug=Dm.30215 /len=504	-	-	-	gi|85725056|ref|NP_001033964.1|/2.05807e-63/CG34029 [Drosophila melanogaster]
gnl|UG|Dm#S30528176	3469	375	1628	5.49951	24.7999	2.17296	Up	3.32e-196	1.35e-194	Drosophila melanogaster RE08574 full insert cDNA /cds=p(152,1786) /gb=BT024218 /gi=85857487 /ug=Dm.7918 /len=3469	GO:0031224//intrinsic to membrane	GO:0004553//hydrolase activity, hydrolyzing O-glycosyl compounds;GO:0004620//phospholipase activity	GO:0006678//glucosylceramide metabolic process;GO:0007165//signal transduction	gi|45552032|ref|NP_788055.2|/0/CG33090 [Drosophila melanogaster]
gnl|UG|Dm#S13282526	1608	6	26	0.189829	0.854452	2.1703	Up	0.00021421	0.0004264	Drosophila melanogaster RE39992 full length cDNA /cds=p(52,1572) /gb=AY071367 /gi=17945885 /ug=Dm.12503 /len=1608	-	GO:0016491//oxidoreductase activity;GO:0005506//iron ion binding	GO:0008152//metabolic process	gi|45550107|ref|NP_608688.2|/0/Cyp309a1 [Drosophila melanogaster]
gnl|UG|Dm#S13550465	551	6	26	0.553984	2.49357	2.1703	Up	0.00021421	0.000426456	ESG0113c.B21.1_B02.3prime ESG01 Drosophila melanogaster cDNA 3', mRNA sequence /clone_end=3' /gb=CA804414 /gi=26253363 /ug=Dm.33951 /len=551	-	-	-	-
gnl|UG|Dm#S13547795	2634	678	2925	13.0952	58.6828	2.1639	Up	0	0	Drosophila melanogaster LP06502 full insert cDNA /cds=p(688,2157) /gb=AY119043 /gi=21430449 /ug=Dm.13937 /len=2634	-	-	-	gi|25012728|gb|AAN71457.1|/0/RE63596p, partial [Drosophila melanogaster]
gnl|UG|Dm#S13281956	1932	16	69	0.421318	1.88731	2.16335	Up	1.12e-09	3.07e-09	Drosophila melanogaster odorant receptor 83b (Or83b), transcript variant A, mRNA /cds=p(200,1660) /gb=NM_079511 /gi=161078032 /ug=Dm.25037 /len=1932	GO:0031224//intrinsic to membrane	GO:0004930//G-protein coupled receptor activity;GO:0005488//binding	GO:0007166//cell surface receptor linked signaling pathway;GO:0007606//sensory perception of chemical stimulus	gi|345531561|gb|AEO01718.1|/0/IP03309p1 [Drosophila melanogaster]
gnl|UG|Dm#S33292779	457	17	73	1.89247	8.44126	2.15718	Up	3.93e-10	1.1e-09	204722 CK01 Drosophila melanogaster cDNA clone 39959, mRNA sequence /clone=39959 /gb=EC210686 /gi=107236111 /ug=Dm.24705 /len=457	-	-	-	gi|24655703|ref|NP_647671.1|/1.02926e-53/CG12025 [Drosophila melanogaster]
gnl|UG|Dm#S45445367	1418	7	30	0.251142	1.11801	2.15436	Up	7.24e-05	0.000149671	Drosophila melanogaster IP20252 full insert cDNA /cds=p(1,548) /gb=BT032926 /gi=189459005 /ug=Dm.27082 /len=1418	-	GO:0030247//polysaccharide binding	GO:0006022	gi|195325905|ref|XP_002029671.1|/3.59756e-114/GM24965 [Drosophila sechellia]
gnl|UG|Dm#S30528061	2055	7	30	0.173294	0.771454	2.15436	Up	7.24e-05	0.000149691	Drosophila melanogaster IP10176 full insert cDNA /cds=p(657,1130) /gb=BT024333 /gi=85857719 /ug=Dm.30334 /len=2055	-	-	-	gi|194869704|ref|XP_001972504.1|/1.12778e-149/GG13850 [Drosophila erecta]
gnl|UG|Dm#S19187572	1059	7	30	0.336279	1.49701	2.15436	Up	7.24e-05	0.000149651	Drosophila melanogaster CG9294 (CG9294), mRNA /cds=p(1,1059) /gb=NM_206198 /gi=45552790 /ug=Dm.26994 /len=1059	-	GO:0004175//endopeptidase activity	GO:0019538//protein metabolic process	gi|45552791|ref|NP_995920.1|/0/CG9294 [Drosophila melanogaster]
gnl|UG|Dm#S13274287	1757	116	497	3.3588	14.9481	2.15394	Up	1.7e-60	1.64e-59	Drosophila melanogaster caspase-1 mRNA, complete cds /cds=p(361,1332) /gb=AF001464 /gi=2109452 /ug=Dm.4849 /len=1757	GO:0043234//protein complex	GO:0004175//endopeptidase activity	GO:0046669//regulation of compound eye retinal cell programmed cell death;GO:0003006//developmental process involved in reproduction;GO:0048102//autophagic cell death;GO:0030036//actin cytoskeleton organization;GO:0010212//response to ionizing radiation;GO:0006923;GO:0007300//ovarian nurse cell to oocyte transport;GO:0007435//salivary gland morphogenesis	gi|17352459|ref|NP_476974.1|/0/death caspase-1 [Drosophila melanogaster]
gnl|UG|Dm#S55897301	1059	122	521	5.86086	25.9981	2.14922	Up	3.65e-63	3.7e-62	Drosophila melanogaster MIP22653 full insert cDNA /cds=p(1,329) /gb=BT124980 /gi=297515516 /ug=Dm.37967 /len=1059	-	-	-	gi|297515517|gb|ADI44138.1|/7.26567e-55/MIP22653p [Drosophila melanogaster]
gnl|UG|Dm#S13559718	2701	178	760	3.35268	14.8693	2.14894	Up	2.54e-91	3.86e-90	Drosophila melanogaster CG13847 (CG13847), mRNA /cds=p(102,2381) /gb=NM_142786 /gi=281362272 /ug=Dm.6236 /len=2701	-	-	-	gi|281362273|ref|NP_651043.2|/0/CG13847 [Drosophila melanogaster]
gnl|UG|Dm#S13285169	2365	185	789	3.97959	17.6298	2.14732	Up	1.2e-94	1.9e-93	Drosophila melanogaster tetraspanin 39D (Tsp39D), mRNA /cds=p(190,897) /gb=NM_078888 /gi=221510751 /ug=Dm.22927 /len=2365	GO:0031224//intrinsic to membrane	-	-	gi|221510752|ref|NP_523612.3|/2.03538e-126/tetraspanin 39D [Drosophila melanogaster]
gnl|UG|Dm#S32164910	1670	119	507	3.62517	16.0432	2.14585	Up	2.15e-61	2.12e-60	Drosophila melanogaster IP12781 full insert cDNA /cds=p(249,1517) /gb=BT024984 /gi=90855704 /ug=Dm.15141 /len=1670	-	GO:0016791//phosphatase activity	GO:0006909//phagocytosis	gi|45550652|ref|NP_649119.2|/0/CG9452 [Drosophila melanogaster]
gnl|UG|Dm#S13273531	4990	198	843	2.01865	8.92745	2.14485	Up	7.41e-101	1.27e-99	D.melanogaster alpha-PS1 mRNA /cds=p(343,3783) /gb=X73975 /gi=440143 /ug=Dm.152 /len=4990	GO:0005887//integral to plasma membrane	GO:0004871//signal transducer activity;GO:0005515//protein binding	GO:0007166//cell surface receptor linked signaling pathway;GO:0007424//open tracheal system development;GO:0007409//axonogenesis;GO:0016337//cell-cell adhesion;GO:0048870//cell motility;GO:0007439//ectodermal digestive tract development;GO:0010669//epithelial structure maintenance;GO:0031589//cell-substrate adhesion;GO:0006935//chemotaxis;GO:0007431//salivary gland development;GO:0007472//wing di…	gi|440144|emb|CAA52155.1|/0/integrin [Drosophila melanogaster]
gnl|UG|Dm#S13547341	1992	109	462	2.78378	12.2561	2.13839	Up	7.44e-56	6.66e-55	Drosophila melanogaster CG10324 (CG10324), mRNA /cds=p(63,1694) /gb=NM_142314 /gi=24647507 /ug=Dm.20200 /len=1992	GO:0044464//cell part	GO:0005488//binding	-	gi|17944999|gb|AAL48562.1|/0/RE03814p [Drosophila melanogaster]
gnl|UG|Dm#S25030751	1886	139	589	3.74947	16.5034	2.13801	Up	1.01e-70	1.16e-69	Drosophila melanogaster IP13260 full insert cDNA /cds=p(136,1791) /gb=BT022825 /gi=66771858 /ug=Dm.23757 /len=1886	-	GO:0043167//ion binding	GO:0044238//primary metabolic process	gi|66771859|gb|AAY55241.1|/0/IP13260p [Drosophila melanogaster]
gnl|UG|Dm#S13340885	602	72	305	6.08462	26.7734	2.13756	Up	2.05e-37	1.32e-36	bs59b07.y1 Drosophila melanogaster adult testis library Drosophila melanogaster cDNA clone bs59b07 5', mRNA sequence /clone=bs59b07 /clone_end=5' /gb=BE977041 /gi=10607120 /ug=Dm.30181 /len=602	-	-	-	gi|383792232|gb|AFH41856.1|/2.55128e-39/FI15920p1 [Drosophila melanogaster]
gnl|UG|Dm#S13284761	5757	19	80	0.167902	0.734335	2.12882	Up	8.09e-11	2.33e-10	Drosophila melanogaster stripe (sr), transcript variant A, mRNA /cds=p(929,4489) /gb=NM_079671 /gi=24647824 /ug=Dm.1851 /len=5757	GO:0043231//intracellular membrane-bounded organelle	GO:0005488//binding	GO:0009888//tissue development;GO:0007267//cell-cell signaling;GO:0006909//phagocytosis;GO:0001700//embryonic development via the syncytial blastoderm;GO:0048513//organ development;GO:0006351//transcription, DNA-dependent;GO:0007424//open tracheal system development;GO:0061061//muscle structure development	gi|194900306|ref|XP_001979698.1|/0/GG22637 [Drosophila erecta]
gnl|UG|Dm#S13549011	2261	74	311	1.66505	7.26876	2.12614	Up	7.18e-38	4.68e-37	Drosophila melanogaster RE33588 full insert cDNA /cds=p(47,2227) /gb=AY128475 /gi=21711754 /ug=Dm.847 /len=2261	GO:0043231//intracellular membrane-bounded organelle	GO:0043169//cation binding;GO:0003677//DNA binding;GO:0008296//3'-5'-exodeoxyribonuclease activity;GO:0008409//5'-3' exonuclease activity;GO:0004520//endodeoxyribonuclease activity	GO:0006308//DNA catabolic process;GO:0006281//DNA repair	gi|24658219|ref|NP_647943.2|/0/XPG-like endonuclease [Drosophila melanogaster]
gnl|UG|Dm#S13280319	1192	30	126	1.28039	5.58592	2.12521	Up	3.18e-16	1.14e-15	Drosophila melanogaster RE09177 full insert cDNA /cds=p(109,1002) /gb=AY089572 /gi=19528390 /ug=Dm.6471 /len=1192	-	GO:0030247//polysaccharide binding	GO:0006022	gi|195336854|ref|XP_002035048.1|/2.86239e-175/GM14477 [Drosophila sechellia]
gnl|UG|Dm#S13273438	3312	15	63	0.230408	1.0052	2.12521	Up	8.86e-09	2.31e-08	D.melanogaster mRNA for histidine decarboxylase /cds=p(229,2772) /gb=X70644 /gi=287837 /ug=Dm.2585 /len=3312	GO:0044424//intracellular part	GO:0016831//carboxy-lyase activity;GO:0048037//cofactor binding	GO:0019752//carboxylic acid metabolic process;GO:0048675//axon extension;GO:0009996//negative regulation of cell fate specification;GO:0009266//response to temperature stimulus;GO:0035194//posttranscriptional gene silencing by RNA;GO:0060446//branching involved in open tracheal system development;GO:0001751//compound eye photoreceptor cell differentiation;GO:0035146	gi|287838|emb|CAA49989.1|/0/histidine decarboxylase [Drosophila melanogaster]
gnl|UG|Dm#S13558754	4163	25	105	0.305514	1.33286	2.12521	Up	9.43e-14	3.07e-13	Drosophila melanogaster CG15544 (CG15544), mRNA /cds=p(794,3349) /gb=NM_143571 /gi=281362885 /ug=Dm.13761 /len=4163	-	-	-	gi|28571940|ref|NP_651828.2|/0/CG15544 [Drosophila melanogaster]
gnl|UG|Dm#S13274889	3261	21	88	0.327617	1.42604	2.12194	Up	1e-11	3.01e-11	Drosophila melanogaster mRNA for homeobox protein DRx /cds=p(269,2977) /gb=AJ223300 /gi=2950354 /ug=Dm.3064 /len=3261	-	GO:0003677//DNA binding	GO:0006351//transcription, DNA-dependent	gi|2950355|emb|CAA11241.1|/0/homebox protein DRx [Drosophila melanogaster]
gnl|UG|Dm#S18410154	4207	190	796	2.29762	9.99864	2.12159	Up	4.84e-94	7.59e-93	Drosophila melanogaster RH30337 full insert cDNA /cds=p(1672,2523) /gb=BT011345 /gi=40882450 /ug=Dm.13651 /len=4207	-	-	GO:0001505//regulation of neurotransmitter levels;GO:0006810//transport	gi|194743616|ref|XP_001954296.1|/8.55218e-174/GF16817 [Drosophila ananassae]
gnl|UG|Dm#S14233729	5140	16	67	0.158363	0.68883	2.12091	Up	3.1e-09	8.29e-09	Drosophila melanogaster GM06994 full insert cDNA /cds=p(408,749) /gb=BT003600 /gi=28317190 /ug=Dm.38172 /len=5140	-	-	-	gi|28317191|gb|AAO39603.1|/1.25167e-49/GM06994p [Drosophila melanogaster]
gnl|UG|Dm#S13542566	1735	54	226	1.5834	6.8835	2.12011	Up	7.47e-28	3.83e-27	Drosophila melanogaster CG3608 (CG3608), mRNA /cds=p(127,1683) /gb=NM_138103 /gi=22024279 /ug=Dm.10995 /len=1735	-	GO:0016301//kinase activity;GO:0032559	GO:0006464//protein modification process	gi|22024280|ref|NP_611947.2|/0/CG3608 [Drosophila melanogaster]
gnl|UG|Dm#S13554131	3578	100	418	1.42186	6.17357	2.11833	Up	4.14e-50	3.36e-49	Drosophila melanogaster RH05583 full insert cDNA /cds=p(2752,3129) /gb=BT001755 /gi=25012841 /ug=Dm.6787 /len=3578	-	-	-	gi|25012842|gb|AAN71510.1|/6.73472e-39/RH05583p [Drosophila melanogaster]
gnl|UG|Dm#S35175947	7208	107	446	0.755208	3.2698	2.11426	Up	3.16e-53	2.72e-52	Drosophila melanogaster CG42346 (CG42346), mRNA /cds=p(72,4991) /gb=NM_001042841 /gi=281361209 /ug=Dm.23593 /len=7208	-	-	-	gi|221500776|ref|NP_001036306.2|/0/CG42346 [Drosophila melanogaster]
gnl|UG|Dm#S55357404	712	6	25	0.428715	1.8555	2.11372	Up	0.000360392	0.000705377	Drosophila melanogaster RT06580 full insert cDNA /cds=p(83,712) /gb=BT122044 /gi=290491289 /ug=Dm.26340 /len=712	-	-	-	gi|386766406|ref|NP_001247285.1|/1.6296e-119/HDC15381, isoform C [Drosophila melanogaster]
gnl|UG|Dm#S53257275	5341	18	75	0.171454	0.74206	2.11372	Up	3.81e-10	1.07e-09	Drosophila melanogaster MIP14152 full insert cDNA /cds=p(1,1814) /gb=BT100193 /gi=262272103 /ug=Dm.23881 /len=5341	GO:0044464//cell part	-	-	gi|262272104|gb|ACY40027.1|/0/MIP14152p [Drosophila melanogaster]
gnl|UG|Dm#S13330942	301	12	50	2.02821	8.77817	2.11372	Up	3.48e-07	8.38e-07	bs11a05.y1 Drosophila melanogaster adult testis library Drosophila melanogaster cDNA clone bs11a05 5', mRNA sequence /clone=bs11a05 /clone_end=5' /gb=AI945282 /gi=5735680 /ug=Dm.33622 /len=301	-	-	-	-
gnl|UG|Dm#S13336835	281	130	541	23.5361	101.74	2.11194	Up	4.09e-64	4.21e-63	bs14b02.y1 Drosophila melanogaster adult testis library Drosophila melanogaster cDNA clone bs14b02 5', mRNA sequence /clone=bs14b02 /clone_end=5' /gb=AI945546 /gi=9990879 /ug=Dm.31662 /len=281	-	-	-	-
gnl|UG|Dm#S13336000	632	78	324	6.27877	27.0912	2.10927	Up	5.28e-39	3.51e-38	bs04d07.y1 Drosophila melanogaster adult testis library Drosophila melanogaster cDNA clone bs04d07 5', mRNA sequence /clone=bs04d07 /clone_end=5' /gb=AI944703 /gi=9990042 /ug=Dm.31656 /len=632	-	-	-	-
gnl|UG|Dm#S13565713	2510	390	1617	7.90475	34.0437	2.1066	Up	2.07e-187	7.95e-186	Drosophila melanogaster RE38560 full insert cDNA /cds=p(647,2029) /gb=BT003201 /gi=27819814 /ug=Dm.3934 /len=2510	GO:0043231//intracellular membrane-bounded organelle	-	-	gi|45552773|ref|NP_995911.1|/0/king tubby, isoform B [Drosophila melanogaster]
gnl|UG|Dm#S13560871	1937	7	29	0.183851	0.791168	2.10545	Up	0.000121423	0.000246743	Drosophila melanogaster ninaG (ninaG), mRNA /cds=p(34,1827) /gb=NM_141813 /gi=28573091 /ug=Dm.13684 /len=1937	-	GO:0016491//oxidoreductase activity;GO:0050662//coenzyme binding	GO:0016101//diterpenoid metabolic process;GO:0051234//establishment of localization;GO:0050953//sensory perception of light stimulus;GO:0044281//small molecule metabolic process;GO:0042441//eye pigment metabolic process	gi|24645930|ref|NP_650070.1|/0/ninaG, isoform A [Drosophila melanogaster]
gnl|UG|Dm#S20918721	517	8	33	0.787221	3.37306	2.09922	Up	4.12e-05	8.69e-05	EP12030.3prime Exelixis FlyTag CK02 pCDNA-SK+ Drosophila melanogaster cDNA clone EP12030 3, mRNA sequence /clone=EP12030 /clone_end=3' /gb=CO341199 /gi=49401494 /ug=Dm.34478 /len=517	-	-	-	-
gnl|UG|Dm#S18597144	637	8	33	0.638922	2.73763	2.09922	Up	4.12e-05	8.69e-05	LP21764.3prime LP Drosophila melanogaster larval-early pupal pOT2 Drosophila melanogaster cDNA clone LP21764 3, mRNA sequence /clone=LP21764 /clone_end=3' /gb=CK661939 /gi=41405464 /ug=Dm.34214 /len=637	-	-	-	-
gnl|UG|Dm#S13274837	6891	705	2903	5.2048	22.2621	2.09667	Up	0	0	Drosophila melanogaster mRNA for plexus, complete cds /cds=p(577,6549) /gb=AB032181 /gi=6406458 /ug=Dm.3051 /len=6891	GO:0044464//cell part	GO:0042625//ATPase activity, coupled to transmembrane movement of ions;GO:0032559	GO:0002118//aggressive behavior;GO:0009206;GO:0007476//imaginal disc-derived wing morphogenesis;GO:0006811//ion transport	gi|6406459|dbj|BAA86717.1|/0/plexus [Drosophila melanogaster]
gnl|UG|Dm#S13276956	2038	188	774	4.693	20.0695	2.09642	Up	3.96e-90	5.92e-89	Drosophila melanogaster LD09343 full length cDNA /cds=p(91,1641) /gb=AY061104 /gi=16768865 /ug=Dm.7743 /len=2038	-	GO:0016881//acid-amino acid ligase activity;GO:0032559	GO:0043412//macromolecule modification	gi|24645782|ref|NP_650021.1|/0/CG4089 [Drosophila melanogaster]
gnl|UG|Dm#S13278639	2848	120	493	2.14357	9.14761	2.09338	Up	6.17e-58	5.71e-57	Drosophila melanogaster LD41224 full length cDNA /cds=p(258,2630) /gb=AY051930 /gi=15292170 /ug=Dm.28256 /len=2848	-	-	-	gi|19921596|ref|NP_610049.1|/0/centrocortin, isoform A [Drosophila melanogaster]
gnl|UG|Dm#S25030674	1866	59	242	1.60856	6.85337	2.09104	Up	3.19e-29	1.7e-28	Drosophila melanogaster IP12601 full insert cDNA /cds=p(1,1718) /gb=BT022902 /gi=66772012 /ug=Dm.26704 /len=1866	-	-	-	gi|66772013|gb|AAY55318.1|/0/IP12601p [Drosophila melanogaster]
gnl|UG|Dm#S24849092	2606	90	368	1.75697	7.46232	2.08653	Up	1.71e-43	1.24e-42	Drosophila melanogaster IP01538 full insert cDNA /cds=p(575,2557) /gb=BT022140 /gi=66571139 /ug=Dm.4780 /len=2606	GO:0043231//intracellular membrane-bounded organelle	GO:0003676//nucleic acid binding;GO:0001071//nucleic acid binding transcription factor activity	GO:0007447//imaginal disc pattern formation;GO:0045595//regulation of cell differentiation;GO:0001709//cell fate determination;GO:0048667//cell morphogenesis involved in neuron differentiation;GO:2000026//regulation of multicellular organismal development;GO:0014016//neuroblast differentiation;GO:0006935//chemotaxis;GO:0003013;GO:0010002//cardioblast differentiation;GO:0006351//transcription, DNA…	gi|1524008|emb|CAA67304.1|/0/H15 protein [Drosophila melanogaster]
gnl|UG|Dm#S50155492	3643	1205	4886	16.8277	70.8753	2.07444	Up	0	0	Drosophila melanogaster LD10232 full insert cDNA /cds=p(266,2944) /gb=BT056322 /gi=220942130 /ug=Dm.3798 /len=3643	-	-	-	gi|24645684|ref|NP_650000.1|/0/CG6325 [Drosophila melanogaster]
gnl|UG|Dm#S50371159	5386	297	1204	2.80535	11.813	2.07412	Up	2.71e-137	6.96e-136	Drosophila melanogaster CG7504 (CG7504), transcript variant B, mRNA /cds=p(1,5031) /gb=NM_001144435 /gi=221330968 /ug=Dm.31993 /len=5386	GO:0015630//microtubule cytoskeleton	GO:0003676//nucleic acid binding;GO:0003824//catalytic activity;GO:0032559	-	gi|221330969|ref|NP_001137907.1|/0/CG7504, isoform B [Drosophila melanogaster]
gnl|UG|Dm#S13275109	3317	38	154	0.582821	2.45344	2.07368	Up	5.94e-19	2.33e-18	Drosophila melanogaster clone GH12341 tailup (tup) mRNA, complete cds /cds=p(452,1849) /gb=AF145674 /gi=5052637 /ug=Dm.4717 /len=3317	GO:0043231//intracellular membrane-bounded organelle	GO:0046872//metal ion binding;GO:0003677//DNA binding	GO:0007411//axon guidance;GO:0001894//tissue homeostasis;GO:0006355//regulation of transcription, DNA-dependent;GO:0009887//organ morphogenesis;GO:0007169//transmembrane receptor protein tyrosine kinase signaling pathway;GO:0001700//embryonic development via the syncytial blastoderm;GO:0006928//cellular component movement;GO:0001708//cell fate specification	gi|17136566|ref|NP_476774.1|/0/tailup, isoform B [Drosophila melanogaster]
gnl|UG|Dm#S13561061	2705	26	105	0.488994	2.05127	2.06863	Up	2.47e-13	7.92e-13	Drosophila melanogaster CG16789 (CG16789), mRNA /cds=p(1,2496) /gb=NM_141653 /gi=281361461 /ug=Dm.12888 /len=2705	-	GO:0016462//pyrophosphatase activity;GO:0032559	-	gi|221378492|ref|NP_649910.3|/0/CG16789 [Drosophila melanogaster]
gnl|UG|Dm#S13280462	1895	82	331	2.20142	9.23037	2.06796	Up	7.5e-39	4.97e-38	Drosophila melanogaster AT24727 full insert cDNA /cds=p(7,1668) /gb=AY089424 /gi=19528094 /ug=Dm.5025 /len=1895	-	GO:0046914//transition metal ion binding	-	gi|28573973|ref|NP_610202.3|/0/CG14590 [Drosophila melanogaster]
gnl|UG|Dm#S13282653	1880	123	496	3.32847	13.942	2.0665	Up	2.42e-57	2.22e-56	Drosophila melanogaster RE27943 full length cDNA /cds=p(126,1562) /gb=AY071240 /gi=17945622 /ug=Dm.2256 /len=1880	-	GO:0046914//transition metal ion binding	-	gi|17945623|gb|AAL48862.1|/0/RE27943p [Drosophila melanogaster]
gnl|UG|Dm#S13280315	1177	38	153	1.6425	6.86935	2.06428	Up	9.74e-19	3.8e-18	Drosophila melanogaster RE10132 full insert cDNA /cds=p(137,547) /gb=AY089576 /gi=19528398 /ug=Dm.20712 /len=1177	-	-	-	gi|24646566|ref|NP_650285.1|/8.23589e-58/CCHamide-2, isoform A [Drosophila melanogaster]
gnl|UG|Dm#S13542132	2057	243	978	6.00993	25.1249	2.0637	Up	3.72e-111	7.27e-110	Drosophila melanogaster CG6488 (CG6488), mRNA /cds=p(238,1950) /gb=NM_135659 /gi=24583688 /ug=Dm.12410 /len=2057	-	-	-	gi|24583689|ref|NP_609503.2|/0/CG6488 [Drosophila melanogaster]
gnl|UG|Dm#S13274022	4812	180	723	1.90302	7.93987	2.06082	Up	1.68e-82	2.27e-81	Drosophila melanogaster DNA-binding protein (erect wing) mRNA, complete cds /cds=p(1963,4164) /gb=L11345 /gi=157271 /ug=Dm.4971 /len=4812	GO:0043231//intracellular membrane-bounded organelle	GO:0003676//nucleic acid binding	GO:0007444//imaginal disc development;GO:0008582//regulation of synaptic growth at neuromuscular junction	gi|194911805|ref|XP_001982378.1|/0/GG12766 [Drosophila erecta]
gnl|UG|Dm#S13541427	2413	227	909	4.78592	19.9071	2.05641	Up	5.61e-103	9.86e-102	Drosophila melanogaster sec6 (sec6), mRNA /cds=p(77,2293) /gb=NM_137507 /gi=28573553 /ug=Dm.4250 /len=2413	-	-	-	gi|19922552|ref|NP_611351.1|/0/sec6 [Drosophila melanogaster]
gnl|UG|Dm#S13274662	2686	16	64	0.303048	1.25914	2.05482	Up	1.4e-08	3.62e-08	Drosophila melanogaster homeobox protein NK7.1 (NK7.1) mRNA, complete cds /cds=p(421,2346) /gb=AF054614 /gi=2996041 /ug=Dm.2986 /len=2686	GO:0043231//intracellular membrane-bounded organelle	GO:0003677//DNA binding	GO:0006351//transcription, DNA-dependent	gi|343168817|gb|AEL96785.1|/0/RT11968p1 [Drosophila melanogaster]
gnl|UG|Dm#S41578881	873	34	136	1.98135	8.23238	2.05482	Up	1e-16	3.65e-16	Drosophila melanogaster CG41423 (CG41423), mRNA /cds=p(1,873) /gb=NM_001110597 /gi=160714952 /ug=Dm.36027 /len=873	-	GO:0070011	GO:0019538//protein metabolic process	gi|160714953|ref|NP_001104067.1|/1.41841e-148/CG41423 [Drosophila melanogaster]
gnl|UG|Dm#S13280402	3721	30	120	0.410165	1.70421	2.05482	Up	6.35e-15	2.17e-14	Drosophila melanogaster AT30101 full insert cDNA /cds=p(1065,3614) /gb=AY089484 /gi=19528214 /ug=Dm.4985 /len=3721	-	-	-	gi|19528215|gb|AAL90222.1|/0/AT30101p [Drosophila melanogaster]
gnl|UG|Dm#S13565267	2874	36	144	0.637255	2.64775	2.05482	Up	1.26e-17	4.73e-17	Drosophila melanogaster CG34393 (CG34393), mRNA /cds=p(583,2658) /gb=NM_134909 /gi=161076655 /ug=Dm.18372 /len=2874	GO:0044464//cell part	GO:0030695//GTPase regulator activity	GO:0009966//regulation of signal transduction;GO:0035556//intracellular signal transduction	gi|161076656|ref|NP_608753.2|/0/CG34393 [Drosophila melanogaster]
gnl|UG|Dm#S37523238	733	92	368	6.3853	26.5304	2.05482	Up	1.13e-42	8.06e-42	IP16965.3prime IP Drosophila melanogaster iPCR Amplified Library Drosophila melanogaster cDNA clone IP16965 3, mRNA sequence /clone=IP16965 /clone_end=3' /gb=EL885601 /gi=133852137 /ug=Dm.33395 /len=733	GO:0043005//neuron projection;GO:0044297//cell body	GO:0042802//identical protein binding;GO:0043498//cell surface binding;GO:0004888//transmembrane signaling receptor activity	GO:0008038//neuron recognition;GO:0048675//axon extension;GO:0007420//brain development;GO:0006935//chemotaxis;GO:0006897//endocytosis	gi|198456023|ref|XP_001360206.2|/5.68569e-86/dscam [Drosophila pseudoobscura pseudoobscura]
gnl|UG|Dm#S13307282	496	7	28	0.717982	2.98316	2.05482	Up	0.00020239	0.000404142	GH18613.5prime GH Drosophila melanogaster head pOT2 Drosophila melanogaster cDNA clone GH18613 5prime, mRNA sequence /clone=GH18613 /clone_end=5' /gb=AI387914 /gi=4201925 /ug=Dm.15173 /len=496	-	GO:0003676//nucleic acid binding	GO:0006259//DNA metabolic process	gi|195483242|ref|XP_002086897.1|/3.43551e-20/GE11037 [Drosophila yakuba]
gnl|UG|Dm#S30528035	969	10	40	0.525017	2.18141	2.05482	Up	8.02e-06	1.78e-05	Drosophila melanogaster IP08110 full insert cDNA /cds=p(136,777) /gb=BT024359 /gi=85857771 /ug=Dm.26487 /len=969	-	GO:0016641//oxidoreductase activity, acting on the CH-NH2 group of donors, oxygen as acceptor;GO:0000166//nucleotide binding	GO:0008614//pyridoxine metabolic process	gi|24640564|ref|NP_572469.1|/1.87651e-123/CG15343 [Drosophila melanogaster]
gnl|UG|Dm#S13563805	2692	33	132	0.623643	2.59119	2.05482	Up	2.83e-16	1.01e-15	Drosophila melanogaster CG30438 (CG30438), transcript variant C, mRNA /cds=p(560,2134) /gb=NM_165437 /gi=24585856 /ug=Dm.20879 /len=2692	-	GO:0016757//transferase activity, transferring glycosyl groups	-	gi|45551017|ref|NP_724417.3|/0/CG30438, isoform B [Drosophila melanogaster]
gnl|UG|Dm#S37516097	863	538	2150	31.7153	131.652	2.05348	Up	1.63e-240	8.57e-239	IP08312.5prime IP Drosophila melanogaster iPCR Amplified Library Drosophila melanogaster cDNA clone IP08312 5, mRNA sequence /clone=IP08312 /clone_end=5' /gb=EL878460 /gi=133844994 /ug=Dm.30803 /len=863	GO:0044464//cell part	GO:0032561//guanyl ribonucleotide binding	GO:0035556//intracellular signal transduction	gi|66771095|gb|AAY54859.1|/2.4472e-137/IP08012p [Drosophila melanogaster]
gnl|UG|Dm#S20749919	515	45	179	4.44532	18.3673	2.04679	Up	1.88e-21	8.05e-21	EK060525.5prime Exelixis FlyTag CK01 pCDNA-SK+ Drosophila melanogaster cDNA clone EK060525 5, mRNA sequence /clone=EK060525 /clone_end=5' /gb=CO285725 /gi=49207270 /ug=Dm.37868 /len=515	-	-	-	-
gnl|UG|Dm#S50371157	6533	112	445	0.872173	3.59955	2.04513	Up	5.98e-51	4.92e-50	Drosophila melanogaster CG42330 (CG42330), transcript variant H, mRNA /cds=p(517,6141) /gb=NM_001144437 /gi=221330979 /ug=Dm.21615 /len=6533	-	-	-	gi|221330980|ref|NP_001137909.1|/0/down syndrome cell adhesion molecule 4, isoform H [Drosophila melanogaster]
gnl|UG|Dm#S13339427	514	24	95	2.37545	9.767	2.03972	Up	5.32e-12	1.62e-11	bs44a10.x1 Drosophila melanogaster adult testis library Drosophila melanogaster cDNA clone bs44a10 3', mRNA sequence /clone=bs44a10 /clone_end=3' /gb=BE975583 /gi=10604213 /ug=Dm.7540 /len=514	-	-	-	-
gnl|UG|Dm#S14769578	1458	97	383	3.38463	13.8817	2.03611	Up	7.72e-44	5.63e-43	Drosophila melanogaster pickpocket 10 (PPK10) mRNA, complete cds /cds=p(1,1458) /gb=AY226541 /gi=28626273 /ug=Dm.22999 /len=1458	GO:0016020//membrane	GO:0015923//mannosidase activity;GO:0005261//cation channel activity	GO:0030001//metal ion transport;GO:0044238//primary metabolic process	gi|85724922|ref|NP_001033894.1|/0/pickpocket 10 [Drosophila melanogaster]
gnl|UG|Dm#S36660122	2426	120	470	2.51645	10.2378	2.02445	Up	4.95e-53	4.25e-52	Drosophila melanogaster IP10153 full insert cDNA /cds=p(1549,2214) /gb=BT029929 /gi=124248365 /ug=Dm.26792 /len=2426	GO:0005815//microtubule organizing center;GO:0043231//intracellular membrane-bounded organelle;GO:0005819//spindle	-	GO:0048870//cell motility;GO:0007281//germ cell development;GO:0048232//male gamete generation	gi|146160714|gb|ABQ08586.1|/1.2483e-167/sperm-associated SUN domain protein [Drosophila melanogaster]
gnl|UG|Dm#S13555835	2889	56	219	0.986138	4.00587	2.02225	Up	1.57e-25	7.58e-25	Drosophila melanogaster CG6071 (CG6071), mRNA /cds=p(1,2889) /gb=NM_140231 /gi=24662803 /ug=Dm.15385 /len=2889	-	GO:0046914//transition metal ion binding;GO:0070011	GO:0019538//protein metabolic process	gi|24662804|ref|NP_648488.1|/0/CG6071 [Drosophila melanogaster]
gnl|UG|Dm#S13561906	5688	4904	19128	43.862	177.709	2.01848	Up	0	0	Drosophila melanogaster CG15040 (CG15040), mRNA /cds=p(1,5688) /gb=NM_133083 /gi=24643073 /ug=Dm.26665 /len=5688	-	-	-	gi|24643074|ref|NP_573311.1|/0/CG15040 [Drosophila melanogaster]
gnl|UG|Dm#S53257473	2140	10	39	0.23773	0.963056	2.0183	Up	1.32e-05	2.89e-05	Drosophila melanogaster MIP06936 full insert cDNA /cds=p(1,332) /gb=BT100008 /gi=261245170 /ug=Dm.37577 /len=2140	-	-	-	gi|261245171|gb|ACX54892.1|/4.13801e-30/MIP06936p [Drosophila melanogaster]
gnl|UG|Dm#S13341673	588	26	101	2.24954	9.07705	2.01259	Up	1.77e-12	5.52e-12	bs69f09.y1 Drosophila melanogaster adult testis library Drosophila melanogaster cDNA clone bs69f09 5', mRNA sequence /clone=bs69f09 /clone_end=5' /gb=BE977829 /gi=10608694 /ug=Dm.38186 /len=588	-	-	-	-
gnl|UG|Dm#S13281525	2633	17	66	0.32847	1.32463	2.01175	Up	1.32e-08	3.41e-08	Drosophila melanogaster RE51073 full length cDNA /cds=p(259,2262) /gb=AY075499 /gi=18447492 /ug=Dm.5468 /len=2633	GO:0044464//cell part	GO:0046914//transition metal ion binding	-	gi|19920466|ref|NP_608526.1|/0/CG4133 [Drosophila melanogaster]
gnl|UG|Dm#S13282827	768	84	326	5.56436	22.4314	2.01123	Up	5.53e-37	3.52e-36	Drosophila melanogaster RE14259 full length cDNA /cds=p(90,692) /gb=AY071065 /gi=17945258 /ug=Dm.14533 /len=768	-	-	-	gi|24583156|ref|NP_524867.2|/6.91633e-106/bekka [Drosophila melanogaster]
gnl|UG|Dm#S13274723	4297	42	163	0.497257	2.00458	2.01123	Up	2.95e-19	1.18e-18	Drosophila melanogaster mRNA for LIM domain protein (espinas gene) /cds=p(897,3254) /gb=AJ251892 /gi=6634091 /ug=Dm.1620 /len=4297	GO:0016020//membrane	GO:0046914//transition metal ion binding	GO:0009798//axis specification;GO:0001738//morphogenesis of a polarized epithelium	gi|17933748|ref|NP_524990.1|/0/espinas, isoform B [Drosophila melanogaster]
gnl|UG|Dm#S55458102	622	200	776	16.3583	65.9283	2.01088	Up	1.11e-85	1.55e-84	Drosophila melanogaster MIP20717 full insert cDNA /cds=p(1,165) /gb=BT122189 /gi=293651626 /ug=Dm.37714 /len=622	-	-	-	gi|293651627|gb|ADE60663.1|/2.99408e-25/MIP20717p [Drosophila melanogaster]
gnl|UG|Dm#S19187815	3143	8	31	0.129492	0.521216	2.00902	Up	0.000113413	0.000230867	Drosophila melanogaster nicotinic acetylcholine receptor alpha 30D (nAcRalpha-30D), transcript variant E, mRNA /cds=p(1412,2983) /gb=NM_205953 /gi=45552304 /ug=Dm.4086 /len=3143	GO:0005887//integral to plasma membrane	GO:0004871//signal transducer activity;GO:0005231//excitatory extracellular ligand-gated ion channel activity	GO:0009636//response to toxin;GO:0006810//transport	gi|45552305|ref|NP_995675.1|/0/nicotinic acetylcholine receptor alpha 30D, isoform E [Drosophila melanogaster]
gnl|UG|Dm#S13546837	2471	296	1147	6.09419	24.5296	2.00902	Up	1.28e-125	2.92e-124	Drosophila melanogaster lethal (3) 04053 (l(3)04053), mRNA /cds=p(209,1966) /gb=NM_141157 /gi=24668687 /ug=Dm.4222 /len=2471	-	-	-	gi|21356493|ref|NP_649414.1|/0/lethal (3) 04053 [Drosophila melanogaster]
gnl|UG|Dm#S20897524	500	56	217	5.69791	22.9345	2.00902	Up	4.17e-25	1.98e-24	EK291648.5prime Exelixis FlyTag CK01 pCDNA-SK+ Drosophila melanogaster cDNA clone EK291648 5, mRNA sequence /clone=EK291648 /clone_end=5' /gb=CO328916 /gi=49388088 /ug=Dm.34437 /len=500	-	-	-	gi|386764409|ref|NP_001245666.1|/2.83555e-33/mushroom body defect, isoform J [Drosophila melanogaster]
gnl|UG|Dm#S13563274	1803	253	975	7.13875	28.5765	2.00109	Up	1.63e-106	3.03e-105	Drosophila melanogaster CG11596 (CG11596), transcript variant C, mRNA /cds=p(107,1477) /gb=NM_166916 /gi=24639221 /ug=Dm.7245 /len=1803	-	-	-	gi|24639222|ref|NP_726779.1|/0/CG11596, isoform C [Drosophila melanogaster]
gnl|UG|Dm#S30404873	1821	13	50	0.363187	1.45098	1.99824	Up	8.93e-07	2.1e-06	Drosophila melanogaster ionotropic receptor 62a (Ir62a), mRNA /cds=p(1,1821) /gb=NM_001038897 /gi=85725097 /ug=Dm.33581 /len=1821	-	-	-	gi|85725098|ref|NP_001033986.1|/0/ionotropic receptor 62a [Drosophila melanogaster]
gnl|UG|Dm#S13276470	1805	173	665	4.87603	19.4691	1.9974	Up	4.78e-73	5.68e-72	Drosophila melanogaster SD04231 full length cDNA /cds=p(132,1499) /gb=AY061590 /gi=16769837 /ug=Dm.633 /len=1805	GO:0044464//cell part	GO:0016491//oxidoreductase activity;GO:0005506//iron ion binding	GO:0008152//metabolic process	gi|201066181|gb|ACH92500.1|/0/FI09616p [Drosophila melanogaster]
gnl|UG|Dm#S13548748	3668	584	2241	8.09992	32.2859	1.99492	Up	2.42e-241	1.28e-239	Drosophila melanogaster GH27779 full insert cDNA /cds=p(531,3431) /gb=AY122134 /gi=21483341 /ug=Dm.11342 /len=3668	-	-	GO:0006810//transport	gi|24580953|ref|NP_722738.1|/0/CG31663, isoform A [Drosophila melanogaster]
gnl|UG|Dm#S53257304	1242	6	23	0.245769	0.978603	1.99342	Up	0.00100066	0.00187755	Drosophila melanogaster RT03126 full insert cDNA /cds=p(1,1215) /gb=BT100087 /gi=289666877 /ug=Dm.27958 /len=1242	GO:0031224//intrinsic to membrane	GO:0004930//G-protein coupled receptor activity	GO:0007166//cell surface receptor linked signaling pathway;GO:0007606//sensory perception of chemical stimulus	gi|24649189|ref|NP_732816.1|/0/gustatory receptor 94a [Drosophila melanogaster]
gnl|UG|Dm#S13548721	2440	162	621	3.37771	13.4494	1.99342	Up	3.73e-68	4.1e-67	Drosophila melanogaster LD23562 full insert cDNA /cds=p(1,2359) /gb=AY122162 /gi=21483397 /ug=Dm.11 /len=2440	-	-	-	gi|21483398|gb|AAM52674.1|/0/LD23562p [Drosophila melanogaster]
gnl|UG|Dm#S13547574	1458	75	287	2.61698	10.4022	1.99091	Up	2.45e-32	1.41e-31	Drosophila melanogaster SD24069 full insert cDNA /cds=p(338,1204) /gb=AY119266 /gi=21430895 /ug=Dm.13583 /len=1458	-	-	-	gi|21430896|gb|AAM51126.1|/8.1743e-154/SD24069p [Drosophila melanogaster]
gnl|UG|Dm#S13274779	2628	88	336	1.70355	6.75639	1.98771	Up	1.65e-37	1.06e-36	Drosophila melanogaster BcDNA.GH04120 (BcDNA.GH04120) mRNA, complete cds /cds=p(137,2263) /gb=AF181627 /gi=5901809 /ug=Dm.3028 /len=2628	-	GO:0016798//hydrolase activity, acting on glycosyl bonds;GO:0043167//ion binding	GO:0044238//primary metabolic process	gi|21357133|ref|NP_650689.1|/0/CG7985 [Drosophila melanogaster]
gnl|UG|Dm#S13563144	4074	113	431	1.41109	5.59058	1.98619	Up	1.33e-47	1.04e-46	Drosophila melanogaster CG15570 (CG15570), mRNA /cds=p(1,4074) /gb=NM_131926 /gi=24639642 /ug=Dm.26454 /len=4074	-	-	-	gi|24639643|ref|NP_572154.1|/0/CG15570 [Drosophila melanogaster]
gnl|UG|Dm#S13563975	2018	181	690	4.56304	18.0688	1.98543	Up	3.85e-75	4.69e-74	Drosophila melanogaster CG10730 (CG10730), mRNA /cds=p(1,1956) /gb=NM_136177 /gi=45550354 /ug=Dm.29429 /len=2018	-	-	-	gi|24585375|ref|NP_610021.1|/0/CG10730 [Drosophila melanogaster]
gnl|UG|Dm#S13561073	5943	85	324	0.72763	2.88098	1.98528	Up	3.6e-36	2.25e-35	Drosophila melanogaster CG16779 (CG16779), mRNA /cds=p(1,5943) /gb=NM_141639 /gi=24645377 /ug=Dm.27248 /len=5943	-	GO:0003676//nucleic acid binding	-	gi|24645378|ref|NP_649896.1|/0/CG16779 [Drosophila melanogaster]
gnl|UG|Dm#S13544764	1102	177	672	8.17126	32.2246	1.97953	Up	6.03e-73	7.13e-72	Drosophila melanogaster RH12261 full insert cDNA /cds=p(93,1064) /gb=AY094905 /gi=20151796 /ug=Dm.12887 /len=1102	GO:0043231//intracellular membrane-bounded organelle	GO:0046914//transition metal ion binding	-	gi|24583142|ref|NP_609315.1|/1.30409e-179/CG13123 [Drosophila melanogaster]
gnl|UG|Dm#S13281049	2685	47	178	0.890535	3.50329	1.97597	Up	1.9e-20	7.88e-20	Drosophila melanogaster calpain C (CalpC), mRNA /cds=p(166,2211) /gb=NM_132890 /gi=24642464 /ug=Dm.178 /len=2685	GO:0044464//cell part	GO:0046872//metal ion binding;GO:0004197//cysteine-type endopeptidase activity	GO:0019538//protein metabolic process	gi|24642465|ref|NP_573118.2|/0/calpain C [Drosophila melanogaster]
gnl|UG|Dm#S13543239	1713	746	2825	22.1554	87.1488	1.97583	Up	7e-300	5.19e-298	Drosophila melanogaster CG1924 (CG1924), mRNA /cds=p(1,1713) /gb=NM_132560 /gi=24641500 /ug=Dm.27555 /len=1713	GO:0016020//membrane;GO:0043231//intracellular membrane-bounded organelle	GO:0046872//metal ion binding;GO:0005515//protein binding	GO:0044267//cellular protein metabolic process	gi|24641501|ref|NP_572788.2|/0/CG1924 [Drosophila melanogaster]
gnl|UG|Dm#S37514712	967	13	49	0.683934	2.67775	1.96909	Up	1.46e-06	3.4e-06	IP07021.5prime IP Drosophila melanogaster iPCR Amplified Library Drosophila melanogaster cDNA clone IP07021 5, mRNA sequence /clone=IP07021 /clone_end=5' /gb=EL877075 /gi=133843609 /ug=Dm.27046 /len=967	-	-	-	gi|85857802|gb|ABC86435.1|/4.7471e-127/IP06821p [Drosophila melanogaster]
gnl|UG|Dm#S13565420	1137	50	188	2.23721	8.73771	1.96555	Up	2.26e-21	9.61e-21	Drosophila melanogaster gustatory receptor 22f (Gr22f), mRNA /cds=p(1,1137) /gb=NM_164437 /gi=45550914 /ug=Dm.26355 /len=1137	GO:0031224//intrinsic to membrane	GO:0004888//transmembrane signaling receptor activity	GO:0007166//cell surface receptor linked signaling pathway;GO:0007606//sensory perception of chemical stimulus	gi|45550915|ref|NP_722729.2|/0/gustatory receptor 22f [Drosophila melanogaster]
gnl|UG|Dm#S53177362	1724	244	916	7.20029	28.0775	1.96329	Up	1e-97	1.65e-96	Drosophila melanogaster AT31663 full insert cDNA /cds=p(706,1548) /gb=BT099821 /gi=259089604 /ug=Dm.6779 /len=1724	-	GO:0016861//intramolecular oxidoreductase activity, interconverting aldoses and ketoses	GO:0006098//pentose-phosphate shunt	gi|162944906|gb|ABY20522.1|/8.06162e-159/LP13860p [Drosophila melanogaster]
gnl|UG|Dm#S41641275	3270	60	225	0.933471	3.6361	1.96171	Up	3.21e-25	1.53e-24	Drosophila melanogaster CG34380 (CG34380), mRNA /cds=p(1,2319) /gb=NM_001103627 /gi=281364502 /ug=Dm.21532 /len=3270	-	GO:0005488//binding;GO:0004713//protein tyrosine kinase activity	GO:0009987//cellular process	gi|161076731|ref|NP_001097097.1|/0/CG34380 [Drosophila melanogaster]
gnl|UG|Dm#S13558535	1959	216	809	5.6094	21.823	1.95993	Up	2.5e-86	3.53e-85	Drosophila melanogaster CG1623 (CG1623), transcript variant D, mRNA /cds=p(263,1633) /gb=NM_165700 /gi=161076479 /ug=Dm.7813 /len=1959	-	-	-	gi|24652188|ref|NP_724828.1|/0/hebe, isoform B [Drosophila melanogaster]
gnl|UG|Dm#S19187198	376	19	71	2.57077	9.97863	1.95664	Up	6.98e-09	1.83e-08	Drosophila melanogaster ductus ejaculatorius peptide 99B (Dup99B), mRNA /cds=p(83,247) /gb=NM_206582 /gi=45553640 /ug=Dm.21449 /len=376	-	-	GO:0007621//negative regulation of female receptivity;GO:0050795//regulation of behavior	gi|45553641|ref|NP_996305.1|/2.29999e-14/ductus ejaculatorius peptide 99B, isoform A [Drosophila melanogaster]
gnl|UG|Dm#S13280701	2949	19	71	0.327775	1.27228	1.95664	Up	6.98e-09	1.83e-08	Drosophila melanogaster RE62247 full insert cDNA /cds=p(487,1434) /gb=AY084183 /gi=19527612 /ug=Dm.2928 /len=2949	GO:0043231//intracellular membrane-bounded organelle	GO:0046914//transition metal ion binding;GO:0005515//protein binding	GO:0006357//regulation of transcription from RNA polymerase II promoter;GO:0010004//gastrulation involving germ band extension;GO:0035287//head segmentation;GO:0007379//segment specification;GO:0006950//response to stress	gi|17530873|ref|NP_511100.1|/1.57779e-147/buttonhead [Drosophila melanogaster]
gnl|UG|Dm#S13561265	792	15	56	0.963526	3.73649	1.95529	Up	2.87e-07	6.96e-07	Drosophila melanogaster CG31544 (CG31544), mRNA /cds=p(1,792) /gb=NM_169186 /gi=28571556 /ug=Dm.26574 /len=792	-	-	-	gi|28571557|ref|NP_731163.2|/7.71885e-156/CG31544 [Drosophila melanogaster]
gnl|UG|Dm#S13562765	2466	26	97	0.536386	2.07864	1.9543	Up	1.23e-11	3.69e-11	Drosophila melanogaster CG15365 (CG15365), mRNA /cds=p(1,2466) /gb=NM_132288 /gi=24640703 /ug=Dm.25232 /len=2466	GO:0044464//cell part	-	-	gi|24640704|ref|NP_572516.1|/0/CG15365 [Drosophila melanogaster]
gnl|UG|Dm#S13282331	1443	7	26	0.246791	0.952155	1.94791	Up	0.000552234	0.00106253	Drosophila melanogaster RE62864 full length cDNA /cds=p(31,1281) /gb=AY071562 /gi=17946287 /ug=Dm.5863 /len=1443	-	GO:0046914//transition metal ion binding;GO:0008235//metalloexopeptidase activity	GO:0019538//protein metabolic process	gi|21357369|ref|NP_648060.1|/0/CG14820 [Drosophila melanogaster]
gnl|UG|Dm#S44690836	1520	10	37	0.334698	1.28635	1.94235	Up	3.55e-05	7.52e-05	Drosophila melanogaster IP20303 full insert cDNA /cds=p(222,1445) /gb=BT032718 /gi=189181911 /ug=Dm.27096 /len=1520	GO:0031224//intrinsic to membrane	GO:0004930//G-protein coupled receptor activity;GO:0005488//binding	GO:0007166//cell surface receptor linked signaling pathway;GO:0007606//sensory perception of chemical stimulus	gi|24661721|ref|NP_524005.2|/0/odorant receptor 67a [Drosophila melanogaster]
gnl|UG|Dm#S13554241	1685	10	37	0.301924	1.16039	1.94235	Up	3.55e-05	7.52e-05	Drosophila melanogaster RE41083 full insert cDNA /cds=p(156,1508) /gb=BT001643 /gi=25012598 /ug=Dm.523 /len=1685	GO:0044464//cell part	GO:0008378//galactosyltransferase activity	GO:0006464//protein modification process	gi|24586525|ref|NP_724653.1|/0/CG8708, isoform B [Drosophila melanogaster]
gnl|UG|Dm#S13282752	2234	10	37	0.227727	0.875224	1.94235	Up	3.55e-05	7.52e-05	Drosophila melanogaster RE17884 full length cDNA /cds=p(425,1822) /gb=AY071140 /gi=17945414 /ug=Dm.3243 /len=2234	GO:0043231//intracellular membrane-bounded organelle	GO:0001071//nucleic acid binding transcription factor activity;GO:0003677//DNA binding	GO:0007480//imaginal disc-derived leg morphogenesis	gi|21358029|ref|NP_649336.1|/0/AP-2, isoform B [Drosophila melanogaster]
gnl|UG|Dm#S13285366	2012	52	192	1.31484	5.04282	1.93935	Up	1.95e-21	8.32e-21	Drosophila melanogaster meiotic recombination 11 (mre11), mRNA /cds=p(88,1950) /gb=NM_078823 /gi=24583678 /ug=Dm.407 /len=2012	GO:0043231//intracellular membrane-bounded organelle	GO:0046914//transition metal ion binding;GO:0004518//nuclease activity	GO:0006281//DNA repair;GO:0000723//telomere maintenance;GO:0022403;GO:0000077//DNA damage checkpoint	gi|17647663|ref|NP_523547.1|/0/meiotic recombination 11, isoform A [Drosophila melanogaster]
gnl|UG|Dm#S52632486	2432	19	70	0.397454	1.52102	1.93618	Up	1.13e-08	2.93e-08	Drosophila melanogaster MIP10547 full insert cDNA /cds=p(150,2081) /gb=BT088791 /gi=239735628 /ug=Dm.23830 /len=2432	GO:0044464//cell part	GO:0004888//transmembrane signaling receptor activity	GO:0007166//cell surface receptor linked signaling pathway	gi|386764747|ref|NP_608343.2|/0/eye transformer, isoform B [Drosophila melanogaster]
gnl|UG|Dm#S13542973	6573	66	243	0.510831	1.95363	1.93524	Up	1.17e-26	5.84e-26	Drosophila melanogaster CG12455 (CG12455), transcript variant A, mRNA /cds=p(1,6573) /gb=NM_135935 /gi=24584557 /ug=Dm.21892 /len=6573	GO:0044464//cell part	-	-	gi|194857753|ref|XP_001969024.1|/0/GG25194 [Drosophila erecta]
gnl|UG|Dm#S13280446	2023	316	1161	7.94673	30.3275	1.93219	Up	8.41e-121	1.82e-119	Drosophila melanogaster AT25633 full insert cDNA /cds=p(711,1877) /gb=AY089440 /gi=19528126 /ug=Dm.5012 /len=2023	GO:0044464//cell part	GO:0046914//transition metal ion binding	-	gi|21357471|ref|NP_647776.1|/0/CG14962 [Drosophila melanogaster]
gnl|UG|Dm#S13554144	2071	216	793	5.30605	20.2346	1.93111	Up	4.95e-83	6.74e-82	Drosophila melanogaster RE73786 full insert cDNA /cds=p(128,1477) /gb=BT001742 /gi=25012812 /ug=Dm.20163 /len=2071	-	-	-	gi|25012813|gb|AAN71497.1|/0/RE73786p [Drosophila melanogaster]
gnl|UG|Dm#S50674890	673	6	22	0.453559	1.72746	1.92929	Up	0.00164999	0.00304182	Drosophila melanogaster LP20351 full insert cDNA /cds=p(1,555) /gb=BT058089 /gi=223364423 /ug=Dm.11931 /len=673	-	-	-	gi|223364424|gb|ACM86245.1|/3.72274e-59/LP20351p [Drosophila melanogaster]
gnl|UG|Dm#S13558299	1803	9	33	0.253948	0.967205	1.92929	Up	0.000103795	0.000212225	Drosophila melanogaster ionotropic receptor 48b (Ir48b), mRNA /cds=p(1,1803) /gb=NM_136853 /gi=24652805 /ug=Dm.27745 /len=1803	-	-	-	gi|24652806|ref|NP_610697.1|/0/ionotropic receptor 48b [Drosophila melanogaster]
gnl|UG|Dm#S13279600	4246	36	132	0.43134	1.64284	1.92929	Up	4.26e-15	1.46e-14	Drosophila melanogaster homothorax (hth), transcript variant C, mRNA /cds=p(1253,2716) /gb=NM_057228 /gi=281361523 /ug=Dm.2272 /len=4246	GO:0043231//intracellular membrane-bounded organelle	GO:0000981//sequence-specific DNA binding RNA polymerase II transcription factor activity;GO:0003677//DNA binding	GO:0035114;GO:0001751//compound eye photoreceptor cell differentiation;GO:0007417//central nervous system development;GO:0007478//leg disc morphogenesis;GO:0007449//proximal/distal pattern formation, imaginal disc;GO:0007380//specification of segmental identity, head;GO:0007431//salivary gland development;GO:0007472//wing disc morphogenesis	gi|17136216|ref|NP_476576.1|/0/homothorax, isoform C [Drosophila melanogaster]
gnl|UG|Dm#S16631453	3903	193	707	2.51568	9.57241	1.92793	Up	4.63e-74	5.59e-73	Drosophila melanogaster RE32966 full insert cDNA /cds=p(404,1708) /gb=BT010258 /gi=33636556 /ug=Dm.16449 /len=3903	-	GO:0008238//exopeptidase activity;GO:0008237//metallopeptidase activity	GO:0019538//protein metabolic process	gi|281362636|ref|NP_733146.2|/0/CG6154, isoform C [Drosophila melanogaster]
gnl|UG|Dm#S19187438	9408	23	84	0.124373	0.471827	1.92358	Up	4.53e-10	1.27e-09	Drosophila melanogaster mucin 68Ca (Muc68Ca), mRNA /cds=p(1,9408) /gb=NM_206332 /gi=45553052 /ug=Dm.19505 /len=9408	-	-	-	gi|45553053|ref|NP_996054.1|/0/mucin 68Ca [Drosophila melanogaster]
gnl|UG|Dm#S52109994	1151	54	197	2.3868	9.04464	1.92199	Up	1.03e-21	4.46e-21	Drosophila melanogaster MIP04238 full insert cDNA /cds=p(1,935) /gb=BT082125 /gi=229365703 /ug=Dm.24039 /len=1151	GO:0043231//intracellular membrane-bounded organelle	GO:0046914//transition metal ion binding	-	gi|226693445|gb|ACO72870.1|/0/MIP04338p [Drosophila melanogaster]
gnl|UG|Dm#S41640446	766	28	102	1.85963	7.03675	1.91989	Up	6.5e-12	1.97e-11	Drosophila melanogaster CG11786 (CG11786), mRNA /cds=p(49,717) /gb=NM_001104436 /gi=161078591 /ug=Dm.16513 /len=766	-	-	-	gi|161078592|ref|NP_001097906.1|/1.58061e-17/CG11786 [Drosophila melanogaster]
gnl|UG|Dm#S13284468	2755	215	783	3.97022	15.019	1.9195	Up	2.32e-81	3.08e-80	Drosophila melanogaster GH24787 full insert cDNA /cds=p(48,2252) /gb=AY069192 /gi=17861719 /ug=Dm.893 /len=2755	-	GO:0003676//nucleic acid binding;GO:0016866//intramolecular transferase activity	GO:0009451//RNA modification	gi|21355799|ref|NP_648231.1|/0/CG6745 [Drosophila melanogaster]
gnl|UG|Dm#S30528191	2612	61	222	1.1881	4.49139	1.9185	Up	3.21e-24	1.48e-23	Drosophila melanogaster RE45089 full insert cDNA /cds=p(635,2107) /gb=BT024203 /gi=85857457 /ug=Dm.7658 /len=2612	GO:0005887//integral to plasma membrane	GO:0015271//outward rectifier potassium channel activity	GO:0034220//ion transmembrane transport;GO:0030001//metal ion transport	gi|17737641|ref|NP_524159.1|/0/shaker cognate l, isoform A [Drosophila melanogaster]
gnl|UG|Dm#S13288497	1085	295	1070	13.8321	52.114	1.91365	Up	4.57e-110	8.83e-109	Drosophila melanogaster Dak2 mRNA, complete cds /cds=p(97,819) /gb=AB009996 /gi=3219173 /ug=Dm.1460 /len=1085	GO:0005740//mitochondrial envelope	GO:0019205//nucleobase-containing compound kinase activity;GO:0016776//phosphotransferase activity, phosphate group as acceptor;GO:0032559	GO:0009117//nucleotide metabolic process;GO:0006796//phosphate-containing compound metabolic process	gi|22026816|ref|NP_523836.2|/4.02249e-133/adenylate kinase-2 [Drosophila melanogaster]
gnl|UG|Dm#S13547748	1765	37	134	1.06648	4.012	1.91146	Up	3.91e-15	1.35e-14	Drosophila melanogaster LP12003 full insert cDNA /cds=p(20,1621) /gb=AY119091 /gi=21430545 /ug=Dm.13572 /len=1765	-	GO:0016791//phosphatase activity	GO:0006796//phosphate-containing compound metabolic process	gi|24657842|ref|NP_611655.1|/0/CG3264 [Drosophila melanogaster]
gnl|UG|Dm#S46888332	5883	84	304	0.726403	2.73071	1.91043	Up	2.04e-32	1.18e-31	Drosophila melanogaster diacylglycerol lipase isoform D (inaE) mRNA, complete cds /cds=p(688,2901) /gb=EU817580 /gi=194271286 /ug=Dm.11005 /len=5883	GO:0044424//intracellular part	GO:0004091//carboxylesterase activity	GO:0007165//signal transduction;GO:0044238//primary metabolic process	gi|28571181|ref|NP_788900.1|/0/inactivation no afterpotential E, isoform D [Drosophila melanogaster]
gnl|UG|Dm#S13274160	3498	73	264	1.0617	3.98827	1.90939	Up	2.44e-28	1.27e-27	Drosophila mRNA for nicotinic acetylcholine receptor alpha-like subunit /cds=p(1283,2986) /gb=X07194 /gi=7575 /ug=Dm.2364 /len=3498	GO:0044459//plasma membrane part;GO:0031224//intrinsic to membrane	GO:0004871//signal transducer activity;GO:0005231//excitatory extracellular ligand-gated ion channel activity	GO:0006810//transport	gi|194770832|ref|XP_001967492.1|/0/GF20712 [Drosophila ananassae]
gnl|UG|Dm#S30404933	210	46	166	11.1439	41.7724	1.9063	Up	2.42e-18	9.31e-18	Drosophila melanogaster CG40172 (CG40172), mRNA /cds=p(1,204) /gb=NM_001038833 /gi=221476446 /ug=Dm.30859 /len=210	-	-	-	gi|221476447|ref|NP_001033922.2|/5.53685e-32/CG40172 [Drosophila melanogaster]
gnl|UG|Dm#S13282194	1044	50	180	2.4365	9.11114	1.90282	Up	1.01e-19	4.09e-19	Drosophila melanogaster RH16768 full length cDNA /cds=p(41,655) /gb=AY071699 /gi=17946580 /ug=Dm.5795 /len=1044	-	GO:0003824//catalytic activity	-	gi|24647430|ref|NP_732137.1|/6.56042e-149/CG14881, isoform A [Drosophila melanogaster]
gnl|UG|Dm#S34842957	595	10	36	0.855028	3.19732	1.90282	Up	5.78e-05	0.000120325	BP552633 Drosophila melanogaster embryonic gonads cDNA (pGEM-T Easy) Drosophila melanogaster cDNA clone FGM219H05 3', mRNA sequence /clone=FGM219H05 /clone_end=3' /gb=BP552633 /gi=114064293 /ug=Dm.33259 /len=595	-	-	-	gi|23477359|gb|AAN34653.1|/5.10458e-28/unknown [Drosophila melanogaster]
gnl|UG|Dm#S35176061	2047	181	650	4.4984	16.7802	1.89927	Up	6.64e-67	7.11e-66	Drosophila melanogaster IP13321 full insert cDNA /cds=p(116,1780) /gb=BT029095 /gi=115646349 /ug=Dm.17689 /len=2047	-	-	-	gi|24639869|ref|NP_572223.1|/1.76022e-30/CG15784 [Drosophila melanogaster]
gnl|UG|Dm#S13560957	1539	22	79	0.727246	2.71262	1.89917	Up	2.07e-09	5.59e-09	Drosophila melanogaster methuselah-like 11 (mthl11), mRNA /cds=p(7,1539) /gb=NM_169343 /gi=28571624 /ug=Dm.26358 /len=1539	GO:0016020//membrane	GO:0004888//transmembrane signaling receptor activity	GO:0007166//cell surface receptor linked signaling pathway	gi|28571625|ref|NP_731479.2|/0/methuselah-like 11, isoform A [Drosophila melanogaster]
gnl|UG|Dm#S13345483	518	14	50	1.37498	5.10083	1.89132	Up	2.16e-06	4.99e-06	CK02567.3prime CK Drosophila melanogaster embryo BlueScript Drosophila melanogaster cDNA clone CK02567 3prime, mRNA sequence /clone=CK02567 /clone_end=3' /gb=AA141837 /gi=1705301 /ug=Dm.29475 /len=518	-	-	-	-
gnl|UG|Dm#S37223954	926	7	25	0.384578	1.42669	1.89132	Up	0.000903352	0.00170444	Drosophila melanogaster IP18648 full insert cDNA /cds=p(1,517) /gb=BT030295 /gi=125660411 /ug=Dm.35990 /len=926	-	-	-	gi|221500723|ref|NP_001097041.2|/5.92835e-128/lethal (1) G0196, isoform K [Drosophila melanogaster]
gnl|UG|Dm#S40978985	1611	7	25	0.221055	0.820059	1.89132	Up	0.000903352	0.00170423	Drosophila melanogaster IP07721 full insert cDNA /cds=p(1,1507) /gb=BT030833 /gi=157816443 /ug=Dm.33057 /len=1611	-	-	-	gi|157816444|gb|ABV82215.1|/0/IP07721p [Drosophila melanogaster]
gnl|UG|Dm#S13541552	1568	7	25	0.227117	0.842548	1.89132	Up	0.000903352	0.00170359	Drosophila melanogaster CG7544 (CG7544), transcript variant A, mRNA /cds=p(90,1007) /gb=NM_137171 /gi=281363413 /ug=Dm.634 /len=1568	-	GO:0005488//binding;GO:0016741	GO:0006730//one-carbon metabolic process	gi|19922302|ref|NP_611015.1|/1.25572e-171/CG7544, isoform A [Drosophila melanogaster]
gnl|UG|Dm#S13562235	6340	7	25	0.0561702	0.208378	1.89132	Up	0.000903352	0.0017038	Drosophila melanogaster CNG channel-like (cngl), transcript variant B, mRNA /cds=p(764,6325) /gb=NM_167441 /gi=45551459 /ug=Dm.2910 /len=6340	GO:0031224//intrinsic to membrane	GO:0015075//ion transmembrane transporter activity	GO:0006810//transport	gi|45551460|ref|NP_727848.2|/0/CNG channel-like, isoform B [Drosophila melanogaster]
gnl|UG|Dm#S51821520	510	7	25	0.698273	2.59042	1.89132	Up	0.000903352	0.00170401	Drosophila melanogaster MIP04578 full insert cDNA /cds=p(1,358) /gb=BT082036 /gi=226693450 /ug=Dm.16107 /len=510	-	-	-	gi|226693451|gb|ACO72873.1|/3.14589e-43/MIP04578p [Drosophila melanogaster]
gnl|UG|Dm#S13276551	761	127	452	8.49017	31.3873	1.88632	Up	1.26e-46	9.62e-46	Drosophila melanogaster LD46404 full length cDNA /cds=p(55,588) /gb=AY061509 /gi=16769675 /ug=Dm.829 /len=761	-	-	-	gi|21357869|ref|NP_647764.1|/4.33368e-52/CG16753 [Drosophila melanogaster]
gnl|UG|Dm#S46997919	2372	52	185	1.11529	4.12152	1.88576	Up	5.31e-20	2.16e-19	Drosophila melanogaster FI03949 full insert cDNA /cds=p(223,2307) /gb=BT044178 /gi=201065666 /ug=Dm.3031 /len=2372	-	-	-	gi|24656139|ref|NP_647731.2|/0/CG12182 [Drosophila melanogaster]
gnl|UG|Dm#S13280740	2419	170	604	3.57528	13.1948	1.88384	Up	1.25e-61	1.24e-60	Drosophila melanogaster RE27292 full insert cDNA /cds=p(91,2145) /gb=AY084144 /gi=19527534 /ug=Dm.5217 /len=2419	GO:0044424//intracellular part	-	GO:0010259//multicellular organismal aging;GO:0010623//developmental programmed cell death;GO:0002697;GO:0006914//autophagy	gi|19922550|ref|NP_611350.1|/0/Autophagy-specific gene 7, isoform A [Drosophila melanogaster]
gnl|UG|Dm#S22332612	2548	62	220	1.23791	4.56272	1.88199	Up	1.93e-23	8.74e-23	Drosophila melanogaster LD14822 full insert cDNA /cds=p(109,2223) /gb=BT016107 /gi=54650825 /ug=Dm.33610 /len=2548	GO:0012505//endomembrane system	-	-	gi|24585616|ref|NP_610099.1|/0/CG8679 [Drosophila melanogaster]
gnl|UG|Dm#S24506630	4334	22	78	0.258245	0.951056	1.88079	Up	3.32e-09	8.86e-09	Drosophila melanogaster hikaru genki (hig), transcript variant D, mRNA /cds=p(354,3029) /gb=NM_001014514 /gi=62471692 /ug=Dm.2241 /len=4334	-	-	-	gi|62471693|ref|NP_001014514.1|/0/hikaru genki, isoform D [Drosophila melanogaster]
gnl|UG|Dm#S16606880	1398	32	113	1.1645	4.27141	1.875	Up	1.1e-12	3.44e-12	Drosophila melanogaster RE60081 full insert cDNA /cds=p(296,1123) /gb=BT009975 /gi=33589353 /ug=Dm.15576 /len=1398	GO:0043231//intracellular membrane-bounded organelle	GO:0003712//transcription cofactor activity;GO:0001071//nucleic acid binding transcription factor activity;GO:0003677//DNA binding	GO:0048704//embryonic skeletal system morphogenesis;GO:0048514//blood vessel morphogenesis;GO:0009888//tissue development;GO:0042471//ear morphogenesis;GO:0008589//regulation of smoothened signaling pathway;GO:0035108//limb morphogenesis;GO:0006351//transcription, DNA-dependent;GO:0008284//positive regulation of cell proliferation	gi|33589354|gb|AAQ22444.1|/2.86188e-140/RE60081p [Drosophila melanogaster]
gnl|UG|Dm#S13284575	2892	34	120	0.598106	2.19272	1.87425	Up	2.22e-13	7.15e-13	Drosophila melanogaster GH10154 full length cDNA /cds=p(614,2167) /gb=AY069085 /gi=17861505 /ug=Dm.1374 /len=2892	GO:0016021//integral to membrane	GO:0008188//neuropeptide receptor activity	GO:0007186//G-protein coupled receptor signaling pathway	gi|195574933|ref|XP_002105437.1|/0/GD17519 [Drosophila simulans]
gnl|UG|Dm#S13543702	615	55	194	4.54972	16.6697	1.87338	Up	9.92e-21	4.14e-20	UUGC0369 Drosophila 8-12 hr embryonic cDNA library Drosophila melanogaster cDNA 5', mRNA sequence /clone_end=5' /gb=BQ102975 /gi=20144458 /ug=Dm.38065 /len=615	-	-	-	-
gnl|UG|Dm#S46998425	5145	57	201	0.563621	2.06448	1.87298	Up	2.03e-21	8.68e-21	Drosophila melanogaster LP16090 full insert cDNA /cds=p(931,4665) /gb=BT044535 /gi=202029097 /ug=Dm.357 /len=5145	GO:0043231//intracellular membrane-bounded organelle;GO:0015629//actin cytoskeleton	GO:0005515//protein binding;GO:0001071//nucleic acid binding transcription factor activity;GO:0032559;GO:0003677//DNA binding;GO:0016887//ATPase activity;GO:0003729//mRNA binding	GO:0008298//intracellular mRNA localization;GO:0000122//negative regulation of transcription from RNA polymerase II promoter;GO:0007417//central nervous system development;GO:0002164//larval development;GO:0001736//establishment of planar polarity;GO:0040008//regulation of growth;GO:0009798//axis specification;GO:0007476//imaginal disc-derived wing morphogenesis	gi|320544699|ref|NP_001188729.1|/0/dachs, isoform D [Drosophila melanogaster]
gnl|UG|Dm#S13548127	2808	21	74	0.380469	1.39263	1.87196	Up	9.41e-09	2.45e-08	Drosophila melanogaster AT22983 full insert cDNA /cds=p(461,1021) /gb=AY118707 /gi=21429777 /ug=Dm.28949 /len=2808	-	GO:0005488//binding	-	gi|21429778|gb|AAM50567.1|/7.27986e-102/AT22983p [Drosophila melanogaster]
gnl|UG|Dm#S53281750	4767	216	760	2.30519	8.42498	1.86979	Up	2.5e-76	3.09e-75	Drosophila melanogaster SD03440 full insert cDNA /cds=p(499,4416) /gb=BT100322 /gi=269996040 /ug=Dm.20928 /len=4767	-	GO:0005488//binding	-	gi|45551016|ref|NP_724394.2|/0/CG17018, isoform D [Drosophila melanogaster]
gnl|UG|Dm#S13544478	3248	98	344	1.535	5.59684	1.86638	Up	2.18e-35	1.33e-34	Drosophila melanogaster DPR1 precursor, mRNA, complete cds /cds=p(337,1440) /gb=AF489698 /gi=20269767 /ug=Dm.12096 /len=3248	-	-	-	gi|20269768|gb|AAM18045.1|AF489698_1/2.99081e-171/DPR1 precursor [Drosophila melanogaster]
gnl|UG|Dm#S25030614	1015	12	42	0.601468	2.18667	1.86218	Up	1.79e-05	3.88e-05	Drosophila melanogaster IP08418 full insert cDNA /cds=p(1,996) /gb=BT022962 /gi=66772132 /ug=Dm.34542 /len=1015	-	GO:0016787//hydrolase activity	GO:0019538//protein metabolic process	gi|66772133|gb|AAY55378.1|/0/IP08418p [Drosophila melanogaster]
gnl|UG|Dm#S13279072	1962	10	35	0.259297	0.942691	1.86218	Up	9.35e-05	0.000191882	Drosophila melanogaster GH15053 full length cDNA /cds=p(92,1792) /gb=AY051497 /gi=15291304 /ug=Dm.1089 /len=1962	-	GO:0004091//carboxylesterase activity	-	gi|28571561|ref|NP_524268.3|/0/alpha-Esterase-2 [Drosophila melanogaster]
gnl|UG|Dm#S34878000	672	10	35	0.757056	2.75232	1.86218	Up	9.35e-05	0.000191857	BP545623 Drosophila melanogaster embryonic gonads cDNA (pDNR-LIB) Drosophila melanogaster cDNA clone FGC032C11 3', mRNA sequence /clone=FGC032C11 /clone_end=3' /gb=BP545623 /gi=114069370 /ug=Dm.33323 /len=672	-	-	-	-
gnl|UG|Dm#S19690378	1317	102	357	3.94014	14.3246	1.86218	Up	1.47e-36	9.3e-36	Drosophila melanogaster AT17934 full insert cDNA /cds=p(63,1226) /gb=BT012508 /gi=46409243 /ug=Dm.38191 /len=1317	-	-	-	gi|46409244|gb|AAS93779.1|/0/AT17934p [Drosophila melanogaster]
gnl|UG|Dm#S13274620	3155	8	28	0.128999	0.468985	1.86218	Up	0.00049589	0.000957876	Drosophila melanogaster mRNA for optomotor-blind-related protein-1 /cds=p(256,2394) /gb=Y16899 /gi=2980854 /ug=Dm.2937 /len=3155	GO:0043231//intracellular membrane-bounded organelle	GO:0003676//nucleic acid binding;GO:0001071//nucleic acid binding transcription factor activity	GO:0006357//regulation of transcription from RNA polymerase II promoter	gi|2980855|emb|CAA76529.1|/0/optomotor-blind-related gene-1 [Drosophila melanogaster]
gnl|UG|Dm#S56657983	1668	6	21	0.183001	0.66531	1.86218	Up	0.0026999	0.00488205	Drosophila melanogaster MIP24889 full insert cDNA /cds=p(1,1364) /gb=BT125598 /gi=304376342 /ug=Dm.27267 /len=1668	-	GO:0016491//oxidoreductase activity;GO:0005506//iron ion binding	GO:0008152//metabolic process	gi|304376343|gb|ADM26836.1|/0/MIP24889p [Drosophila melanogaster]
gnl|UG|Dm#S35176075	1235	57	199	2.34804	8.51504	1.85856	Up	5.15e-21	2.17e-20	Drosophila melanogaster IP10546 full insert cDNA /cds=p(44,1063) /gb=BT029081 /gi=115646313 /ug=Dm.15256 /len=1235	-	GO:0030247//polysaccharide binding	GO:0006022	gi|24664998|ref|NP_648831.1|/2.67186e-131/CG13075 [Drosophila melanogaster]
gnl|UG|Dm#S13279845	968	114	398	5.99138	21.7274	1.85856	Up	1.82e-40	1.24e-39	Drosophila melanogaster RNA polymerase II 33kD subunit (RpII33), mRNA /cds=p(86,913) /gb=NM_058071 /gi=24584209 /ug=Dm.3412 /len=968	GO:0015630//microtubule cytoskeleton;GO:0016591//DNA-directed RNA polymerase II, holoenzyme;GO:0005700//polytene chromosome	GO:0003676//nucleic acid binding;GO:0034062//RNA polymerase activity;GO:0005515//protein binding	GO:0009408//response to heat;GO:0006351//transcription, DNA-dependent	gi|17137650|ref|NP_477419.1|/2.3342e-158/RNA polymerase II 33kD subunit [Drosophila melanogaster]
gnl|UG|Dm#S41641478	314	25	87	4.05049	14.6417	1.85391	Up	6.02e-10	1.67e-09	Drosophila melanogaster CG42618 (CG42618), mRNA /cds=p(1,314) /gb=NM_001110976 /gi=281366800 /ug=Dm.37060 /len=314	-	-	-	gi|281366801|ref|NP_001104446.2|/1.62675e-36/CG42618, partial [Drosophila melanogaster]
gnl|UG|Dm#S35175647	4203	361	1256	4.36963	15.7918	1.85359	Up	1.71e-123	3.79e-122	Drosophila melanogaster CG4998 (CG4998), transcript variant B, mRNA /cds=p(159,3716) /gb=NM_001043144 /gi=116007821 /ug=Dm.13277 /len=4203	-	GO:0004175//endopeptidase activity	GO:0019538//protein metabolic process	gi|116007822|ref|NP_001036609.1|/0/CG4998, isoform B [Drosophila melanogaster]
gnl|UG|Dm#S13563858	1896	796	2764	21.3586	77.0371	1.85074	Up	7.71e-269	4.92e-267	Drosophila melanogaster CG11630 (CG11630), mRNA /cds=p(1,1896) /gb=NM_136280 /gi=24585727 /ug=Dm.34133 /len=1896	-	-	-	gi|24585728|ref|NP_610124.1|/0/CG11630 [Drosophila melanogaster]
gnl|UG|Dm#S14769683	69439	483	1676	0.353868	1.27547	1.84975	Up	1.1e-163	3.58e-162	Drosophila melanogaster dumpy (dp), mRNA /cds=p(457,69372) /gb=NM_175960 /gi=221472638 /ug=Dm.20530 /len=69439	-	-	-	gi|221472639|ref|NP_787974.4|/0/dumpy, isoform C [Drosophila melanogaster]
gnl|UG|Dm#S50371503	905	13	45	0.730789	2.62763	1.84624	Up	1e-05	2.2e-05	Drosophila melanogaster MIP02202 full insert cDNA /cds=p(445,756) /gb=BT058022 /gi=221307759 /ug=Dm.13580 /len=905	-	-	-	gi|386768585|ref|NP_001246497.1|/4.95913e-35/CG4741, isoform B [Drosophila melanogaster]
gnl|UG|Dm#S50637454	1180	22	76	0.948501	3.40355	1.84332	Up	8.49e-09	2.22e-08	Drosophila melanogaster MIP04093 full insert cDNA /cds=p(1,1123) /gb=BT058072 /gi=223029584 /ug=Dm.33739 /len=1180	-	GO:0004866//endopeptidase inhibitor activity	-	gi|223029585|gb|ACM78514.1|/0/MIP04093p [Drosophila melanogaster]
gnl|UG|Dm#S13324459	684	3820	13196	284.122	1019.5	1.84328	Up	0	0	SD02430.5prime SD Drosophila melanogaster Schneider L2 cell culture pOT2 Drosophila melanogaster cDNA clone SD02430 5prime similar to J01404: Drosophila melanogaster mitochondrial cytochrome c oxidase subunits, ATPase6, 7 tRNAs (Trp, Cys, Tyr, Leu(UUR),> /clone=SD02430 /clone_end=5' /gb=AI531407 /gi=4445542 /ug=Dm.34928 /len=684	GO:0019866//organelle inner membrane;GO:0043231//intracellular membrane-bounded organelle;GO:0031224//intrinsic to membrane	GO:0015002//heme-copper terminal oxidase activity	GO:0022904//respiratory electron transport chain	gi|5835239|ref|NP_008282.1|COX3_10704/9.74362e-103/cytochrome c oxidase subunit III [Drosophila melanogaster]
gnl|UG|Dm#S37583009	2335	35	120	0.762568	2.71578	1.83243	Up	5.1e-13	1.62e-12	Drosophila melanogaster IP03491 full insert cDNA /cds=p(1369,2205) /gb=BT030407 /gi=134085536 /ug=Dm.6732 /len=2335	-	GO:0016616//oxidoreductase activity, acting on the CH-OH group of donors, NAD or NADP as acceptor	GO:0006909//phagocytosis;GO:0001523//retinoid metabolic process	gi|24665247|ref|NP_524105.2|/6.60953e-154/photoreceptor dehydrogenase, isoform A [Drosophila melanogaster]
gnl|UG|Dm#S13554773	3821	7	24	0.0932005	0.331921	1.83243	Up	0.00146734	0.00271797	Drosophila melanogaster CG5549 (CG5549), mRNA /cds=p(255,3821) /gb=NM_137992 /gi=281364135 /ug=Dm.27020 /len=3821	GO:0016021//integral to membrane	GO:0015291//secondary active transmembrane transporter activity;GO:0005326//neurotransmitter transporter activity	GO:0006810//transport	gi|281364136|ref|NP_611836.2|/0/CG5549 [Drosophila melanogaster]
gnl|UG|Dm#S13562441	1925	84	288	2.21996	7.9061	1.83243	Up	3.46e-29	1.84e-28	Drosophila melanogaster CG3812 (CG3812), transcript variant B, mRNA /cds=p(532,1563) /gb=NM_167337 /gi=24641613 /ug=Dm.11105 /len=1925	GO:0044464//cell part	GO:0016411//acylglycerol O-acyltransferase activity	GO:0006644//phospholipid metabolic process	gi|24641612|ref|NP_572828.1|/1.92772e-156/CG3812, isoform A [Drosophila melanogaster]
gnl|UG|Dm#S13565019	1111	152	521	6.96028	24.7813	1.83203	Up	1.82e-51	1.52e-50	Drosophila melanogaster CG9107 (CG9107), transcript variant A, mRNA /cds=p(72,872) /gb=NM_164673 /gi=24582097 /ug=Dm.317 /len=1111	-	GO:0005488//binding	-	gi|19920786|ref|NP_608981.1|/7.57034e-143/CG9107, isoform B [Drosophila melanogaster]
gnl|UG|Dm#S53257168	2826	26	89	0.468057	1.66425	1.83012	Up	5.42e-10	1.51e-09	Drosophila melanogaster RE72871 full insert cDNA /cds=p(694,2100) /gb=BT100297 /gi=268607753 /ug=Dm.34264 /len=2826	-	-	-	gi|268607754|gb|ACZ06883.1|/0/RE72871p [Drosophila melanogaster]
gnl|UG|Dm#S53129271	2379	63	215	1.34724	4.77578	1.82574	Up	4.46e-22	1.95e-21	Drosophila melanogaster FI03676 full insert cDNA /cds=p(118,2262) /gb=BT099700 /gi=257286234 /ug=Dm.2652 /len=2379	-	GO:0005506//iron ion binding	GO:0051707//response to other organism;GO:0000041//transition metal ion transport;GO:0006875//cellular metal ion homeostasis	gi|17648051|ref|NP_523759.1|/0/transferrin 3 [Drosophila melanogaster]
gnl|UG|Dm#S13543276	2044	15	51	0.373343	1.31853	1.82036	Up	3.12e-06	7.11e-06	Drosophila melanogaster CG9904 (CG9904), mRNA /cds=p(511,1623) /gb=NM_130656 /gi=281359740 /ug=Dm.8118 /len=2044	-	-	-	gi|20128943|ref|NP_570012.1|/0/seipin [Drosophila melanogaster]
gnl|UG|Dm#S13281307	1206	20	68	0.843684	2.97963	1.82036	Up	6.8e-08	1.7e-07	Drosophila melanogaster gustatory receptor 47a (Gr47a), mRNA /cds=p(1,1206) /gb=NM_078958 /gi=62484074 /ug=Dm.26894 /len=1206	GO:0031224//intrinsic to membrane	GO:0004888//transmembrane signaling receptor activity	GO:0007166//cell surface receptor linked signaling pathway;GO:0007606//sensory perception of chemical stimulus	gi|320543760|ref|NP_523682.3|/0/gustatory receptor 47a [Drosophila melanogaster]
gnl|UG|Dm#S30528060	962	10	34	0.528838	1.86769	1.82036	Up	0.000150485	0.000303607	Drosophila melanogaster IP10341 full insert cDNA /cds=p(1,867) /gb=BT024334 /gi=85857721 /ug=Dm.27322 /len=962	-	-	-	gi|85857722|gb|ABC86396.1|/1.44339e-168/IP10341p [Drosophila melanogaster]
gnl|UG|Dm#S13282813	1398	53	180	1.92871	6.80402	1.81875	Up	1.23e-18	4.79e-18	Drosophila melanogaster RE14730 full length cDNA /cds=p(99,1259) /gb=AY071079 /gi=17945287 /ug=Dm.6131 /len=1398	GO:0015630//microtubule cytoskeleton	GO:0003676//nucleic acid binding;GO:0008168//methyltransferase activity	GO:0006730//one-carbon metabolic process;GO:0010467//gene expression;GO:0009451//RNA modification	gi|17945288|gb|AAL48701.1|/0/RE14730p [Drosophila melanogaster]
gnl|UG|Dm#S13278080	2759	164	555	3.02405	10.6302	1.81361	Up	5.56e-54	4.86e-53	Drosophila melanogaster LP03571 full length cDNA /cds=p(325,2661) /gb=AY058738 /gi=16185855 /ug=Dm.4228 /len=2759	-	GO:0043167//ion binding	GO:0044238//primary metabolic process	gi|21356587|ref|NP_652045.1|/0/CG13397 [Drosophila melanogaster]
gnl|UG|Dm#S16631482	1242	60	203	2.45769	8.63724	1.81327	Up	9.54e-21	3.98e-20	Drosophila melanogaster RE64695 full insert cDNA /cds=p(84,1190) /gb=BT010229 /gi=33636498 /ug=Dm.15490 /len=1242	-	-	GO:0018205//peptidyl-lysine modification	gi|45550569|ref|NP_648188.2|/0/CG8005 [Drosophila melanogaster]
gnl|UG|Dm#S35175646	1002	34	115	1.72627	6.065	1.81285	Up	2.26e-12	7.01e-12	Drosophila melanogaster noe (noe), transcript variant C, mRNA /cds=p(159,383) /gb=NM_001043145 /gi=116007823 /ug=Dm.33537 /len=1002	-	-	-	gi|344179135|gb|AEM92660.1|/1.05735e-60/FI15262p1 [Drosophila melanogaster]
gnl|UG|Dm#S13546752	1327	71	240	2.72198	9.55742	1.81197	Up	3.14e-24	1.45e-23	Drosophila melanogaster CG7298 (CG7298), mRNA /cds=p(85,1194) /gb=NM_140930 /gi=28574815 /ug=Dm.3634 /len=1327	-	GO:0030247//polysaccharide binding	GO:0006022	gi|27819947|gb|AAL28884.2|/0/LD26327p, partial [Drosophila melanogaster]
gnl|UG|Dm#S19186908	164	8	27	2.48167	8.70002	1.80971	Up	0.00080076	0.00151651	Drosophila melanogaster small nuclear RNA U1 at 95Cc CR31185-RA (snRNA:U1:95Cc), snRNA /gb=NR_002076 /gi=45561004 /ug=Dm.29534 /len=164	-	-	-	gi|194778589|ref|XP_001967873.1|/5.9788e-10/GF18957 [Drosophila ananassae]
gnl|UG|Dm#S26386991	994	40	135	2.04725	7.17708	1.80971	Up	3e-14	9.96e-14	Drosophila melanogaster RE52681 full insert cDNA /cds=p(151,846) /gb=BT023759 /gi=71834189 /ug=Dm.19284 /len=994	-	GO:0005488//binding;GO:0003824//catalytic activity	-	gi|17137324|ref|NP_477228.1|/2.79189e-130/GS1-like, isoform A [Drosophila melanogaster]
gnl|UG|Dm#S13557965	3927	8	27	0.10364	0.363332	1.80971	Up	0.00080076	0.00151633	Drosophila melanogaster knot (kn), transcript variant B, mRNA /cds=p(516,2243) /gb=NM_166070 /gi=161077084 /ug=Dm.1803 /len=3927	GO:0043231//intracellular membrane-bounded organelle	GO:0043169//cation binding;GO:0003676//nucleic acid binding	GO:0006952//defense response;GO:0051707//response to other organism;GO:0007472//wing disc morphogenesis;GO:0035171//lamellocyte differentiation;GO:0007380//specification of segmental identity, head;GO:0006351//transcription, DNA-dependent;GO:0009792//embryo development ending in birth or egg hatching	gi|195486095|ref|XP_002091358.1|/0/GE12286 [Drosophila yakuba]
gnl|UG|Dm#S13274259	2070	83	280	2.03988	7.14806	1.80907	Up	5.96e-28	3.07e-27	Drosophila melanogaster mRNA for photolyase, complete cds /cds=p(116,2038) /gb=D26021 /gi=1401029 /ug=Dm.13530 /len=2070	-	GO:0003913//DNA photolyase activity	GO:0006259//DNA metabolic process	gi|1401030|dbj|BAA05042.1|/0/photolyase [Drosophila melanogaster]
gnl|UG|Dm#S37515374	552	59	199	5.43764	19.0509	1.8088	Up	2.65e-20	1.09e-19	IP07714.3prime IP Drosophila melanogaster iPCR Amplified Library Drosophila melanogaster cDNA clone IP07714 3, mRNA sequence /clone=IP07714 /clone_end=3' /gb=EL877737 /gi=133844271 /ug=Dm.27533 /len=552	GO:0044444//cytoplasmic part	-	GO:0007052//mitotic spindle organization	gi|66771231|gb|AAY54927.1|/3.5233e-79/IP07914p [Drosophila melanogaster]
gnl|UG|Dm#S13281697	4808	11	37	0.116393	0.406666	1.80484	Up	8.32e-05	0.000171192	Drosophila melanogaster GH09355 full length cDNA /cds=p(4,4548) /gb=AY075323 /gi=18447197 /ug=Dm.20068 /len=4808	-	GO:0030247//polysaccharide binding	GO:0006022	gi|85726472|ref|NP_648504.2|/0/mucin 68D [Drosophila melanogaster]
gnl|UG|Dm#S16606827	4353	247	830	2.88673	10.076	1.80342	Up	2.97e-79	3.8e-78	Drosophila melanogaster RE03551 full insert cDNA /cds=p(111,2474) /gb=BT010028 /gi=33589459 /ug=Dm.2433 /len=4353	-	GO:0003676//nucleic acid binding;GO:0046914//transition metal ion binding	-	gi|33589460|gb|AAQ22497.1|/0/RE03551p [Drosophila melanogaster]
gnl|UG|Dm#S34535571	2564	187	626	3.7104	12.902	1.79795	Up	5.79e-60	5.56e-59	Drosophila melanogaster IP07646 full insert cDNA /cds=p(40,2442) /gb=BT028784 /gi=113204862 /ug=Dm.26777 /len=2564	-	-	-	gi|281364738|ref|NP_001036351.2|/0/CG34109 [Drosophila melanogaster]
gnl|UG|Dm#S13557919	5022	188	629	1.90449	6.61873	1.79715	Up	3.31e-60	3.19e-59	Drosophila melanogaster CG8179 (CG8179), mRNA /cds=p(910,3207) /gb=NM_137194 /gi=161077113 /ug=Dm.11920 /len=5022	-	-	-	gi|195583646|ref|XP_002081628.1|/0/GD11119 [Drosophila simulans]
gnl|UG|Dm#S13544648	1825	475	1589	13.2412	46.011	1.79694	Up	2.73e-149	7.81e-148	Drosophila melanogaster LD35592 full insert cDNA /cds=p(80,1642) /gb=AY095047 /gi=20152030 /ug=Dm.11522 /len=1825	-	GO:0005543//phospholipid binding	GO:0009987//cellular process	gi|20129491|ref|NP_609607.1|/0/CG5439 [Drosophila melanogaster]
gnl|UG|Dm#S48377416	2412	27	90	0.569487	1.97181	1.79179	Up	7.69e-10	2.12e-09	Drosophila melanogaster FI06402 full insert cDNA /cds=p(37,1992) /gb=BT050481 /gi=211938582 /ug=Dm.4699 /len=2412	GO:0044464//cell part	GO:0005102//receptor binding	-	gi|161076757|ref|NP_001097107.1|/0/PDGF- and VEGF-related factor 3, isoform D [Drosophila melanogaster]
gnl|UG|Dm#S33291271	500	9	30	0.915735	3.17068	1.79179	Up	0.000438516	0.000851596	166801 CK01 Drosophila melanogaster cDNA clone 7366, mRNA sequence /clone=7366 /gb=EC209178 /gi=107233461 /ug=Dm.24902 /len=500	-	-	-	-
gnl|UG|Dm#S13276379	6498	18	60	0.140926	0.487946	1.79179	Up	5.45e-07	1.3e-06	Drosophila melanogaster Jelly Belly precursor, mRNA, long transcript, complete cds /cds=p(2135,3817) /gb=AF425734 /gi=16903561 /ug=Dm.3501 /len=6498	-	-	-	gi|19922068|ref|NP_610726.1|/0/jelly belly [Drosophila melanogaster]
gnl|UG|Dm#S35175566	2176	100	333	2.33797	8.08697	1.79034	Up	1.71e-32	9.86e-32	Drosophila melanogaster CG12946 (CG12946), transcript variant B, mRNA /cds=p(106,1998) /gb=NM_001043234 /gi=116007983 /ug=Dm.5895 /len=2176	-	-	GO:0000226//microtubule cytoskeleton organization	gi|116007984|ref|NP_001036699.1|/0/whamy, isoform B [Drosophila melanogaster]
gnl|UG|Dm#S13545680	4582	500	1662	5.55152	19.168	1.78774	Up	5.78e-155	1.76e-153	Drosophila melanogaster RE01412 full insert cDNA /cds=p(28,4083) /gb=AY118354 /gi=21392057 /ug=Dm.3476 /len=4582	GO:0005819//spindle	-	GO:0007010//cytoskeleton organization	gi|21392058|gb|AAM48383.1|/0/RE01412p [Drosophila melanogaster]
gnl|UG|Dm#S13283505	1465	28	93	0.972339	3.35464	1.78663	Up	4.34e-10	1.21e-09	Drosophila melanogaster dorsal interacting protein 3 (Dip3), mRNA /cds=p(178,1224) /gb=NM_080264 /gi=281363623 /ug=Dm.5957 /len=1465	GO:0044451//nucleoplasm part	GO:0003676//nucleic acid binding;GO:0001071//nucleic acid binding transcription factor activity	GO:0006355//regulation of transcription, DNA-dependent;GO:0035114;GO:0042480//negative regulation of eye photoreceptor cell development	gi|24654782|ref|NP_525003.2|/0/dorsal interacting protein 3 [Drosophila melanogaster]
gnl|UG|Dm#S13546173	2490	345	1144	7.04883	24.2788	1.78424	Up	5.67e-107	1.06e-105	Drosophila melanogaster CG7262 (CG7262), mRNA /cds=p(82,2472) /gb=NM_142147 /gi=24646948 /ug=Dm.4342 /len=2490	GO:0005635//nuclear envelope	-	GO:0051234//establishment of localization	gi|21357833|ref|NP_650404.1|/0/CG7262 [Drosophila melanogaster]
gnl|UG|Dm#S13280102	1598	200	663	6.36723	21.9249	1.78383	Up	9.82e-63	9.9e-62	Drosophila melanogaster Cyclin-dependent kinase 5 (Cdk5), mRNA /cds=p(112,996) /gb=NM_057732 /gi=24653895 /ug=Dm.640 /len=1598	GO:0000307//cyclin-dependent protein kinase holoenzyme complex	GO:0004674//protein serine/threonine kinase activity;GO:0005515//protein binding;GO:0032559	GO:0007411//axon guidance;GO:0010259//multicellular organismal aging;GO:0001505//regulation of neurotransmitter levels;GO:0006464//protein modification process	gi|17137070|ref|NP_477080.1|/2.05672e-169/Cyclin-dependent kinase 5 [Drosophila melanogaster]
gnl|UG|Dm#S41641589	1202	16	53	0.677194	2.33009	1.78274	Up	2.77e-06	6.35e-06	Drosophila melanogaster CG40498 (CG40498), mRNA /cds=p(1,780) /gb=NM_001110872 /gi=281366701 /ug=Dm.29268 /len=1202	-	-	-	gi|320546251|ref|NP_001104342.3|/2.76042e-109/CG40498, isoform F [Drosophila melanogaster]
gnl|UG|Dm#S13311154	568	16	53	1.43308	4.93092	1.78274	Up	2.77e-06	6.35e-06	GH23384.5prime GH Drosophila melanogaster head pOT2 Drosophila melanogaster cDNA clone GH23384 5prime, mRNA sequence /clone=GH23384 /clone_end=5' /gb=AI403854 /gi=4246941 /ug=Dm.7343 /len=568	-	GO:0030247//polysaccharide binding	GO:0006022	gi|24650609|ref|NP_652261.1|/1.2749e-55/CG3348 [Drosophila melanogaster]
gnl|UG|Dm#S13280752	1562	186	615	6.058	20.8063	1.78011	Up	3.73e-58	3.46e-57	Drosophila melanogaster RE21160 full insert cDNA /cds=p(114,1430) /gb=AY084132 /gi=19527510 /ug=Dm.5222 /len=1562	-	GO:0016772//transferase activity, transferring phosphorus-containing groups	GO:0008152//metabolic process	gi|24653912|ref|NP_611051.2|/0/CG8207 [Drosophila melanogaster]
gnl|UG|Dm#S13274970	1755	70	231	2.02917	6.95561	1.77729	Up	8.39e-23	3.73e-22	Drosophila melanogaster GM13640 full insert cDNA /cds=p(63,1664) /gb=AF160895 /gi=5679047 /ug=Dm.7051 /len=1755	-	GO:0003899//DNA-directed RNA polymerase activity	GO:0006259//DNA metabolic process	gi|5679048|gb|AAD46835.1|AF160895_1/0/GM13640p [Drosophila melanogaster]
gnl|UG|Dm#S13282693	2451	10	33	0.207565	0.711494	1.77729	Up	0.000240858	0.000477569	Drosophila melanogaster RE24423 full length cDNA /cds=p(349,2379) /gb=AY071200 /gi=17945539 /ug=Dm.6061 /len=2451	-	GO:0046914//transition metal ion binding;GO:0016746//transferase activity, transferring acyl groups;GO:0015923//mannosidase activity	GO:0019318//hexose metabolic process	gi|21358597|ref|NP_650495.1|/0/CG4576 [Drosophila melanogaster]
gnl|UG|Dm#S13547709	2641	34	112	0.65495	2.24104	1.77471	Up	8.9e-12	2.68e-11	Drosophila melanogaster RE35182 full insert cDNA /cds=p(529,2130) /gb=AY119131 /gi=21430625 /ug=Dm.13657 /len=2641	-	-	-	gi|28571532|ref|NP_649620.2|/0/CG15589 [Drosophila melanogaster]
gnl|UG|Dm#S13545530	2253	218	718	4.92258	16.8408	1.77448	Up	2.6e-67	2.82e-66	Drosophila melanogaster RE16764 full insert cDNA /cds=p(362,1447) /gb=AY102697 /gi=20976901 /ug=Dm.20268 /len=2253	GO:0015630//microtubule cytoskeleton	-	GO:0007019//microtubule depolymerization	gi|21357661|ref|NP_651575.1|/5.59166e-134/tau [Drosophila melanogaster]
gnl|UG|Dm#S55458097	752	7	23	0.473563	1.61626	1.77103	Up	0.00236564	0.00429346	Drosophila melanogaster MIP20513 full insert cDNA /cds=p(1,154) /gb=BT122196 /gi=293651640 /ug=Dm.37711 /len=752	-	-	-	gi|293651641|gb|ADE60670.1|/1.01611e-21/MIP20513p [Drosophila melanogaster]
gnl|UG|Dm#S30528063	1280	57	187	2.26549	7.72026	1.76883	Up	1.24e-18	4.83e-18	Drosophila melanogaster IP10364 full insert cDNA /cds=p(353,1243) /gb=BT024331 /gi=85857715 /ug=Dm.16025 /len=1280	-	GO:0003676//nucleic acid binding;GO:0008408//3'-5' exonuclease activity	GO:0010467//gene expression	gi|28573444|ref|NP_725517.2|/9.92509e-161/Rrp42 [Drosophila melanogaster]
gnl|UG|Dm#S55844942	499	215	704	21.9197	74.5543	1.76606	Up	1.31e-65	1.38e-64	Drosophila melanogaster MIP22767 full insert cDNA /cds=p(186,449) /gb=BT124956 /gi=297307241 /ug=Dm.37800 /len=499	-	-	-	gi|297307242|gb|ADI32794.1|/2.67299e-44/MIP22767p [Drosophila melanogaster]
gnl|UG|Dm#S13280623	2330	55	180	1.20089	4.08241	1.76532	Up	6.06e-18	2.3e-17	Drosophila melanogaster AT04747 full insert cDNA /cds=p(475,2031) /gb=AY089261 /gi=19527768 /ug=Dm.5145 /len=2330	-	-	-	gi|19527769|gb|AAL89999.1|/0/AT04747p [Drosophila melanogaster]
gnl|UG|Dm#S16606771	3570	216	706	3.0781	10.4505	1.76346	Up	1.17e-65	1.23e-64	Drosophila melanogaster LD05615 full insert cDNA /cds=p(71,3250) /gb=BT010084 /gi=33589571 /ug=Dm.15043 /len=3570	-	GO:0032559;GO:0042623//ATPase activity, coupled	-	gi|33589572|gb|AAQ22553.1|/0/LD05615p [Drosophila melanogaster]
gnl|UG|Dm#S13555238	1608	34	111	1.0757	3.64785	1.76178	Up	1.4e-11	4.18e-11	Drosophila melanogaster CG18233 (CG18233), mRNA /cds=p(1,1608) /gb=NM_140787 /gi=24666341 /ug=Dm.27167 /len=1608	GO:0043231//intracellular membrane-bounded organelle	GO:0046914//transition metal ion binding;GO:0019842//vitamin binding;GO:0019798;GO:0016701//oxidoreductase activity, acting on single donors with incorporation of molecular oxygen	GO:0008152//metabolic process	gi|386771382|ref|NP_649044.3|/0/CG18233 [Drosophila melanogaster]
gnl|UG|Dm#S13542783	1901	238	777	6.36931	21.5993	1.76178	Up	5.46e-72	6.38e-71	Drosophila melanogaster sans (Sans), transcript variant A, mRNA /cds=p(256,1806) /gb=NM_136985 /gi=24653243 /ug=Dm.6493 /len=1901	GO:0005768//endosome	-	-	gi|20129939|ref|NP_610829.1|/0/sans ortholog, isoform A [Drosophila melanogaster]
gnl|UG|Dm#S13554503	4893	368	1201	3.82622	12.9708	1.76128	Up	3.1e-110	6.01e-109	Drosophila melanogaster GH02708 full insert cDNA /cds=p(2229,3896) /gb=BT001380 /gi=25009934 /ug=Dm.6908 /len=4893	-	GO:0005488//binding	-	gi|39752595|gb|AAR30179.1|/0/RE59722p [Drosophila melanogaster]
gnl|UG|Dm#S25031406	1349	23	75	0.867388	2.93799	1.76008	Up	3.02e-08	7.66e-08	Drosophila melanogaster IP11319 full insert cDNA /cds=p(112,1218) /gb=BT022340 /gi=66770888 /ug=Dm.26768 /len=1349	-	-	-	gi|24583041|ref|NP_609289.1|/0/CG3769 [Drosophila melanogaster]
gnl|UG|Dm#S13285421	3068	1067	3474	17.6932	59.8377	1.75786	Up	0	0	Drosophila melanogaster ken and barbie (ken), mRNA /cds=p(598,2403) /gb=NM_079109 /gi=22024029 /ug=Dm.2792 /len=3068	GO:0043231//intracellular membrane-bounded organelle	GO:0003676//nucleic acid binding;GO:0046914//transition metal ion binding;GO:0001071//nucleic acid binding transcription factor activity	GO:0007618//mating;GO:0006909//phagocytosis;GO:0007487//analia development;GO:0046546//development of primary male sexual characteristics;GO:0007484//imaginal disc-derived genitalia development;GO:0006351//transcription, DNA-dependent;GO:0046545//development of primary female sexual characteristics;GO:0010741//negative regulation of intracellular protein kinase cascade	gi|17647553|ref|NP_523833.1|/0/ken and barbie [Drosophila melanogaster]
gnl|UG|Dm#S13417292	497	40	130	4.0945	13.8225	1.75526	Up	2.9e-13	9.27e-13	GM22794.5prime GM Drosophila melanogaster ovary pOT2 Drosophila melanogaster cDNA clone GM22794 5, mRNA sequence /clone=GM22794 /clone_end=5' /gb=BI353240 /gi=15047682 /ug=Dm.33851 /len=497	-	-	-	-
gnl|UG|Dm#S25030859	602	36	117	3.04231	10.2705	1.75526	Up	4.46e-12	1.36e-11	Drosophila melanogaster RE73017 full insert cDNA /cds=p(1,492) /gb=BT022717 /gi=66771642 /ug=Dm.7122 /len=602	-	-	-	gi|66771643|gb|AAY55133.1|/1.74645e-80/RE73017p [Drosophila melanogaster]
gnl|UG|Dm#S13344633	453	69	224	7.74905	26.1307	1.75365	Up	8.9e-22	3.85e-21	CK01058.3prime CK Drosophila melanogaster embryo BlueScript Drosophila melanogaster cDNA clone CK01058 3prime, mRNA sequence /clone=CK01058 /clone_end=3' /gb=AA140982 /gi=1704444 /ug=Dm.11805 /len=453	-	-	-	-
gnl|UG|Dm#S13284410	1453	86	279	3.01113	10.147	1.75268	Up	9.99e-27	4.98e-26	Drosophila melanogaster GM02445 full length cDNA /cds=p(84,1346) /gb=AY069250 /gi=17861835 /ug=Dm.2214 /len=1453	-	-	-	gi|18859701|ref|NP_573063.1|/0/CG11679 [Drosophila melanogaster]
gnl|UG|Dm#S13557776	3593	300	972	4.24777	14.2958	1.75082	Up	7.69e-89	1.12e-87	Drosophila melanogaster CG5522 (CG5522), transcript variant B, mRNA /cds=p(360,2468) /gb=NM_166194 /gi=24654246 /ug=Dm.6392 /len=3593	GO:0044464//cell part	GO:0030695//GTPase regulator activity	GO:0035556//intracellular signal transduction	gi|24654245|ref|NP_725613.1|/0/CG5522, isoform A [Drosophila melanogaster]
gnl|UG|Dm#S41640849	6699	175	567	1.329	4.47274	1.75082	Up	1.47e-52	1.25e-51	Drosophila melanogaster narrow abdomen (na), mRNA /cds=p(1,6699) /gb=NM_001103511 /gi=161077819 /ug=Dm.17434 /len=6699	GO:0033267//axon part;GO:0031224//intrinsic to membrane;GO:0044297//cell body	GO:0005216//ion channel activity	GO:0007623//circadian rhythm;GO:0006810//transport;GO:0007626//locomotory behavior;GO:0007622//rhythmic behavior	gi|161077820|ref|NP_001096981.1|/0/narrow abdomen, isoform D [Drosophila melanogaster]
gnl|UG|Dm#S13278426	3097	147	476	2.41476	8.12206	1.74997	Up	2.29e-44	1.69e-43	Drosophila melanogaster SD10311 full insert cDNA /cds=p(1,2842) /gb=AY052143 /gi=255760101 /ug=Dm.31236 /len=3097	-	-	-	gi|255760102|gb|AAK93567.2|/0/SD10311p [Drosophila melanogaster]
gnl|UG|Dm#S13281271	1998	18	58	0.458326	1.53403	1.74288	Up	1.36e-06	3.18e-06	Drosophila melanogaster CG11436 (CG11436), mRNA /cds=p(74,1471) /gb=NM_131941 /gi=281359837 /ug=Dm.77 /len=1998	-	-	-	gi|18857985|ref|NP_572169.1|/0/CG11436 [Drosophila melanogaster]
gnl|UG|Dm#S13560994	663	9	29	0.6906	2.31145	1.74288	Up	0.000700228	0.00133444	Drosophila melanogaster Niemann-Pick type C-2c (Npc2c), mRNA /cds=p(1,498) /gb=NM_141719 /gi=24645590 /ug=Dm.11671 /len=663	-	-	GO:0006869//lipid transport	gi|344925894|gb|AEN25572.1|/8.0759e-91/FI15773p1 [Drosophila melanogaster]
gnl|UG|Dm#S13558654	1749	355	1143	10.3261	34.5348	1.74176	Up	2.11e-103	3.74e-102	Drosophila melanogaster CG14743 (CG14743), mRNA /cds=p(1,1749) /gb=NM_136564 /gi=24651862 /ug=Dm.26879 /len=1749	GO:0031224//intrinsic to membrane	-	GO:0006810//transport	gi|386767545|ref|NP_610408.2|/0/CG14743 [Drosophila melanogaster]
gnl|UG|Dm#S13282494	2129	23	74	0.549604	1.83678	1.74071	Up	4.75e-08	1.19e-07	Drosophila melanogaster RE47989 full length cDNA /cds=p(279,1742) /gb=AY071399 /gi=17945952 /ug=Dm.5946 /len=2129	GO:0044464//cell part	GO:0046914//transition metal ion binding	-	gi|19921946|ref|NP_610529.1|/0/CG18446 [Drosophila melanogaster]
gnl|UG|Dm#S13282592	2713	37	119	0.693824	2.31792	1.74019	Up	3.95e-12	1.21e-11	Drosophila melanogaster RE32990 full length cDNA /cds=p(156,2507) /gb=AY071301 /gi=17945749 /ug=Dm.2418 /len=2713	GO:0005667//transcription factor complex	GO:0043565//sequence-specific DNA binding	GO:0006357//regulation of transcription from RNA polymerase II promoter;GO:0007049//cell cycle	gi|17737995|ref|NP_524372.1|/0/Retinoblastoma-family protein 2 [Drosophila melanogaster]
gnl|UG|Dm#S13556285	777	14	45	0.916652	3.0605	1.73932	Up	2.24e-05	4.81e-05	Drosophila melanogaster CG16998 (CG16998), mRNA /cds=p(1,777) /gb=NM_139877 /gi=24660229 /ug=Dm.27835 /len=777	-	GO:0004175//endopeptidase activity	GO:0019538//protein metabolic process	gi|24660230|ref|NP_648134.1|/6.09467e-150/CG16998 [Drosophila melanogaster]
gnl|UG|Dm#S13546426	1498	173	555	5.87532	19.5786	1.73654	Up	6.48e-51	5.33e-50	Drosophila melanogaster CG1218 (CG1218), mRNA /cds=p(88,1437) /gb=NM_141332 /gi=281360148 /ug=Dm.1076 /len=1498	-	-	-	gi|21357321|ref|NP_649589.1|/0/CG1218 [Drosophila melanogaster]
gnl|UG|Dm#S55844966	810	83	266	5.21303	17.3539	1.73507	Up	3.23e-25	1.54e-24	Drosophila melanogaster MIP22379 full insert cDNA /cds=p(446,652) /gb=BT124932 /gi=297307193 /ug=Dm.37951 /len=810	-	-	-	gi|297307194|gb|ADI32770.1|/2.25707e-33/MIP22379p [Drosophila melanogaster]
gnl|UG|Dm#S21508700	3929	375	1201	4.85564	16.1533	1.7341	Up	6.76e-108	1.28e-106	Drosophila melanogaster LD04601 full insert cDNA /cds=p(44,3796) /gb=BT015282 /gi=51092195 /ug=Dm.2659 /len=3929	GO:0043232	GO:0046914//transition metal ion binding;GO:0003916//DNA topoisomerase activity	GO:0006261//DNA-dependent DNA replication	gi|24585251|ref|NP_523602.2|/0/topoisomerase 3alpha [Drosophila melanogaster]
gnl|UG|Dm#S13560453	4805	109	349	1.15407	3.83824	1.73372	Up	1.47e-32	8.49e-32	Drosophila melanogaster CG42404 (CG42404), mRNA /cds=p(1,3387) /gb=NM_142180 /gi=221379346 /ug=Dm.13841 /len=4805	-	-	-	gi|386765830|ref|NP_650437.4|/0/CG42404, isoform D [Drosophila melanogaster]
gnl|UG|Dm#S14268885	2438	20	64	0.417343	1.38722	1.73289	Up	4.25e-07	1.02e-06	Drosophila melanogaster RE01075 full insert cDNA /cds=p(187,1029) /gb=BT003781 /gi=28380988 /ug=Dm.10873 /len=2438	-	-	-	gi|324096516|gb|ADY17787.1|/3.72788e-06/RE17440p [Drosophila melanogaster]
gnl|UG|Dm#S13542727	1671	35	112	1.06559	3.54195	1.73289	Up	1.94e-11	5.75e-11	Drosophila melanogaster lethal (2) k07824 (l(2)k07824), mRNA /cds=p(104,1624) /gb=NM_137277 /gi=22024176 /ug=Dm.11287 /len=1671	GO:0031981//nuclear lumen;GO:0030529//ribonucleoprotein complex;GO:0001674//female germ cell nucleus	-	GO:0042078//germ-line stem cell division;GO:0042254//ribosome biogenesis;GO:0048699//generation of neurons	gi|20130051|ref|NP_611121.1|/0/wicked [Drosophila melanogaster]
gnl|UG|Dm#S50371160	3768	120	383	1.6202	5.37141	1.72913	Up	1.9e-35	1.16e-34	Drosophila melanogaster CG7565 (CG7565), transcript variant B, mRNA /cds=p(136,3405) /gb=NM_001144434 /gi=221330966 /ug=Dm.15497 /len=3768	-	-	-	gi|24660591|ref|NP_648171.1|/0/CG7565 [Drosophila melanogaster]
gnl|UG|Dm#S13283823	2797	408	1302	7.42104	24.5991	1.72891	Up	2.5e-116	5.19e-115	Drosophila melanogaster SD08060 full length cDNA /cds=p(64,2688) /gb=AY069837 /gi=17863009 /ug=Dm.20273 /len=2797	-	-	-	gi|17863010|gb|AAL39982.1|/0/SD08060p [Drosophila melanogaster]
gnl|UG|Dm#S13544730	694	122	389	8.9433	29.6204	1.72771	Up	6.14e-36	3.81e-35	Drosophila melanogaster RH55324 full insert cDNA /cds=p(116,637) /gb=AY094939 /gi=20151864 /ug=Dm.14090 /len=694	GO:0043234//protein complex;GO:0015630//microtubule cytoskeleton;GO:0044444//cytoplasmic part;GO:0030529//ribonucleoprotein complex;GO:0044430//cytoskeletal part	GO:0008135//translation factor activity, nucleic acid binding	GO:0006412//translation;GO:0016049//cell growth;GO:0000070//mitotic sister chromatid segregation;GO:0007052//mitotic spindle organization;GO:0007143//female meiosis;GO:0048102//autophagic cell death	gi|21358005|ref|NP_651654.1|/7.68202e-103/eIF4E-6, isoform A [Drosophila melanogaster]
gnl|UG|Dm#S16606862	3891	43	137	0.562218	1.86063	1.72659	Up	1.28e-13	4.15e-13	Drosophila melanogaster RE38335 full insert cDNA /cds=p(2941,3807) /gb=BT009993 /gi=33589389 /ug=Dm.15266 /len=3891	-	-	-	gi|24664844|ref|NP_730077.1|/7.66283e-137/CG32150, isoform A [Drosophila melanogaster]
gnl|UG|Dm#S13282457	1560	459	1462	14.9687	49.5249	1.7262	Up	4.17e-130	9.85e-129	Drosophila melanogaster RE52148 full length cDNA /cds=p(183,1430) /gb=AY071436 /gi=17946029 /ug=Dm.991 /len=1560	GO:0044451//nucleoplasm part	GO:0034062//RNA polymerase activity;GO:0003676//nucleic acid binding	GO:0006351//transcription, DNA-dependent	gi|28574864|ref|NP_649028.3|/0/CG5147 [Drosophila melanogaster]
gnl|UG|Dm#S50637465	2387	380	1208	8.09895	26.7433	1.72337	Up	1.38e-107	2.6e-106	Drosophila melanogaster MIP03308 full insert cDNA /cds=p(343,765) /gb=BT058061 /gi=223029562 /ug=Dm.2165 /len=2387	-	GO:0016301//kinase activity;GO:0032559	GO:0006464//protein modification process	gi|223029563|gb|ACM78503.1|/2.5502e-76/MIP03308p [Drosophila melanogaster]
gnl|UG|Dm#S13406136	661	28	89	2.15503	7.11523	1.7232	Up	2.65e-09	7.1e-09	RE30174.5prime RE Drosophila melanogaster normalized Embryo pFlc-1 Drosophila melanogaster cDNA clone RE30174 5 similar to CG16985: FBan0016985 located on: 3L 62F1-62F1;: 04/12/2001, mRNA sequence /clone=RE30174 /clone_end=5' /gb=BI234474 /gi=14702917 /ug=Dm.6019 /len=661	-	-	-	gi|21357897|ref|NP_647730.1|/3.72053e-80/CG16985 [Drosophila melanogaster]
gnl|UG|Dm#S13543151	3061	81	257	1.34623	4.4368	1.7206	Up	3.78e-24	1.75e-23	Drosophila melanogaster CG9663 (CG9663), mRNA /cds=p(223,2649) /gb=NM_134916 /gi=28574743 /ug=Dm.10919 /len=3061	GO:0031224//intrinsic to membrane	GO:0017111//nucleoside-triphosphatase activity;GO:0032559	GO:0009207	gi|28574744|ref|NP_608760.2|/0/CG9663 [Drosophila melanogaster]
gnl|UG|Dm#S13282729	1142	94	298	4.18754	13.7896	1.7194	Up	9.97e-28	5.08e-27	Drosophila melanogaster RE20777 full insert cDNA /cds=p(1,961) /gb=AY071164 /gi=17945464 /ug=Dm.7713 /len=1142	-	GO:0016788//hydrolase activity, acting on ester bonds;GO:0003676//nucleic acid binding	GO:0044260	gi|21406639|gb|AAL48786.2|/0/RE20777p [Drosophila melanogaster]
gnl|UG|Dm#S44690784	867	6	19	0.35207	1.15807	1.71779	Up	0.00704856	0.0122067	Drosophila melanogaster IP20912 full insert cDNA /cds=p(1,682) /gb=BT032770 /gi=189182015 /ug=Dm.31195 /len=867	-	GO:0030247//polysaccharide binding	GO:0006022	gi|189182016|gb|ACD81784.1|/1.27073e-117/IP20912p [Drosophila melanogaster]
gnl|UG|Dm#S13283123	3085	6	19	0.0989449	0.325461	1.71779	Up	0.00704856	0.0122053	Drosophila melanogaster SD02261 full length cDNA /cds=p(236,2194) /gb=AY070709 /gi=17944585 /ug=Dm.1001 /len=3085	GO:0000323//lytic vacuole	GO:0030247//polysaccharide binding;GO:0005261//cation channel activity;GO:0016787//hydrolase activity	GO:0006022;GO:0044248//cellular catabolic process;GO:0006875//cellular metal ion homeostasis;GO:0044126	gi|21357401|ref|NP_649145.1|/0/transient receptor potential mucolipin [Drosophila melanogaster]
gnl|UG|Dm#S37224112	1590	225	712	7.19917	23.6637	1.71677	Up	8.09e-64	8.27e-63	Drosophila melanogaster IP17003 full insert cDNA /cds=p(1,230) /gb=BT030137 /gi=125660095 /ug=Dm.34791 /len=1590	-	-	-	gi|320544972|ref|NP_001097149.2|/7.8068e-122/CG34162 [Drosophila melanogaster]
gnl|UG|Dm#S13565327	949	37	117	1.9835	6.51509	1.71573	Up	9.63e-12	2.89e-11	Drosophila melanogaster CG15398 (CG15398), mRNA /cds=p(31,948) /gb=NM_134856 /gi=281364286 /ug=Dm.30802 /len=949	-	GO:0003676//nucleic acid binding	GO:0006352//transcription initiation, DNA-dependent	gi|281364287|ref|NP_608700.2|/4.53443e-175/CG15398 [Drosophila melanogaster]
gnl|UG|Dm#S13557455	621	74	234	6.0623	19.9125	1.71573	Up	4.82e-22	2.1e-21	Drosophila melanogaster CG15071 (CG15071), mRNA /cds=p(1,621) /gb=NM_137516 /gi=24655169 /ug=Dm.34031 /len=621	-	-	-	gi|24655170|ref|NP_611360.1|/1.54761e-114/CG15071 [Drosophila melanogaster]
gnl|UG|Dm#S13565212	474	163	515	17.4947	57.4155	1.71452	Up	1.49e-46	1.14e-45	Drosophila melanogaster CG31958 (CG31958), mRNA /cds=p(1,474) /gb=NM_164560 /gi=24581541 /ug=Dm.28232 /len=474	-	-	-	gi|24581542|ref|NP_722943.1|/7.13456e-78/CG31958 [Drosophila melanogaster]
gnl|UG|Dm#S13276774	1423	97	306	3.46788	11.3636	1.7123	Up	2.84e-28	1.47e-27	Drosophila melanogaster LD20358 full length cDNA /cds=p(75,1100) /gb=AY061286 /gi=16769229 /ug=Dm.31216 /len=1423	-	-	GO:0048610	gi|21355481|ref|NP_649252.1|/0/peroxin 16 [Drosophila melanogaster]
gnl|UG|Dm#S13548692	1632	97	306	3.02377	9.90836	1.7123	Up	2.84e-28	1.47e-27	Drosophila melanogaster LD44262 full insert cDNA /cds=p(109,1548) /gb=AY122191 /gi=21483455 /ug=Dm.10985 /len=1632	GO:0031227//intrinsic to endoplasmic reticulum membrane	-	GO:0006497//protein lipidation	gi|24654571|ref|NP_611257.1|/0/CG6401 [Drosophila melanogaster]
gnl|UG|Dm#S13559438	3168	823	2596	13.2164	43.3032	1.71215	Up	6.99e-227	3.44e-225	Drosophila melanogaster CG6695 (CG6695), transcript variant A, mRNA /cds=p(123,3008) /gb=NM_143019 /gi=45550817 /ug=Dm.10895 /len=3168	-	-	-	gi|45553503|ref|NP_996288.1|/6.50154e-155/CG6695, isoform B [Drosophila melanogaster]
gnl|UG|Dm#S24181732	4308	52	164	0.61408	2.01173	1.71193	Up	7.56e-16	2.67e-15	Drosophila melanogaster LP21163 full insert cDNA /cds=p(560,2503) /gb=BT021343 /gi=60677968 /ug=Dm.23627 /len=4308	GO:0031234//extrinsic to internal side of plasma membrane;GO:0043231//intracellular membrane-bounded organelle	GO:0060089	GO:0007166//cell surface receptor linked signaling pathway;GO:0006396//RNA processing	gi|195567224|ref|XP_002107169.1|/0/GD15718 [Drosophila simulans]
gnl|UG|Dm#S13279592	3666	26	82	0.36081	1.18201	1.71193	Up	1.31e-08	3.39e-08	Drosophila melanogaster inebriated (ine), transcript variant B, mRNA /cds=p(701,3532) /gb=NM_057664 /gi=281364390 /ug=Dm.3349 /len=3666	GO:0016021//integral to membrane	GO:0005326//neurotransmitter transporter activity;GO:0015291//secondary active transmembrane transporter activity;GO:0004888//transmembrane signaling receptor activity	GO:0006810//transport;GO:0080134//regulation of response to stress;GO:0007154//cell communication;GO:0042065	gi|17136950|ref|NP_477012.1|/0/inebriated, isoform B [Drosophila melanogaster]
gnl|UG|Dm#S13277839	2019	52	164	1.31028	4.29248	1.71193	Up	7.56e-16	2.67e-15	Drosophila melanogaster LD40728 full length cDNA /cds=p(266,1909) /gb=AY058686 /gi=16198202 /ug=Dm.4124 /len=2019	-	GO:0016866//intramolecular transferase activity;GO:0046914//transition metal ion binding;GO:0003676//nucleic acid binding;GO:0015923//mannosidase activity	GO:0009451//RNA modification;GO:0019318//hexose metabolic process	gi|320544924|ref|NP_001188782.1|/0/RluA-2, isoform B [Drosophila melanogaster]
gnl|UG|Dm#S13556436	1194	2080	6557	88.625	290.203	1.71127	Up	0	0	Drosophila melanogaster ribosomal protein L22-like (RpL22-like), mRNA /cds=p(63,1001) /gb=NM_137927 /gi=24659187 /ug=Dm.5002 /len=1194	GO:0015934//large ribosomal subunit	GO:0005198//structural molecule activity	GO:0007052//mitotic spindle organization	gi|24659188|ref|NP_611771.1|/1.49761e-107/ribosomal protein L22-like, isoform A [Drosophila melanogaster]
gnl|UG|Dm#S32418564	733	53	167	3.67849	12.0396	1.71061	Up	4.28e-16	1.52e-15	Drosophila melanogaster IP06825 full insert cDNA /cds=p(1,530) /gb=BT025138 /gi=92109969 /ug=Dm.25863 /len=733	-	-	-	gi|92109970|gb|ABE73309.1|/5.09055e-15/IP06825p [Drosophila melanogaster]
gnl|UG|Dm#S13281072	1626	73	230	2.28402	7.47494	1.71049	Up	1.32e-21	5.68e-21	Drosophila melanogaster transport and golgi organization 4 (Tango4), mRNA /cds=p(97,1545) /gb=NM_132550 /gi=24641478 /ug=Dm.4503 /len=1626	GO:0005681//spliceosomal complex;GO:0044444//cytoplasmic part	-	GO:0000377	gi|18859793|ref|NP_572778.1|/0/transport and golgi organization 4 [Drosophila melanogaster]
gnl|UG|Dm#S13565009	911	20	63	1.11689	3.65446	1.71017	Up	6.66e-07	1.58e-06	Drosophila melanogaster CG9150 (CG9150), mRNA /cds=p(57,812) /gb=NM_135147 /gi=281364493 /ug=Dm.25642 /len=911	-	GO:0003824//catalytic activity	GO:0008152//metabolic process	gi|281364494|ref|NP_608991.2|/3.98264e-141/CG9150 [Drosophila melanogaster]
gnl|UG|Dm#S13282495	2131	27	85	0.644581	2.10783	1.70933	Up	7.36e-09	1.93e-08	Drosophila melanogaster RE47911 full length cDNA /cds=p(103,1878) /gb=AY071398 /gi=17945950 /ug=Dm.5947 /len=2131	GO:0044424//intracellular part	-	GO:0007275//multicellular organismal development	gi|221330072|ref|NP_610423.3|/0/CG8247 [Drosophila melanogaster]
gnl|UG|Dm#S13282324	1893	27	85	0.725622	2.37284	1.70933	Up	7.36e-09	1.93e-08	Drosophila melanogaster RE63280 full length cDNA /cds=p(93,1667) /gb=AY071569 /gi=17946301 /ug=Dm.5859 /len=1893	-	GO:0016788//hydrolase activity, acting on ester bonds	-	gi|21356831|ref|NP_650760.1|/0/CG14291 [Drosophila melanogaster]
gnl|UG|Dm#S13562760	875	61	192	3.54666	11.5956	1.70905	Up	2.9e-18	1.11e-17	Drosophila melanogaster CG32706 (CG32706), mRNA /cds=p(116,808) /gb=NM_167175 /gi=281360647 /ug=Dm.23781 /len=875	GO:0043231//intracellular membrane-bounded organelle	GO:0005488//binding	GO:0000380//alternative nuclear mRNA splicing, via spliceosome	gi|345091101|gb|ACY65515.2|/1.21195e-115/FI11086p1 [Drosophila melanogaster]
gnl|UG|Dm#S24538486	1419	247	777	8.85548	28.936	1.70823	Up	5.24e-69	5.82e-68	Drosophila melanogaster LD32381 full insert cDNA /cds=p(105,1127) /gb=BT021959 /gi=62732619 /ug=Dm.17069 /len=1419	-	-	-	gi|24645218|ref|NP_649853.1|/0/CG11975 [Drosophila melanogaster]
gnl|UG|Dm#S13388018	339	28	88	4.202	13.7178	1.7069	Up	4.13e-09	1.1e-08	RE07363.5prime RE Drosophila melanogaster normalized Embryo pFlc-1 Drosophila melanogaster cDNA clone RE07363 5, mRNA sequence /clone=RE07363 /clone_end=5' /gb=BI167073 /gi=14632880 /ug=Dm.31909 /len=339	GO:0000315//organellar large ribosomal subunit	GO:0005198//structural molecule activity	GO:0010467//gene expression	gi|325505061|gb|ADZ17402.1|/1.82819e-19/TD01073p [Drosophila melanogaster]
gnl|UG|Dm#S14233800	3590	28	88	0.39679	1.29535	1.7069	Up	4.13e-09	1.1e-08	Drosophila melanogaster RE16159 full insert cDNA /cds=p(243,1907) /gb=BT003528 /gi=28317024 /ug=Dm.31071 /len=3590	-	-	-	gi|24639524|ref|NP_726871.1|/0/CG32791 [Drosophila melanogaster]
gnl|UG|Dm#S13545624	2011	14	44	0.354171	1.15622	1.7069	Up	3.53e-05	7.48e-05	Drosophila melanogaster RE64050 full insert cDNA /cds=p(83,1756) /gb=AY118410 /gi=21392169 /ug=Dm.13951 /len=2011	GO:0031224//intrinsic to membrane	-	GO:0006810//transport	gi|21392170|gb|AAM48439.1|/0/RE64050p [Drosophila melanogaster]
gnl|UG|Dm#S13564411	849	14	44	0.838914	2.73871	1.7069	Up	3.53e-05	7.48e-05	Drosophila melanogaster CG16800 (CG16800), mRNA /cds=p(1,849) /gb=NM_135750 /gi=221474920 /ug=Dm.26804 /len=849	-	-	-	gi|221474921|ref|NP_609594.2|/1.07109e-20/CG16800 [Drosophila melanogaster]
gnl|UG|Dm#S13278293	1503	77	242	2.60633	8.50858	1.7069	Up	1.37e-22	6.04e-22	Drosophila melanogaster GH04281 full length cDNA /cds=p(126,911) /gb=AY058290 /gi=16182550 /ug=Dm.836 /len=1503	GO:0043231//intracellular membrane-bounded organelle	GO:0019887//protein kinase regulator activity	GO:0000087//M phase of mitotic cell cycle	gi|24656859|ref|NP_523903.1|/0/cyclin J, isoform A [Drosophila melanogaster]
gnl|UG|Dm#S32418599	2348	7	22	0.151669	0.495137	1.7069	Up	0.0037835	0.00673646	Drosophila melanogaster IP10960 full insert cDNA /cds=p(1143,2333) /gb=BT025103 /gi=92109899 /ug=Dm.20926 /len=2348	GO:0031224//intrinsic to membrane	-	GO:0007166//cell surface receptor linked signaling pathway;GO:0051234//establishment of localization	gi|92109900|gb|ABE73274.1|/0/IP10960p [Drosophila melanogaster]
gnl|UG|Dm#S58287920	1820	7	22	0.19567	0.638781	1.7069	Up	0.0037835	0.00673568	Drosophila melanogaster MIP25714 full insert cDNA /cds=p(1,1606) /gb=BT125778 /gi=312261287 /ug=Dm.26951 /len=1820	-	-	-	gi|312261288|gb|ADQ54340.1|/0/MIP25714p [Drosophila melanogaster]
gnl|UG|Dm#S13546455	1645	35	110	1.08243	3.53368	1.7069	Up	4.72e-11	1.38e-10	Drosophila melanogaster CG12267 (CG12267), mRNA /cds=p(61,1629) /gb=NM_141950 /gi=24646314 /ug=Dm.4497 /len=1645	-	GO:0003676//nucleic acid binding;GO:0034062//RNA polymerase activity	GO:0006351//transcription, DNA-dependent	gi|21357263|ref|NP_650207.1|/0/CG12267, isoform A [Drosophila melanogaster]
gnl|UG|Dm#S13543222	6938	998	3133	7.31802	23.8631	1.70526	Up	7.65e-272	4.97e-270	Drosophila melanogaster enhancer of yellow 3 (e(y)3), mRNA /cds=p(768,6788) /gb=NM_134490 /gi=24643334 /ug=Dm.11278 /len=6938	-	GO:0046914//transition metal ion binding	-	gi|45550083|ref|NP_608334.3|/0/enhancer of yellow 3 [Drosophila melanogaster]
gnl|UG|Dm#S41640502	6363	1765	5535	14.1117	45.9681	1.70374	Up	0	0	Drosophila melanogaster six-banded (sba), transcript variant C, mRNA /cds=p(317,4474) /gb=NM_001104422 /gi=161078551 /ug=Dm.2202 /len=6363	-	-	-	gi|161078552|ref|NP_001097892.1|/0/six-banded, isoform C [Drosophila melanogaster]
gnl|UG|Dm#S13278461	1290	288	903	11.358	36.9912	1.70348	Up	1.34e-79	1.73e-78	Drosophila melanogaster SD05495 full length cDNA /cds=p(55,1242) /gb=AY052108 /gi=15292526 /ug=Dm.4380 /len=1290	-	-	-	gi|15292527|gb|AAK93532.1|/0/SD05495p [Drosophila melanogaster]
gnl|UG|Dm#S13562443	2728	97	304	1.80894	5.88884	1.70284	Up	6.82e-28	3.5e-27	Drosophila melanogaster CG12717 (CG12717), mRNA /cds=p(263,2308) /gb=NM_132599 /gi=221329876 /ug=Dm.17483 /len=2728	-	GO:0070011	GO:0019538//protein metabolic process	gi|24641610|ref|NP_572827.1|/0/CG12717 [Drosophila melanogaster]
gnl|UG|Dm#S25030556	621	209	655	17.1219	55.7378	1.70281	Up	3.41e-58	3.16e-57	Drosophila melanogaster IP04067 full insert cDNA /cds=p(6,518) /gb=BT023020 /gi=66772248 /ug=Dm.27041 /len=621	-	-	-	gi|24655959|ref|NP_647706.1|/1.45765e-48/CG13807 [Drosophila melanogaster]
gnl|UG|Dm#S13562109	2194	364	1140	8.44038	27.458	1.70185	Up	7.07e-100	1.19e-98	Drosophila melanogaster annexin B11 (Anxb11), transcript variant B, mRNA /cds=p(65,1600) /gb=NM_167519 /gi=24642522 /ug=Dm.12489 /len=2194	GO:0043231//intracellular membrane-bounded organelle	GO:0046914//transition metal ion binding;GO:0005543//phospholipid binding;GO:0003676//nucleic acid binding;GO:0008092//cytoskeletal protein binding	GO:0065008;GO:0006355//regulation of transcription, DNA-dependent	gi|24642523|ref|NP_727978.1|/0/annexin B11, isoform B [Drosophila melanogaster]
gnl|UG|Dm#S13548449	3114	657	2055	10.7336	34.8734	1.7	Up	3.13e-178	1.13e-176	Drosophila melanogaster LP04371 full insert cDNA /cds=p(409,2652) /gb=AY118603 /gi=21428623 /ug=Dm.13620 /len=3114	-	-	-	gi|24663242|ref|NP_648566.1|/0/CG10426 [Drosophila melanogaster]
gnl|UG|Dm#S41640514	2167	103	322	2.41811	7.85231	1.69924	Up	2.29e-29	1.23e-28	Drosophila melanogaster CG10251 (CG10251), mRNA /cds=p(148,1956) /gb=NM_001104417 /gi=161078540 /ug=Dm.23747 /len=2167	-	-	GO:0006810//transport;GO:0042221//response to chemical stimulus	gi|145587048|gb|ABP87889.1|/0/IP12904p [Drosophila melanogaster]
gnl|UG|Dm#S14769710	3364	16	50	0.24197	0.785443	1.69868	Up	1.09e-05	2.38e-05	Drosophila melanogaster retinal degeneration C (rdgC), transcript variant D, mRNA /cds=p(609,2594) /gb=NM_176368 /gi=28574629 /ug=Dm.5730 /len=3364	-	GO:0046914//transition metal ion binding;GO:0004722//protein serine/threonine phosphatase activity;GO:0005515//protein binding	GO:0009586//rhodopsin mediated phototransduction;GO:0019932//second-messenger-mediated signaling;GO:0009266//response to temperature stimulus;GO:0043954//cellular component maintenance;GO:0006464//protein modification process	gi|28574626|ref|NP_788544.1|/0/retinal degeneration C, isoform B [Drosophila melanogaster]
gnl|UG|Dm#S13545818	2718	16	50	0.29948	0.972123	1.69868	Up	1.09e-05	2.38e-05	Drosophila melanogaster pxt (pxt), mRNA /cds=p(120,2549) /gb=NM_142391 /gi=221379810 /ug=Dm.19352 /len=2718	-	GO:0016209//antioxidant activity;GO:0005506//iron ion binding	GO:0006950//response to stress;GO:0008152//metabolic process	gi|28571758|ref|NP_650648.3|/0/Peroxinectin-like [Drosophila melanogaster]
gnl|UG|Dm#S13542348	1424	59	184	2.10785	6.82823	1.69574	Up	2.18e-17	8.1e-17	Drosophila melanogaster jetlag (jet), transcript variant A, mRNA /cds=p(79,1038) /gb=NM_135036 /gi=24581771 /ug=Dm.302 /len=1424	-	-	GO:0009648//photoperiodism;GO:0007622//rhythmic behavior	gi|201065669|gb|ACH92244.1|/0/FI04015p [Drosophila melanogaster]
gnl|UG|Dm#S25666302	663	52	162	3.99013	12.9123	1.69423	Up	1.82e-15	6.36e-15	Drosophila melanogaster IP04912 full insert cDNA /cds=p(1,472) /gb=BT023656 /gi=68051584 /ug=Dm.34102 /len=663	-	-	-	gi|68051585|gb|AAY85056.1|/5.20363e-74/IP04912p [Drosophila melanogaster]
gnl|UG|Dm#S13530874	762	18	56	1.20175	3.88359	1.69225	Up	3.35e-06	7.63e-06	GM05885.5prime GM Drosophila melanogaster ovary BlueScript Drosophila melanogaster cDNA clone GM05885 5prime similar to Y10015: D.melanogaster anon-66Da, Minute(3)66D and anon-66Db genes. DATE:12/18/97, mRNA sequence /clone=GM05885 /clone_end=5' /gb=AA802597 /gi=2871716 /ug=Dm.36755 /len=762	-	-	-	gi|21355741|ref|NP_648242.1|/4.00943e-90/CG5989 [Drosophila melanogaster]
gnl|UG|Dm#S13280714	846	9	28	0.541215	1.74899	1.69225	Up	0.00111066	0.002076	Drosophila melanogaster RE40816 full insert cDNA /cds=p(170,484) /gb=AY084170 /gi=19527586 /ug=Dm.5200 /len=846	-	-	-	gi|195571129|ref|XP_002103556.1|/6.35394e-50/GD20491 [Drosophila simulans]
gnl|UG|Dm#S13547919	1625	245	761	7.67026	24.7475	1.68994	Up	1.26e-66	1.34e-65	Drosophila melanogaster LD22559 full insert cDNA /cds=p(79,1419) /gb=AY118918 /gi=21430199 /ug=Dm.11188 /len=1625	-	GO:0000030//mannosyltransferase activity	GO:0008152//metabolic process	gi|24647789|ref|NP_650662.1|/0/CG18012, isoform A [Drosophila melanogaster]
gnl|UG|Dm#S13561631	1604	156	484	4.94786	15.9456	1.68828	Up	6.08e-43	4.35e-42	Drosophila melanogaster CG18143 (CG18143), mRNA /cds=p(107,1453) /gb=NM_141182 /gi=116008367 /ug=Dm.23299 /len=1604	-	GO:0019239//deaminase activity;GO:0046914//transition metal ion binding;GO:0016814//hydrolase activity, acting on carbon-nitrogen (but not peptide) bonds, in cyclic amidines	GO:0042558//pteridine-containing compound metabolic process;GO:0006144//purine base metabolic process;GO:0042441//eye pigment metabolic process	gi|24643849|ref|NP_649439.1|/0/dihydropterin deaminase [Drosophila melanogaster]
gnl|UG|Dm#S13285227	3249	545	1690	8.53383	27.4876	1.68752	Up	2.05e-145	5.7e-144	Drosophila melanogaster suppressor of cytokine signaling at 16D (Socs16D), mRNA /cds=p(69,3119) /gb=NM_078666 /gi=161077912 /ug=Dm.6250 /len=3249	-	-	GO:0007165//signal transduction	gi|161077913|ref|NP_523390.3|/0/suppressor of cytokine signaling at 16D [Drosophila melanogaster]
gnl|UG|Dm#S42151610	3398	10	31	0.149718	0.482102	1.68709	Up	0.000605986	0.00116242	Drosophila melanogaster RE66939 full insert cDNA /cds=p(1618,2706) /gb=BT031291 /gi=162944925 /ug=Dm.1387 /len=3398	-	-	-	gi|195575316|ref|XP_002105625.1|/0/GD21581 [Drosophila simulans]
gnl|UG|Dm#S33221306	452	40	124	4.50214	14.4972	1.68709	Up	4.17e-12	1.28e-11	303786 CK01 Drosophila melanogaster cDNA clone 58893, mRNA sequence /clone=58893 /gb=EC062801 /gi=103689161 /ug=Dm.34596 /len=452	-	-	-	gi|16769346|gb|AAL28892.1|/2.82165e-60/LD27667p [Drosophila melanogaster]
gnl|UG|Dm#S41640681	2958	288	891	4.95327	15.9177	1.68418	Up	2.47e-77	3.11e-76	Drosophila melanogaster CG6225 (CG6225), transcript variant B, mRNA /cds=p(474,2588) /gb=NM_001104289 /gi=161078229 /ug=Dm.6138 /len=2958	-	GO:0016787//hydrolase activity	-	gi|21357287|ref|NP_650221.1|/0/CG6225, isoform A [Drosophila melanogaster]
gnl|UG|Dm#S21508780	2659	668	2066	12.7807	41.0594	1.68374	Up	9.02e-177	3.2e-175	Drosophila melanogaster RE68984 full insert cDNA /cds=p(181,1569) /gb=BT015202 /gi=51092034 /ug=Dm.1894 /len=2659	GO:0043234//protein complex;GO:0044444//cytoplasmic part	GO:0017111//nucleoside-triphosphatase activity;GO:0008135//translation factor activity, nucleic acid binding;GO:0032561//guanyl ribonucleotide binding	GO:0006412//translation;GO:0009207	gi|17864154|ref|NP_524611.1|/0/elongation factor 1alpha100E, isoform A [Drosophila melanogaster]
gnl|UG|Dm#S20916188	377	22	68	2.96878	9.53165	1.68285	Up	3.25e-07	7.84e-07	EN17346.5prime Exelixis FlyTag MN08 BlueScript Drosophila melanogaster cDNA clone EN17346 5, mRNA sequence /clone=EN17346 /clone_end=5' /gb=CO338666 /gi=49398961 /ug=Dm.32598 /len=377	-	-	-	gi|195340279|ref|XP_002036741.1|/2.45733e-16/GM12558 [Drosophila sechellia]
gnl|UG|Dm#S42151582	1383	22	68	0.809278	2.59829	1.68285	Up	3.25e-07	7.84e-07	Drosophila melanogaster IP19042 full insert cDNA /cds=p(21,1277) /gb=BT031319 /gi=162951740 /ug=Dm.26648 /len=1383	GO:0030312//external encapsulating structure	GO:0004175//endopeptidase activity	GO:0019538//protein metabolic process	gi|24580865|ref|NP_722705.1|/0/CG31928 [Drosophila melanogaster]
gnl|UG|Dm#S35176120	3338	11	34	0.16765	0.538261	1.68285	Up	0.000331828	0.000651231	Drosophila melanogaster IP03328 full insert cDNA /cds=p(2,736) /gb=BT029036 /gi=115646188 /ug=Dm.27981 /len=3338	-	-	-	gi|115646189|gb|ABJ16969.1|/1.4868e-141/IP03328p [Drosophila melanogaster]
gnl|UG|Dm#S13365940	655	35	108	2.71847	8.71331	1.68043	Up	1.14e-10	3.27e-10	GH07663.3prime GH Drosophila melanogaster head pOT2 Drosophila melanogaster cDNA clone GH07663 3 similar to CG13480: FBan0013480 located on: 3L 70E4-70E4;: 04/10/2001, mRNA sequence /clone=GH07663 /clone_end=3' /gb=BG632387 /gi=13757556 /ug=Dm.3002 /len=655	-	-	-	gi|24664203|ref|NP_524893.2|/1.92635e-89/leucokinin [Drosophila melanogaster]
gnl|UG|Dm#S13284186	2397	109	336	2.31343	7.4075	1.67896	Up	4.38e-30	2.39e-29	Drosophila melanogaster LD21421 full length cDNA /cds=p(124,2082) /gb=AY069474 /gi=17862283 /ug=Dm.2109 /len=2397	GO:0043231//intracellular membrane-bounded organelle	GO:0046914//transition metal ion binding;GO:0003676//nucleic acid binding	-	gi|28573467|ref|NP_611118.3|/0/CG4282 [Drosophila melanogaster]
gnl|UG|Dm#S13543135	1507	87	268	2.937	9.39771	1.67797	Up	2.7e-24	1.25e-23	Drosophila melanogaster CG3294 (CG3294), transcript variant A, mRNA /cds=p(124,1494) /gb=NM_135013 /gi=221472665 /ug=Dm.11865 /len=1507	GO:0043231//intracellular membrane-bounded organelle;GO:0030529//ribonucleoprotein complex	GO:0046914//transition metal ion binding;GO:0003676//nucleic acid binding	GO:0000377	gi|221472666|ref|NP_608857.2|/0/CG3294, isoform A [Drosophila melanogaster]
gnl|UG|Dm#S13284711	6854	661	2036	4.90631	15.6976	1.67784	Up	2.26e-173	7.79e-172	Drosophila melanogaster Dicer-1 (Dcr-1), mRNA /cds=p(1,6750) /gb=NM_079729 /gi=24649133 /ug=Dm.1283 /len=6854	GO:0043231//intracellular membrane-bounded organelle;GO:0031332	GO:0004525//ribonuclease III activity;GO:0017111//nucleoside-triphosphatase activity;GO:0032559;GO:0003723//RNA binding	GO:0000278//mitotic cell cycle;GO:0016246//RNA interference;GO:0050658//RNA transport;GO:0048812//neuron projection morphogenesis;GO:0007365//periodic partitioning;GO:0007281//germ cell development;GO:0035196//production of miRNAs involved in gene silencing by miRNA	gi|17738129|ref|NP_524453.1|/0/Dicer-1 [Drosophila melanogaster]
gnl|UG|Dm#S56173529	2459	25	77	0.517224	1.65475	1.67775	Up	5.68e-08	1.42e-07	Drosophila melanogaster MIP22975 full insert cDNA /cds=p(1641,2342) /gb=BT125037 /gi=299523296 /ug=Dm.16683 /len=2459	GO:0044423	-	-	gi|24648375|ref|NP_650876.1|/4.14306e-138/CG4362 [Drosophila melanogaster]
gnl|UG|Dm#S37513867	694	38	117	2.78562	8.90896	1.67726	Up	2.04e-11	6.03e-11	IP06111.5prime IP Drosophila melanogaster iPCR Amplified Library Drosophila melanogaster cDNA clone IP06111 5, mRNA sequence /clone=IP06111 /clone_end=5' /gb=EL876230 /gi=133842601 /ug=Dm.23823 /len=694	-	-	-	gi|85816230|ref|NP_730354.2|/2.46792e-52/CG32202 [Drosophila melanogaster]
gnl|UG|Dm#S13282657	2933	13	40	0.225491	0.72069	1.67631	Up	0.000100369	0.000205442	Drosophila melanogaster RE27439 full length cDNA /cds=p(278,1993) /gb=AY071236 /gi=17945614 /ug=Dm.6038 /len=2933	GO:0043231//intracellular membrane-bounded organelle	GO:0003676//nucleic acid binding;GO:0001071//nucleic acid binding transcription factor activity	GO:0007447//imaginal disc pattern formation;GO:0045595//regulation of cell differentiation;GO:0001709//cell fate determination;GO:0048667//cell morphogenesis involved in neuron differentiation;GO:2000026//regulation of multicellular organismal development;GO:0014016//neuroblast differentiation;GO:0006935//chemotaxis;GO:0003013;GO:0010002//cardioblast differentiation;GO:0006351//transcription, DNA…	gi|17945615|gb|AAL48858.1|/0/RE27439p [Drosophila melanogaster]
gnl|UG|Dm#S13280503	1592	40	123	1.27825	4.08284	1.67541	Up	6.47e-12	1.96e-11	Drosophila melanogaster AT20635 full insert cDNA /cds=p(632,1513) /gb=AY089382 /gi=19528010 /ug=Dm.5057 /len=1592	-	-	-	gi|24639434|ref|NP_570041.1|/9.21192e-45/CG14420 [Drosophila melanogaster]
gnl|UG|Dm#S32418554	3276	68	209	1.056	3.37134	1.67472	Up	3.12e-19	1.24e-18	Drosophila melanogaster IP03519 full insert cDNA /cds=p(530,2281) /gb=BT025149 /gi=92109989 /ug=Dm.33527 /len=3276	-	GO:0004091//carboxylesterase activity	-	gi|92109990|gb|ABE73319.1|/0/IP03519p [Drosophila melanogaster]
gnl|UG|Dm#S13559071	1547	60	184	1.97314	6.28533	1.67149	Up	4.57e-17	1.68e-16	Drosophila melanogaster CG12879 (CG12879), mRNA /cds=p(171,1547) /gb=NM_143324 /gi=24650696 /ug=Dm.33718 /len=1547	-	-	-	gi|195352929|ref|XP_002042963.1|/0/GM16352 [Drosophila sechellia]
gnl|UG|Dm#S55481051	612	30	92	2.49383	7.94396	1.67149	Up	3.15e-09	8.42e-09	Drosophila melanogaster MIP21960 full insert cDNA /cds=p(228,612) /gb=BT124817 /gi=295293292 /ug=Dm.30851 /len=612	GO:0044452;GO:0015630//microtubule cytoskeleton	GO:0034062//RNA polymerase activity;GO:0003676//nucleic acid binding	GO:0006351//transcription, DNA-dependent	gi|295293293|gb|ADF87912.1|/2.54623e-66/MIP21960p [Drosophila melanogaster]
gnl|UG|Dm#S22332749	1603	78	239	2.47547	7.87889	1.67029	Up	1.06e-21	4.58e-21	Drosophila melanogaster RH20367 full insert cDNA /cds=p(98,1507) /gb=BT015970 /gi=54650551 /ug=Dm.17608 /len=1603	GO:0044464//cell part	GO:0046914//transition metal ion binding	-	gi|54650552|gb|AAV36855.1|/0/RH20367p [Drosophila melanogaster]
gnl|UG|Dm#S37513450	605	16	49	1.34543	4.27997	1.66953	Up	1.7e-05	3.68e-05	IP05747.3prime IP Drosophila melanogaster iPCR Amplified Library Drosophila melanogaster cDNA clone IP05747 3, mRNA sequence /clone=IP05747 /clone_end=3' /gb=EL875813 /gi=133842184 /ug=Dm.30800 /len=605	-	-	-	gi|24581148|ref|NP_608685.1|/5.03383e-43/CG15393 [Drosophila melanogaster]
gnl|UG|Dm#S13281535	1203	48	147	2.02989	6.45732	1.66953	Up	6.64e-14	2.17e-13	Drosophila melanogaster RE41712 full length cDNA /cds=p(109,591) /gb=AY075489 /gi=18447472 /ug=Dm.5476 /len=1203	-	GO:0003824//catalytic activity;GO:0046914//transition metal ion binding	-	gi|21355527|ref|NP_650610.1|/1.34122e-79/CG5292 [Drosophila melanogaster]
gnl|UG|Dm#S13341421	487	82	251	8.56608	27.2361	1.66881	Up	1.1e-22	4.86e-22	bs66b11.y1 Drosophila melanogaster adult testis library Drosophila melanogaster cDNA clone bs66b11 5', mRNA sequence /clone=bs66b11 /clone_end=5' /gb=BE977577 /gi=10608190 /ug=Dm.7611 /len=487	GO:0005667//transcription factor complex	-	GO:0006355//regulation of transcription, DNA-dependent;GO:0006352//transcription initiation, DNA-dependent	gi|24639006|ref|NP_569877.1|/3.7047e-56/TfIIA-S-2 [Drosophila melanogaster]
gnl|UG|Dm#S13563998	1787	117	358	3.33088	10.5867	1.66827	Up	1.12e-31	6.39e-31	Drosophila melanogaster CG10263 (CG10263), transcript variant C, mRNA /cds=p(128,1063) /gb=NM_165312 /gi=24585300 /ug=Dm.3600 /len=1787	-	GO:0046914//transition metal ion binding	-	gi|24585301|ref|NP_724217.1|/2.65709e-120/hakai, isoform C [Drosophila melanogaster]
gnl|UG|Dm#S13283912	2506	17	52	0.345116	1.09654	1.6678	Up	9.42e-06	2.08e-05	Drosophila melanogaster LP08717 full length cDNA /cds=p(72,2390) /gb=AY069748 /gi=17862831 /ug=Dm.1973 /len=2506	GO:0044444//cytoplasmic part;GO:0044421//extracellular region part	GO:0022892	GO:0015669//gas transport	gi|17647601|ref|NP_523868.1|/0/larval serum protein 1 gamma [Drosophila melanogaster]
gnl|UG|Dm#S13561807	933	17	52	0.926968	2.94525	1.6678	Up	9.42e-06	2.08e-05	Drosophila melanogaster CG14227 (CG14227), mRNA /cds=p(1,861) /gb=NM_134501 /gi=281361117 /ug=Dm.26673 /len=933	-	GO:0004175//endopeptidase activity	GO:0019538//protein metabolic process	gi|281361118|ref|NP_608345.2|/7.56052e-159/CG14227 [Drosophila melanogaster]
gnl|UG|Dm#S41641508	1008	17	52	0.857997	2.72611	1.6678	Up	9.42e-06	2.08e-05	Drosophila melanogaster CG41284 (CG41284), mRNA /cds=p(1,1008) /gb=NM_001110947 /gi=281366778 /ug=Dm.36056 /len=1008	GO:0044423	-	-	gi|281366779|ref|NP_001104417.2|/0/CG41284 [Drosophila melanogaster]
gnl|UG|Dm#S40978989	1552	73	223	2.39292	7.593	1.6659	Up	2.8e-20	1.15e-19	Drosophila melanogaster IP05024 full insert cDNA /cds=p(1,1392) /gb=BT030829 /gi=157816433 /ug=Dm.31038 /len=1552	GO:0043073//germ cell nucleus	-	GO:0007292//female gamete generation;GO:0006399//tRNA metabolic process;GO:0048232//male gamete generation;GO:0048869	gi|157816434|gb|ABV82211.1|/0/IP05024p [Drosophila melanogaster]
gnl|UG|Dm#S13546977	2175	37	113	0.865446	2.74549	1.66555	Up	5.6e-11	1.63e-10	Drosophila melanogaster CG10889 (CG10889), mRNA /cds=p(138,1760) /gb=NM_142606 /gi=281362106 /ug=Dm.23331 /len=2175	-	GO:0046914//transition metal ion binding	-	gi|28572158|ref|NP_650863.3|/0/CG10889 [Drosophila melanogaster]
gnl|UG|Dm#S13555739	11760	1048	3199	4.53368	14.375	1.6648	Up	2.89e-268	1.84e-266	Drosophila melanogaster CG32113 (CG32113), mRNA /cds=p(1,11760) /gb=NM_168512 /gi=221331129 /ug=Dm.15345 /len=11760	-	-	GO:0033036	gi|221331130|ref|NP_729825.2|/0/CG32113 [Drosophila melanogaster]
gnl|UG|Dm#S13556830	1510	1037	3165	34.9381	110.764	1.66461	Up	2.16e-265	1.34e-263	Drosophila melanogaster high mobility group protein D (HmgD), transcript variant B, mRNA /cds=p(327,665) /gb=NM_166480 /gi=24657286 /ug=Dm.7318 /len=1510	GO:0043232;GO:0043231//intracellular membrane-bounded organelle	GO:0043565//sequence-specific DNA binding	GO:0051276//chromosome organization;GO:0048812//neuron projection morphogenesis;GO:0048513//organ development	gi|194882008|ref|XP_001975105.1|/8.06528e-19/GG22136 [Drosophila erecta]
gnl|UG|Dm#S13562432	1723	20	61	0.59053	1.87088	1.66363	Up	1.62e-06	3.77e-06	Drosophila melanogaster CG4395 (CG4395), mRNA /cds=p(263,1723) /gb=NM_132615 /gi=161077788 /ug=Dm.23813 /len=1723	GO:0031224//intrinsic to membrane	GO:0004930//G-protein coupled receptor activity	GO:0007166//cell surface receptor linked signaling pathway	gi|161077789|ref|NP_572843.2|/0/CG4395 [Drosophila melanogaster]
gnl|UG|Dm#S13282723	1992	144	439	3.67765	11.646	1.66297	Up	2.62e-38	1.72e-37	Drosophila melanogaster RE21922 full insert cDNA /cds=p(604,1791) /gb=AY071170 /gi=17945477 /ug=Dm.6080 /len=1992	GO:0031224//intrinsic to membrane	GO:0005261//cation channel activity	GO:0030001//metal ion transport;GO:0034220//ion transmembrane transport	gi|195581448|ref|XP_002080546.1|/0/GD10540 [Drosophila simulans]
gnl|UG|Dm#S13281625	2699	388	1181	7.31352	23.1232	1.6607	Up	6.36e-100	1.08e-98	Drosophila melanogaster LD28101 full length cDNA /cds=p(53,2536) /gb=AY075397 /gi=18447310 /ug=Dm.796 /len=2699	GO:0043231//intracellular membrane-bounded organelle	GO:0003724//RNA helicase activity;GO:0003676//nucleic acid binding;GO:0042623//ATPase activity, coupled;GO:0032559	-	gi|28575014|ref|NP_612028.4|/0/CG32344 [Drosophila melanogaster]
gnl|UG|Dm#S13554242	1804	100	304	2.82008	8.90507	1.65889	Up	6.21e-27	3.11e-26	Drosophila melanogaster RE40994 full insert cDNA /cds=p(1,1398) /gb=BT001642 /gi=25012596 /ug=Dm.19119 /len=1804	-	GO:0016879//ligase activity, forming carbon-nitrogen bonds	GO:0010467//gene expression	gi|45550808|ref|NP_651217.2|/0/CG5463 [Drosophila melanogaster]
gnl|UG|Dm#S19690390	1451	28	85	0.981721	3.09565	1.65686	Up	1.55e-08	4e-08	Drosophila melanogaster HL01444 full insert cDNA /cds=p(84,1349) /gb=BT012496 /gi=46409219 /ug=Dm.12414 /len=1451	-	-	-	gi|24584251|ref|NP_723857.1|/0/nimrod B2 [Drosophila melanogaster]
gnl|UG|Dm#S52109971	2840	65	197	1.16437	3.66563	1.65451	Up	6.3e-18	2.39e-17	Drosophila melanogaster MIP09469 full insert cDNA /cds=p(205,2757) /gb=BT083392 /gi=229462539 /ug=Dm.14982 /len=2840	-	-	-	gi|229462540|gb|ACQ66053.1|/0/MIP09469p [Drosophila melanogaster]
gnl|UG|Dm#S13554483	3704	134	406	1.84048	5.79236	1.65407	Up	2.72e-35	1.66e-34	Drosophila melanogaster GH06606 full insert cDNA /cds=p(214,2415) /gb=BT001400 /gi=25009977 /ug=Dm.30672 /len=3704	-	GO:0005488//binding;GO:0004175//endopeptidase activity	GO:0019538//protein metabolic process	gi|21214752|emb|CAD32253.1|/0/gag-pol polyprotein precursor [Drosophila melanogaster]
gnl|UG|Dm#S17860560	671	40	121	3.03274	9.52935	1.65176	Up	1.54e-11	4.6e-11	RE73739.3prime RE Drosophila melanogaster normalized Embryo pFlc-1 Drosophila melanogaster cDNA clone RE73739 3 similar to CG12518: FBan0012518 GO:[] located on: 3L 76B3-76B3;: 08/14/2002, mRNA sequence /clone=RE73739 /clone_end=3' /gb=CK134730 /gi=38626666 /ug=Dm.38192 /len=671	-	-	-	gi|28557587|gb|AAO45199.1|/9.48113e-16/RE73739p [Drosophila melanogaster]
gnl|UG|Dm#S13279792	7232	122	369	0.85822	2.6963	1.65156	Up	3.71e-32	2.13e-31	Drosophila melanogaster sulfonylurea receptor (Sur), mRNA /cds=p(490,7005) /gb=NM_058124 /gi=221474133 /ug=Dm.382 /len=7232	GO:0031224//intrinsic to membrane;GO:0044424//intracellular part	GO:0017111//nucleoside-triphosphatase activity;GO:0016829//lyase activity;GO:0015405;GO:0032559	GO:0006810//transport;GO:0009207	gi|221474134|ref|NP_477472.2|/0/sulfonylurea receptor [Drosophila melanogaster]
gnl|UG|Dm#S13565717	2685	41	124	0.776849	2.44049	1.65147	Up	8.7e-12	2.62e-11	Drosophila melanogaster RE52814 full insert cDNA /cds=p(318,2336) /gb=BT003197 /gi=27819806 /ug=Dm.814 /len=2685	-	GO:0016831//carboxy-lyase activity	GO:0018200	gi|24655410|ref|NP_523885.2|/0/gamma-glutamyl carboxylase, isoform A [Drosophila melanogaster]
gnl|UG|Dm#S16631461	2926	45	136	0.782412	2.45621	1.65043	Up	8.79e-13	2.77e-12	Drosophila melanogaster RE37138 full insert cDNA /cds=p(798,2222) /gb=BT010250 /gi=33636540 /ug=Dm.15592 /len=2926	-	-	-	gi|24658927|ref|NP_729124.1|/0/CG32406 [Drosophila melanogaster]
gnl|UG|Dm#S13279551	2723	1053	3181	19.6733	61.7329	1.6498	Up	2.36e-263	1.45e-261	Drosophila melanogaster non-claret disjunctional (ncd), mRNA /cds=p(502,2604) /gb=NM_057303 /gi=45549024 /ug=Dm.6668 /len=2723	GO:0005871//kinesin complex	GO:0003777//microtubule motor activity;GO:0042802//identical protein binding;GO:0032559	GO:0000022//mitotic spindle elongation;GO:0045132//meiotic chromosome segregation;GO:0000212//meiotic spindle organization;GO:0051012//microtubule sliding;GO:0007143//female meiosis;GO:0007067//mitosis	gi|17136354|ref|NP_476651.1|/0/non-claret disjunctional [Drosophila melanogaster]
gnl|UG|Dm#S34846595	642	50	151	3.96216	12.4292	1.64937	Up	5.03e-14	1.66e-13	BP557433 Drosophila melanogaster embryonic gonads cDNA (pGEM-T Easy) Drosophila melanogaster cDNA clone FGM309C07 5', mRNA sequence /clone=FGM309C07 /clone_end=5' /gb=BP557433 /gi=114067003 /ug=Dm.33199 /len=642	-	-	-	-
gnl|UG|Dm#S13558236	5934	1372	4138	11.7626	36.8505	1.64748	Up	0	0	Drosophila melanogaster anastral spindle 3 (ana3), mRNA /cds=p(1,5934) /gb=NM_136921 /gi=24652986 /ug=Dm.26909 /len=5934	-	-	-	gi|24652987|ref|NP_610765.1|/0/anastral spindle 3 [Drosophila melanogaster]
gnl|UG|Dm#S13285244	3999	821	2469	10.4445	32.6265	1.6433	Up	1.02e-203	4.4e-202	Drosophila melanogaster star (S), transcript variant B, mRNA /cds=p(1045,2838) /gb=NM_078726 /gi=24580768 /ug=Dm.251 /len=3999	GO:0043231//intracellular membrane-bounded organelle;GO:0031224//intrinsic to membrane	GO:0004672//protein kinase activity;GO:0032559	GO:0009888//tissue development;GO:0001751//compound eye photoreceptor cell differentiation;GO:0030534//adult behavior;GO:0007389//pattern specification process;GO:0007173//epidermal growth factor receptor signaling pathway;GO:0001709//cell fate determination;GO:0007292//female gamete generation;GO:0006464//protein modification process;GO:0000301//retrograde transport, vesicle recycling within Gol…	gi|17647909|ref|NP_523450.1|/0/star, isoform B [Drosophila melanogaster]
gnl|UG|Dm#S36052825	1372	6	18	0.222482	0.693296	1.63978	Up	0.0112308	0.0189402	Drosophila melanogaster IP17031 full insert cDNA /cds=p(834,1175) /gb=BT029603 /gi=119508173 /ug=Dm.33407 /len=1372	-	-	-	gi|161076803|ref|NP_723346.2|/1.48736e-132/basigin, isoform G [Drosophila melanogaster]
gnl|UG|Dm#S13383464	537	6	18	0.568426	1.77133	1.63978	Up	0.0112308	0.018936	RE01810.3prime RE Drosophila melanogaster normalized Embryo pFlc-1 Drosophila melanogaster cDNA clone RE01810 3, mRNA sequence /clone=RE01810 /clone_end=3' /gb=BI162519 /gi=14628325 /ug=Dm.33812 /len=537	-	-	-	-
gnl|UG|Dm#S13558777	1980	7	21	0.179858	0.560473	1.63978	Up	0.00599964	0.0104689	Drosophila melanogaster CG31019 (CG31019), mRNA /cds=p(1,1980) /gb=NM_170512 /gi=24651465 /ug=Dm.27616 /len=1980	-	GO:0046914//transition metal ion binding;GO:0008235//metalloexopeptidase activity	GO:0019538//protein metabolic process	gi|24651466|ref|NP_733391.1|/0/CG31019 [Drosophila melanogaster]
gnl|UG|Dm#S13559423	2526	13	39	0.261823	0.81589	1.63978	Up	0.000156815	0.000316	Drosophila melanogaster nimA-like kinase (niki), mRNA /cds=p(1,2526) /gb=NM_143036 /gi=24649790 /ug=Dm.27397 /len=2526	-	GO:0004674//protein serine/threonine kinase activity;GO:0032559	GO:0006464//protein modification process	gi|24649791|ref|NP_651293.1|/0/nimA-like kinase [Drosophila melanogaster]
gnl|UG|Dm#S13547031	1512	7	21	0.235529	0.733953	1.63978	Up	0.00599964	0.0104713	Drosophila melanogaster CG11796 (CG11796), transcript variant B, mRNA /cds=p(568,1452) /gb=NM_140968 /gi=281366515 /ug=Dm.4664 /len=1512	-	GO:0016846//carbon-sulfur lyase activity;GO:0016702//oxidoreductase activity, acting on single donors with incorporation of molecular oxygen, incorporation of two atoms of oxygen;GO:0043169//cation binding	GO:0006520//cellular amino acid metabolic process	gi|24667510|ref|NP_730536.1|/0/CG11796, isoform A [Drosophila melanogaster]
gnl|UG|Dm#S13544577	932	53	159	2.89306	9.01533	1.63978	Up	1.39e-14	4.72e-14	Drosophila melanogaster LD10447 full insert cDNA /cds=p(25,819) /gb=AY095185 /gi=20177032 /ug=Dm.21146 /len=932	-	-	-	gi|24658653|ref|NP_729096.1|/6.05478e-100/viriato [Drosophila melanogaster]
gnl|UG|Dm#S13554274	1080	29	87	1.36607	4.25692	1.63978	Up	1.34e-08	3.48e-08	Drosophila melanogaster RE31819 full insert cDNA /cds=p(133,972) /gb=BT001610 /gi=25012523 /ug=Dm.11068 /len=1080	-	-	-	gi|24650350|ref|NP_733159.1|/6.06832e-81/TweedleL, isoform B [Drosophila melanogaster]
gnl|UG|Dm#S19186971	211	6	18	1.44666	4.50807	1.63978	Up	0.0112308	0.0189339	Drosophila melanogaster small nuclear RNA U3 at 22A CR31927-RA (snRNA:U3:22A), snRNA /gb=NR_001600 /gi=45556377 /ug=Dm.29540 /len=211	-	-	-	-
gnl|UG|Dm#S52632385	1863	7	21	0.191154	0.595672	1.63978	Up	0.00599964	0.0104677	Drosophila melanogaster MIP11718 full insert cDNA /cds=p(146,1690) /gb=BT088890 /gi=242397544 /ug=Dm.15155 /len=1863	GO:0043231//intracellular membrane-bounded organelle	GO:0046914//transition metal ion binding	GO:0006355//regulation of transcription, DNA-dependent	gi|24666583|ref|NP_649084.1|/0/CG18136 [Drosophila melanogaster]
gnl|UG|Dm#S34840911	610	11	33	0.917403	2.85881	1.63978	Up	0.000520192	0.00100342	BP554594 Drosophila melanogaster embryonic gonads cDNA (pGEM-T Easy) Drosophila melanogaster cDNA clone FGM230F12 3', mRNA sequence /clone=FGM230F12 /clone_end=3' /gb=BP554594 /gi=114063155 /ug=Dm.34672 /len=610	-	-	-	-
gnl|UG|Dm#S25030832	1564	6	18	0.195169	0.608186	1.63978	Up	0.0112308	0.0189381	Drosophila melanogaster IP14605 full insert cDNA /cds=p(1,1109) /gb=BT022744 /gi=66771696 /ug=Dm.5793 /len=1564	GO:0043231//intracellular membrane-bounded organelle	GO:0046914//transition metal ion binding	-	gi|66771697|gb|AAY55160.1|/0/IP14605p [Drosophila melanogaster]
gnl|UG|Dm#S44690907	925	45	135	2.47496	7.71245	1.63978	Up	1.35e-12	4.23e-12	Drosophila melanogaster FI02812 full insert cDNA /cds=p(88,774) /gb=BT032647 /gi=189181768 /ug=Dm.6155 /len=925	-	GO:0003824//catalytic activity	-	gi|24582104|ref|NP_608983.2|/1.01182e-131/CG9117 [Drosophila melanogaster]
gnl|UG|Dm#S34535563	3057	22	66	0.366121	1.1409	1.63978	Up	7.82e-07	1.85e-06	Drosophila melanogaster IP12487 full insert cDNA /cds=p(406,1308) /gb=BT028792 /gi=113204878 /ug=Dm.14716 /len=3057	GO:0016021//integral to membrane	GO:0008188//neuropeptide receptor activity	GO:0007186//G-protein coupled receptor signaling pathway	gi|113204879|gb|ABI34173.1|/1.06527e-154/IP12487p [Drosophila melanogaster]
gnl|UG|Dm#S13543030	2816	7	21	0.126463	0.394082	1.63978	Up	0.00599964	0.0104701	Drosophila melanogaster CG7300 (CG7300), mRNA /cds=p(1,2661) /gb=NM_135596 /gi=281364808 /ug=Dm.12185 /len=2816	-	-	-	gi|24583502|ref|NP_609440.2|/3.45609e-152/CG7300, isoform B [Drosophila melanogaster]
gnl|UG|Dm#S13547785	1167	25	75	1.08985	3.39618	1.63978	Up	1.36e-07	3.36e-07	Drosophila melanogaster LP06940 full insert cDNA /cds=p(12,1088) /gb=AY119053 /gi=21430469 /ug=Dm.10821 /len=1167	GO:0044421//extracellular region part	GO:0005515//protein binding	GO:0023052//signaling	gi|24642886|ref|NP_573254.1|/0/CG6788 [Drosophila melanogaster]
gnl|UG|Dm#S22332554	2355	824	2469	17.8006	55.4027	1.63803	Up	8.66e-203	3.72e-201	Drosophila melanogaster AT07541 full insert cDNA /cds=p(1,2212) /gb=BT016165 /gi=54650943 /ug=Dm.12236 /len=2355	GO:0044464//cell part	GO:0046872//metal ion binding	-	gi|54650944|gb|AAV37050.1|/0/AT07541p [Drosophila melanogaster]
gnl|UG|Dm#S13340392	245	502	1500	104.24	323.538	1.63403	Up	1.53e-123	3.4e-122	bs53a01.y1 Drosophila melanogaster adult testis library Drosophila melanogaster cDNA clone bs53a01 5', mRNA sequence /clone=bs53a01 /clone_end=5' /gb=BE976548 /gi=10606135 /ug=Dm.31685 /len=245	-	-	-	-
gnl|UG|Dm#S13544959	1104	76	227	3.50221	10.8657	1.63344	Up	4.37e-20	1.78e-19	Drosophila melanogaster GH12334 full insert cDNA /cds=p(95,967) /gb=AY094706 /gi=20151398 /ug=Dm.33768 /len=1104	GO:0031224//intrinsic to membrane	GO:0046872//metal ion binding;GO:0016780//phosphotransferase activity, for other substituted phosphate groups	GO:0006464//protein modification process;GO:0009058//biosynthetic process	gi|24663173|ref|NP_729788.1|/1.22868e-169/ebony activating protein [Drosophila melanogaster]
gnl|UG|Dm#S13565536	5294	531	1586	5.10279	15.8314	1.63343	Up	1.9e-130	4.51e-129	Drosophila melanogaster CG42399 (CG42399), mRNA /cds=p(183,5150) /gb=NM_134654 /gi=281360462 /ug=Dm.13286 /len=5294	-	-	-	gi|281360463|ref|NP_608498.3|/0/CG42399 [Drosophila melanogaster]
gnl|UG|Dm#S13284413	1313	75	224	2.90599	9.01537	1.63336	Up	7.72e-20	3.12e-19	Drosophila melanogaster GM02310 full length cDNA /cds=p(88,990) /gb=AY069247 /gi=17861829 /ug=Dm.102 /len=1313	-	GO:0004659//prenyltransferase activity	-	gi|18857969|ref|NP_572425.1|/4.42617e-172/CG10778 [Drosophila melanogaster]
gnl|UG|Dm#S18892603	1046	636	1896	30.9331	95.7871	1.63068	Up	3.42e-155	1.05e-153	Drosophila melanogaster UT01525 full insert cDNA /cds=p(192,776) /gb=BT011511 /gi=42415354 /ug=Dm.15058 /len=1046	-	-	-	gi|24668478|ref|NP_649377.1|/2.11817e-99/CG14561 [Drosophila melanogaster]
gnl|UG|Dm#S13564612	1962	145	432	3.75981	11.6355	1.6298	Up	1.07e-36	6.8e-36	Drosophila melanogaster CG5375 (CG5375), transcript variant A, mRNA /cds=p(66,1913) /gb=NM_135537 /gi=161076851 /ug=Dm.18158 /len=1962	-	-	-	gi|161076852|ref|NP_609381.2|/0/CG5375, isoform A [Drosophila melanogaster]
gnl|UG|Dm#S50155082	868	47	140	2.75471	8.52332	1.62952	Up	6.62e-13	2.09e-12	Drosophila melanogaster MIP03418 full insert cDNA /cds=p(120,734) /gb=BT056303 /gi=219990752 /ug=Dm.37099 /len=868	GO:0043231//intracellular membrane-bounded organelle	GO:0046914//transition metal ion binding	-	gi|219990753|gb|ACL68750.1|/2.39094e-124/MIP03418p [Drosophila melanogaster]
gnl|UG|Dm#S13558542	3863	87	259	1.14576	3.54304	1.62869	Up	1.29e-22	5.73e-22	Drosophila melanogaster trp-like (trpl), transcript variant B, mRNA /cds=p(368,3742) /gb=NM_165694 /gi=281363031 /ug=Dm.546 /len=3863	GO:0016028//rhabdomere;GO:0016021//integral to membrane	GO:0005245//voltage-gated calcium channel activity;GO:0005515//protein binding	GO:0009314//response to radiation;GO:0046903//secretion;GO:0019932//second-messenger-mediated signaling;GO:0033554//cellular response to stress;GO:0006816//calcium ion transport	gi|17136770|ref|NP_476895.1|/0/trp-like, isoform A [Drosophila melanogaster]
gnl|UG|Dm#S25666391	1192	43	128	1.83523	5.67459	1.62856	Up	6.54e-12	1.98e-11	Drosophila melanogaster IP09595 full insert cDNA /cds=p(154,1044) /gb=BT023567 /gi=68051406 /ug=Dm.26963 /len=1192	-	-	-	gi|24655295|ref|NP_611378.1|/2.69782e-149/CG15082 [Drosophila melanogaster]
gnl|UG|Dm#S33269433	507	43	128	4.31477	13.3414	1.62856	Up	6.54e-12	1.98e-11	524314 MN08 Drosophila melanogaster cDNA clone 291396, mRNA sequence /clone=291396 /gb=EC261042 /gi=107319340 /ug=Dm.31590 /len=507	GO:0005753//mitochondrial proton-transporting ATP synthase complex;GO:0033178//proton-transporting two-sector ATPase complex, catalytic domain	GO:0015078//hydrogen ion transmembrane transporter activity;GO:0015662//ATPase activity, coupled to transmembrane movement of ions, phosphorylative mechanism;GO:0019829//cation-transporting ATPase activity	GO:0006818//hydrogen transport;GO:0006909//phagocytosis;GO:0006754//ATP biosynthetic process	gi|24651125|ref|NP_524550.1|/4.93706e-30/ATP synthase-gamma chain, isoform A [Drosophila melanogaster]
gnl|UG|Dm#S13280296	1343	66	196	2.50015	7.71224	1.62514	Up	1.98e-17	7.37e-17	Drosophila melanogaster RE18955 full insert cDNA /cds=p(51,1016) /gb=AY089595 /gi=19528436 /ug=Dm.30804 /len=1343	GO:0044424//intracellular part	GO:0042083//5,10-methylenetetrahydrofolate-dependent methyltransferase activity	GO:0009177;GO:0006730//one-carbon metabolic process	gi|17137556|ref|NP_477367.1|/0/Ts [Drosophila melanogaster]
gnl|UG|Dm#S34832444	743	85	252	5.82006	17.9231	1.62271	Up	6.16e-22	2.68e-21	BP550275 Drosophila melanogaster embryonic gonads cDNA (pGEM-T Easy) Drosophila melanogaster cDNA clone FGM206C04 3', mRNA sequence /clone=FGM206C04 /clone_end=3' /gb=BP550275 /gi=114058458 /ug=Dm.7234 /len=743	GO:0030529//ribonucleoprotein complex;GO:0031981//nuclear lumen	GO:0030556//rRNA modification guide activity	GO:0000154//rRNA modification	gi|21356151|ref|NP_651965.1|/6.54134e-73/NHP2 [Drosophila melanogaster]
gnl|UG|Dm#S24181785	3325	163	483	2.49398	7.67637	1.62197	Up	1.46e-40	9.93e-40	Drosophila melanogaster RE31401 full insert cDNA /cds=p(121,3078) /gb=BT021290 /gi=60677862 /ug=Dm.11709 /len=3325	GO:0043231//intracellular membrane-bounded organelle	GO:0003678//DNA helicase activity;GO:0043169//cation binding;GO:0003676//nucleic acid binding;GO:0042623//ATPase activity, coupled;GO:0051540;GO:0032559	GO:0033554//cellular response to stress;GO:0000018//regulation of DNA recombination	gi|24639946|ref|NP_572254.1|/0/CG4078 [Drosophila melanogaster]
gnl|UG|Dm#S13543343	1550	289	856	9.48557	29.1838	1.62136	Up	1.62e-70	1.85e-69	Drosophila melanogaster CG13367 (CG13367), mRNA /cds=p(136,1362) /gb=NM_130495 /gi=23397597 /ug=Dm.12267 /len=1550	-	GO:0005488//binding	GO:0006351//transcription, DNA-dependent	gi|23397598|ref|NP_569851.2|/0/CG13367 [Drosophila melanogaster]
gnl|UG|Dm#S25030397	1999	26	77	0.661695	2.03553	1.62117	Up	1.18e-07	2.91e-07	Drosophila melanogaster IP10788 full insert cDNA /cds=p(186,1844) /gb=BT023179 /gi=66772566 /ug=Dm.25470 /len=1999	-	-	-	gi|66771555|gb|AAY55089.1|/0/IP07115p [Drosophila melanogaster]
gnl|UG|Dm#S13559633	2338	220	650	4.78713	14.6916	1.61776	Up	8.39e-54	7.29e-53	Drosophila melanogaster CG31365 (CG31365), mRNA /cds=p(76,1995) /gb=NM_170050 /gi=24649218 /ug=Dm.19309 /len=2338	GO:0043231//intracellular membrane-bounded organelle	GO:0046914//transition metal ion binding	-	gi|24649219|ref|NP_732827.1|/0/CG31365 [Drosophila melanogaster]
gnl|UG|Dm#S13282903	1278	22	65	0.875768	2.68771	1.61776	Up	1.21e-06	2.82e-06	Drosophila melanogaster RE08174 full length cDNA /cds=p(74,958) /gb=AY070989 /gi=17945100 /ug=Dm.6489 /len=1278	GO:0043231//intracellular membrane-bounded organelle	GO:0003677//DNA binding;GO:0001071//nucleic acid binding transcription factor activity	GO:0006351//transcription, DNA-dependent	gi|19920444|ref|NP_608502.1|/1.09359e-159/CG11617, isoform A [Drosophila melanogaster]
gnl|UG|Dm#S13280704	1486	432	1276	14.7898	45.3766	1.61735	Up	7.46e-104	1.34e-102	Drosophila melanogaster RE54151 full insert cDNA /cds=p(77,1444) /gb=AY084180 /gi=19527606 /ug=Dm.19937 /len=1486	-	GO:0003676//nucleic acid binding;GO:0016788//hydrolase activity, acting on ester bonds	-	gi|28573440|ref|NP_611068.3|/0/CG8366 [Drosophila melanogaster]
gnl|UG|Dm#S13541275	4593	430	1270	4.76288	14.6119	1.61724	Up	2.3e-103	4.07e-102	Drosophila melanogaster CG5591 (CG5591), mRNA /cds=p(92,4540) /gb=NM_138003 /gi=24762432 /ug=Dm.4536 /len=4593	-	GO:0046914//transition metal ion binding;GO:0003676//nucleic acid binding	GO:0007165//signal transduction	gi|24762433|ref|NP_611847.2|/0/CG5591 [Drosophila melanogaster]
gnl|UG|Dm#S13563280	1006	294	868	14.8678	45.5955	1.6167	Up	3.42e-71	3.95e-70	Drosophila melanogaster CG14806 (CG14806), mRNA /cds=p(277,807) /gb=NM_130600 /gi=24639194 /ug=Dm.19626 /len=1006	-	-	-	gi|256818829|gb|ACV31084.1|/1.74393e-95/RE28586p [Drosophila melanogaster]
gnl|UG|Dm#S13283936	2603	1131	3336	22.1048	67.7255	1.61534	Up	7.15e-268	4.53e-266	Drosophila melanogaster LP02993 full length cDNA /cds=p(77,2026) /gb=AY069724 /gi=17862783 /ug=Dm.19752 /len=2603	GO:0031224//intrinsic to membrane	GO:0005451//monovalent cation:hydrogen antiporter activity	GO:0055067;GO:0030001//metal ion transport	gi|17862784|gb|AAL39869.1|/0/LP02993p [Drosophila melanogaster]
gnl|UG|Dm#S13277337	904	19	56	1.06926	3.27356	1.61425	Up	6.99e-06	1.56e-05	Drosophila melanogaster GH17088 full insert cDNA /cds=p(1,849) /gb=AY060723 /gi=16768103 /ug=Dm.3890 /len=904	-	GO:0004175//endopeptidase activity	GO:0019538//protein metabolic process	gi|27820061|gb|AAL28271.2|/2.21969e-160/GH17088p, partial [Drosophila melanogaster]
gnl|UG|Dm#S13277423	3642	436	1285	6.09037	18.6451	1.61419	Up	2.77e-104	5.01e-103	Drosophila melanogaster GH05289 full length cDNA /cds=p(1994,3499) /gb=AY060636 /gi=16767931 /ug=Dm.3927 /len=3642	GO:0000931//gamma-tubulin large complex;GO:0005819//spindle	GO:0015631//tubulin binding	GO:0048610;GO:0007056//spindle assembly involved in female meiosis;GO:0000087//M phase of mitotic cell cycle;GO:0033206//cytokinesis after meiosis	gi|24642191|ref|NP_573030.2|/0/Grip128, isoform B [Drosophila melanogaster]
gnl|UG|Dm#S13559789	1146	150	442	6.65892	20.3816	1.61391	Up	5.28e-37	3.37e-36	Drosophila melanogaster gustatory receptor 93d (Gr93d), mRNA /cds=p(1,1146) /gb=NM_169974 /gi=24648821 /ug=Dm.26359 /len=1146	GO:0031224//intrinsic to membrane	GO:0004888//transmembrane signaling receptor activity	GO:0007166//cell surface receptor linked signaling pathway;GO:0007606//sensory perception of chemical stimulus	gi|24648822|ref|NP_732666.1|/0/gustatory receptor 93d [Drosophila melanogaster]
gnl|UG|Dm#S13545386	1857	204	601	5.58876	17.1026	1.61362	Up	1.07e-49	8.59e-49	Drosophila melanogaster AT29337 full insert cDNA /cds=p(36,1658) /gb=AY113330 /gi=21064210 /ug=Dm.13794 /len=1857	-	-	GO:0006810//transport	gi|21064211|gb|AAM29335.1|/0/AT29337p [Drosophila melanogaster]
gnl|UG|Dm#S13274936	1269	18	53	0.721619	2.20706	1.61282	Up	1.26e-05	2.75e-05	Drosophila melanogaster GH07762 full insert cDNA /cds=p(3,1211) /gb=AF160879 /gi=5679009 /ug=Dm.19213 /len=1269	-	-	-	gi|28574162|ref|NP_788045.1|/0/nimrod B1 [Drosophila melanogaster]
gnl|UG|Dm#S29966229	2890	51	150	0.897779	2.7428	1.61122	Up	1.58e-13	5.09e-13	Drosophila melanogaster G protein-coupled receptor mRNA, complete cds /cds=p(566,2587) /gb=AY167746 /gi=37726743 /ug=Dm.18298 /len=2890	GO:0031224//intrinsic to membrane	GO:0008188//neuropeptide receptor activity	GO:0007186//G-protein coupled receptor signaling pathway	gi|37726744|gb|AAO34525.1|/0/G protein-coupled receptor [Drosophila melanogaster]
gnl|UG|Dm#S32418601	1530	33	97	1.09729	3.35028	1.61034	Up	3.15e-09	8.43e-09	Drosophila melanogaster IP11357 full insert cDNA /cds=p(147,1325) /gb=BT025101 /gi=92109895 /ug=Dm.34158 /len=1530	-	GO:0004674//protein serine/threonine kinase activity;GO:0032559	GO:0006464//protein modification process	gi|320544579|ref|NP_001188702.1|/0/CG7236, isoform B [Drosophila melanogaster]
gnl|UG|Dm#S41640016	5103	76	223	0.757679	2.3093	1.60779	Up	2.39e-19	9.55e-19	Drosophila melanogaster CG6024 (CG6024), transcript variant D, mRNA /cds=p(546,1739) /gb=NM_001104118 /gi=161083176 /ug=Dm.18768 /len=5103	-	-	-	gi|161083177|ref|NP_001097588.1|/0/CG6024, isoform D [Drosophila melanogaster]
gnl|UG|Dm#S24244353	1367	517	1514	19.2406	58.5272	1.60495	Up	1.57e-121	3.43e-120	Drosophila melanogaster GH07821 full insert cDNA /cds=p(73,1254) /gb=BT021953 /gi=61675684 /ug=Dm.23189 /len=1367	GO:0000314//organellar small ribosomal subunit	GO:0005198//structural molecule activity	-	gi|17738257|ref|NP_524537.1|/0/mitochondrial ribosomal protein S22 [Drosophila melanogaster]
gnl|UG|Dm#S34879683	607	13	38	1.08956	3.30823	1.60231	Up	0.000243668	0.000482825	BP544879 Drosophila melanogaster embryonic gonads cDNA (pDNR-LIB) Drosophila melanogaster cDNA clone FGC028C07 3', mRNA sequence /clone=FGC028C07 /clone_end=3' /gb=BP544879 /gi=114074235 /ug=Dm.32965 /len=607	-	-	-	-
gnl|UG|Dm#S19187781	5936	26	76	0.222832	0.676582	1.60231	Up	1.81e-07	4.43e-07	Drosophila melanogaster CG32972 (CG32972), transcript variant A, mRNA /cds=p(375,5936) /gb=NM_205987 /gi=45552372 /ug=Dm.12172 /len=5936	-	-	-	gi|28574452|ref|NP_788051.1|/0/CG43333 [Drosophila melanogaster]
gnl|UG|Dm#S20487861	495	63	184	6.47489	19.6432	1.6011	Up	3.91e-16	1.39e-15	EC26514.5prime Exelixis FlyTag ML01 pSport-Tag21 Drosophila melanogaster cDNA clone EC26514 5, mRNA sequence /clone=EC26514 /clone_end=5' /gb=CO183839 /gi=48956720 /ug=Dm.32335 /len=495	-	-	-	-
gnl|UG|Dm#S13543028	2988	384	1121	6.53805	19.8256	1.60043	Up	4.14e-90	6.18e-89	Drosophila melanogaster CG6729 (CG6729), mRNA /cds=p(61,2895) /gb=NM_135605 /gi=24583520 /ug=Dm.397 /len=2988	-	-	GO:0000956//nuclear-transcribed mRNA catabolic process	gi|201065727|gb|ACH92273.1|/0/FI05277p [Drosophila melanogaster]
gnl|UG|Dm#S13556869	1410	37	108	1.335	4.04767	1.60026	Up	4.82e-10	1.35e-09	Drosophila melanogaster gustatory receptor 64f (Gr64f), mRNA /cds=p(1,1410) /gb=NM_168052 /gi=45551510 /ug=Dm.26364 /len=1410	-	-	-	gi|45551511|ref|NP_728924.2|/0/gustatory receptor 64f [Drosophila melanogaster]
gnl|UG|Dm#S20687235	541	207	604	19.4657	58.9984	1.59974	Up	2.44e-49	1.96e-48	EC39034.5prime Exelixis FlyTag ML01 pSport-Tag21 Drosophila melanogaster cDNA clone EC39034 5, mRNA sequence /clone=EC39034 /clone_end=5' /gb=CO194683 /gi=49005858 /ug=Dm.12046 /len=541	-	-	GO:0044267//cellular protein metabolic process	gi|19921376|ref|NP_609747.1|/3.42165e-66/UK114 [Drosophila melanogaster]
gnl|UG|Dm#S13280520	1599	194	566	6.17235	18.7055	1.59957	Up	2.46e-46	1.87e-45	Drosophila melanogaster AT18767 full insert cDNA /cds=p(9,1535) /gb=AY089365 /gi=19527976 /ug=Dm.5071 /len=1599	GO:0044464//cell part	GO:0016757//transferase activity, transferring glycosyl groups	GO:0044238//primary metabolic process	gi|201065811|gb|ACH92315.1|/0/FI06023p [Drosophila melanogaster]
gnl|UG|Dm#S13282471	1214	12	35	0.502875	1.52353	1.59914	Up	0.000443682	0.000861078	Drosophila melanogaster RE50056 full length cDNA /cds=p(129,1085) /gb=AY071422 /gi=17946000 /ug=Dm.5341 /len=1214	GO:0043231//intracellular membrane-bounded organelle	-	-	gi|349732350|gb|AEQ05565.1|/1.84061e-177/LD40619p1 [Drosophila melanogaster]
gnl|UG|Dm#S13548128	1700	12	35	0.359112	1.08798	1.59914	Up	0.000443682	0.000860969	Drosophila melanogaster AT22075 full insert cDNA /cds=p(206,1615) /gb=AY118706 /gi=21429775 /ug=Dm.13482 /len=1700	GO:0031224//intrinsic to membrane	-	GO:0006810//transport	gi|45550112|ref|NP_608761.2|/0/CG15406 [Drosophila melanogaster]
gnl|UG|Dm#S13556007	2205	12	35	0.276866	0.838803	1.59914	Up	0.000443682	0.000861188	Drosophila melanogaster CG14168 (CG14168), mRNA /cds=p(1,2205) /gb=NM_140101 /gi=24661935 /ug=Dm.23990 /len=2205	-	-	-	gi|24661936|ref|NP_648358.1|/0/CG14168, isoform A [Drosophila melanogaster]
gnl|UG|Dm#S13562731	1992	297	866	7.58515	22.9736	1.59873	Up	6.41e-70	7.26e-69	Drosophila melanogaster CG17446 (CG17446), mRNA /cds=p(1,1992) /gb=NM_132328 /gi=24640805 /ug=Dm.33601 /len=1992	-	GO:0003676//nucleic acid binding;GO:0046914//transition metal ion binding	-	gi|24640806|ref|NP_572556.1|/0/CG17446, isoform A [Drosophila melanogaster]
gnl|UG|Dm#S37510165	735	195	568	13.4972	40.8377	1.59724	Up	2.13e-46	1.62e-45	IP04437.3prime IP Drosophila melanogaster iPCR Amplified Library Drosophila melanogaster cDNA clone IP04437 3, mRNA sequence /clone=IP04437 /clone_end=3' /gb=EL872528 /gi=133838899 /ug=Dm.34822 /len=735	GO:0043234//protein complex;GO:0044444//cytoplasmic part	GO:0046872//metal ion binding;GO:0016836//hydro-lyase activity	GO:0006007//glucose catabolic process	gi|21392248|gb|AAM48478.1|/1.19693e-88/SD23356p [Drosophila melanogaster]
gnl|UG|Dm#S58330589	2898	57	166	1.00063	3.02698	1.59697	Up	1.2e-14	4.05e-14	Drosophila melanogaster RE48874 full insert cDNA /cds=p(295,1863) /gb=BT125892 /gi=317453649 /ug=Dm.29319 /len=2898	GO:0031224//intrinsic to membrane	-	GO:0006810//transport	gi|281366826|ref|NP_001015257.2|/0/CG17167, isoform D [Drosophila melanogaster]
gnl|UG|Dm#S28126263	5542	34	99	0.312111	0.943994	1.59672	Up	2.71e-09	7.28e-09	Drosophila melanogaster nitric oxide synthase (Nos), transcript variant H, mRNA /cds=p(402,2516) /gb=NM_001032067 /gi=78706865 /ug=Dm.2707 /len=5542	GO:0005737//cytoplasm	GO:0005515//protein binding;GO:0000166//nucleotide binding;GO:0003676//nucleic acid binding;GO:0050662//coenzyme binding;GO:0005506//iron ion binding;GO:0016709//oxidoreductase activity, acting on paired donors, with incorporation or reduction of molecular oxygen, NADH or NADPH as one donor, and incorporation of one atom of oxygen	GO:0008354//germ cell migration;GO:0048812//neuron projection morphogenesis;GO:0006412//translation;GO:0007143//female meiosis;GO:0006355//regulation of transcription, DNA-dependent;GO:0045165//cell fate commitment;GO:0008283//cell proliferation;GO:0031124//mRNA 3'-end processing;GO:0048513//organ development;GO:0044271//cellular nitrogen compound biosynthetic process;GO:0019827//stem cell mainte…	gi|78706866|ref|NP_001027238.1|/0/nitric oxide synthase, isoform H [Drosophila melanogaster]
gnl|UG|Dm#S29470431	4220	33	96	0.397831	1.20215	1.59539	Up	4.83e-09	1.28e-08	Drosophila melanogaster dNXFL mRNA for bHLH-PAS protein similar to human NXF, complete cds /cds=p(565,3321) /gb=AB095028 /gi=83016421 /ug=Dm.18571 /len=4220	GO:0043231//intracellular membrane-bounded organelle;GO:0043234//protein complex	GO:0005198//structural molecule activity;GO:0001071//nucleic acid binding transcription factor activity;GO:0046983//protein dimerization activity;GO:0008092//cytoskeletal protein binding;GO:0019904//protein domain specific binding;GO:0003677//DNA binding	GO:0007163//establishment or maintenance of cell polarity;GO:0007424//open tracheal system development;GO:0048168//regulation of neuronal synaptic plasticity;GO:0048513//organ development;GO:0003002//regionalization;GO:0019725//cellular homeostasis;GO:0035146	gi|83016422|dbj|BAE53416.1|/0/bHLH-PAS protein similar to human NXF [Drosophila melanogaster]
gnl|UG|Dm#S35175874	939	11	32	0.59597	1.80088	1.59539	Up	0.000810346	0.0015341	Drosophila melanogaster CG41434 (CG41434), mRNA /cds=p(1,939) /gb=NM_001042915 /gi=116007367 /ug=Dm.33153 /len=939	-	-	-	gi|116007368|ref|NP_001036380.1|/9.96093e-167/CG41434 [Drosophila melanogaster]
gnl|UG|Dm#S13556682	1647	65	189	2.00778	6.06413	1.5947	Up	1.91e-16	6.88e-16	Drosophila melanogaster CG32246 (CG32246), mRNA /cds=p(1,1647) /gb=NM_168098 /gi=24657882 /ug=Dm.27876 /len=1647	-	-	-	gi|320545590|ref|NP_729020.2|/0/CG32246 [Drosophila melanogaster]
gnl|UG|Dm#S13559467	854	21	61	1.251	3.77461	1.59324	Up	3.34e-06	7.59e-06	Drosophila melanogaster CG5768 (CG5768), transcript variant B, mRNA /cds=p(1,831) /gb=NM_170144 /gi=116008531 /ug=Dm.1317 /len=854	-	-	-	gi|116008532|ref|NP_732997.2|/1.18581e-152/CG5768, isoform B [Drosophila melanogaster]
gnl|UG|Dm#S41641119	806	31	90	1.9567	5.90076	1.59248	Up	1.53e-08	3.96e-08	Drosophila melanogaster CG34188 (CG34188), mRNA /cds=p(50,664) /gb=NM_001103856 /gi=281363426 /ug=Dm.36228 /len=806	-	-	-	gi|161077108|ref|NP_001097326.1|/3.16173e-112/CG34188 [Drosophila melanogaster]
gnl|UG|Dm#S24506514	9892	131	380	0.673728	2.03002	1.59125	Up	2e-31	1.13e-30	Drosophila melanogaster Rim (Rim), mRNA /cds=p(1,8727) /gb=NM_001014630 /gi=281361985 /ug=Dm.1235 /len=9892	-	GO:0046872//metal ion binding	-	gi|386766003|ref|NP_001247167.1|/0/Rim, isoform J [Drosophila melanogaster]
gnl|UG|Dm#S34535589	850	10	29	0.59852	1.80293	1.59088	Up	0.00148537	0.00275001	Drosophila melanogaster AT10830 full insert cDNA /cds=p(378,755) /gb=BT028766 /gi=113204826 /ug=Dm.38362 /len=850	-	-	-	gi|113204827|gb|ABI34147.1|/5.06787e-47/AT10830p [Drosophila melanogaster]
gnl|UG|Dm#S13342823	297	70	203	11.9905	36.1194	1.59088	Up	1.69e-17	6.3e-17	bs85b10.y2 Drosophila melanogaster adult testis library Drosophila melanogaster cDNA clone bs85b10 5', mRNA sequence /clone=bs85b10 /clone_end=5' /gb=BE978979 /gi=10611003 /ug=Dm.25376 /len=297	-	-	-	-
gnl|UG|Dm#S13563875	2648	295	855	5.66763	17.0627	1.59003	Up	1.6e-68	1.77e-67	Drosophila melanogaster no mechanoreceptor potential B (nompB), transcript variant A, mRNA /cds=p(1,2559) /gb=NM_165385 /gi=281365343 /ug=Dm.26853 /len=2648	-	-	-	gi|78709111|ref|NP_724347.2|/0/no mechanoreceptor potential B, isoform A [Drosophila melanogaster]
gnl|UG|Dm#S13278512	2352	19	55	0.410973	1.23574	1.58825	Up	1.08e-05	2.37e-05	Drosophila melanogaster LP08566 full length cDNA /cds=p(493,1851) /gb=AY052057 /gi=15292424 /ug=Dm.19719 /len=2352	-	-	GO:0006950//response to stress	gi|18860075|ref|NP_573126.1|/0/TNF-receptor-associated factor-like, isoform C [Drosophila melanogaster]
gnl|UG|Dm#S25030409	1193	9	26	0.383795	1.15168	1.58534	Up	0.00273446	0.0049416	Drosophila melanogaster IP10809 full insert cDNA /cds=p(1,1065) /gb=BT023167 /gi=66772542 /ug=Dm.16300 /len=1193	GO:0031224//intrinsic to membrane	GO:0016705//oxidoreductase activity, acting on paired donors, with incorporation or reduction of molecular oxygen	GO:0006631//fatty acid metabolic process	gi|66772223|gb|AAY55423.1|/0/IP11109p [Drosophila melanogaster]
gnl|UG|Dm#S13277035	1183	18	52	0.774079	2.32284	1.58534	Up	1.94e-05	4.18e-05	Drosophila melanogaster HL05328 full length cDNA /cds=p(26,1105) /gb=AY061025 /gi=16768707 /ug=Dm.3741 /len=1183	-	GO:0048029//monosaccharide binding	-	gi|21357409|ref|NP_652641.1|/0/lectin-24Db [Drosophila melanogaster]
gnl|UG|Dm#S13310891	676	9	26	0.677319	2.03248	1.58534	Up	0.00273446	0.00494219	GH23042.5prime GH Drosophila melanogaster head pOT2 Drosophila melanogaster cDNA clone GH23042 5prime, mRNA sequence /clone=GH23042 /clone_end=5' /gb=AI403574 /gi=4246661 /ug=Dm.20672 /len=676	-	-	-	-
gnl|UG|Dm#S25031155	1123	9	26	0.407718	1.22347	1.58534	Up	0.00273446	0.00494043	Drosophila melanogaster IP07820 full insert cDNA /cds=p(618,1097) /gb=BT022567 /gi=66771342 /ug=Dm.27114 /len=1123	GO:0031224//intrinsic to membrane	-	-	gi|161083093|ref|NP_001097580.1|/5.41992e-155/elongase 68beta [Drosophila melanogaster]
gnl|UG|Dm#S35175934	8269	9	26	0.0553716	0.166158	1.58534	Up	0.00273446	0.00494101	Drosophila melanogaster stoned B (stnB), transcript variant E, mRNA /cds=p(2797,6585) /gb=NM_001042854 /gi=281361210 /ug=Dm.1855 /len=8269	GO:0030136//clathrin-coated vesicle;GO:0030119//AP-type membrane coat adaptor complex	GO:0005488//binding	GO:0008344//adult locomotory behavior;GO:0006887//exocytosis;GO:0001505//regulation of neurotransmitter levels;GO:0006897//endocytosis;GO:0015031//protein transport	gi|281361211|ref|NP_001036319.2|/0/stoned B, isoform E [Drosophila melanogaster]
gnl|UG|Dm#S13545378	2949	186	537	3.20875	9.62277	1.58444	Up	1.82e-43	1.31e-42	Drosophila melanogaster GH01995 full insert cDNA /cds=p(78,1196) /gb=AY113338 /gi=21064226 /ug=Dm.3253 /len=2949	GO:0044464//cell part	GO:0005488//binding	GO:0023052//signaling;GO:0006897//endocytosis	gi|24648592|ref|NP_650933.2|/5.44185e-140/Ral interacting protein [Drosophila melanogaster]
gnl|UG|Dm#S13548698	987	122	352	6.2884	18.8463	1.58352	Up	4.94e-29	2.62e-28	Drosophila melanogaster LD42289 full insert cDNA /cds=p(1,933) /gb=AY122185 /gi=21483443 /ug=Dm.11173 /len=987	-	GO:0003824//catalytic activity	GO:0008152//metabolic process	gi|21483444|gb|AAM52697.1|/0/LD42289p [Drosophila melanogaster]
gnl|UG|Dm#S13278098	1623	43	124	1.34787	4.03742	1.58275	Up	3.59e-11	1.05e-10	Drosophila melanogaster LD40271 full length cDNA /cds=p(20,1531) /gb=AY058685 /gi=16185421 /ug=Dm.1481 /len=1623	-	-	-	gi|19920494|ref|NP_608573.1|/0/CG4749 [Drosophila melanogaster]
gnl|UG|Dm#S13294918	607	17	49	1.42481	4.26587	1.58207	Up	3.5e-05	7.41e-05	GH13183.5prime GH Drosophila melanogaster head pOT2 Drosophila melanogaster cDNA clone GH13183 5prime, mRNA sequence /clone=GH13183 /clone_end=5' /gb=AI237970 /gi=3832828 /ug=Dm.20729 /len=607	-	-	-	gi|24584007|ref|NP_609602.2|/5.46161e-37/CG9928 [Drosophila melanogaster]
gnl|UG|Dm#S21508768	2355	17	49	0.367245	1.09953	1.58207	Up	3.5e-05	7.41e-05	Drosophila melanogaster RE48009 full insert cDNA /cds=p(391,1569) /gb=BT015214 /gi=51092058 /ug=Dm.290 /len=2355	GO:0043231//intracellular membrane-bounded organelle	GO:0005488//binding	GO:0006355//regulation of transcription, DNA-dependent;GO:0007480//imaginal disc-derived leg morphogenesis;GO:0007365//periodic partitioning	gi|24581484|ref|NP_722922.1|/1.59044e-155/odd skipped [Drosophila melanogaster]
gnl|UG|Dm#S13352616	849	17	49	1.01868	3.04992	1.58207	Up	3.5e-05	7.41e-05	AT12876.5prime AT Drosophila melanogaster adult testes pOTB7 Drosophila melanogaster cDNA clone AT12876 5 similar to CG7764: FBan0007764 'transcription factor' located on: 3L 71D3-71D4;: 04/09/2001, mRNA sequence /clone=AT12876 /clone_end=5' /gb=BF498465 /gi=13690362 /ug=Dm.35103 /len=849	GO:0005667//transcription factor complex	-	GO:0006259//DNA metabolic process;GO:0006352//transcription initiation, DNA-dependent	gi|195327811|ref|XP_002030611.1|/2.53148e-147/GM24480 [Drosophila sechellia]
gnl|UG|Dm#S13284819	5285	2513	7242	24.1905	72.4126	1.5818	Up	0	0	Drosophila melanogaster mutagen-sensitive 309 (mus309), mRNA /cds=p(127,4590) /gb=NM_079595 /gi=24646065 /ug=Dm.2444 /len=5285	GO:0043231//intracellular membrane-bounded organelle	GO:0000217//DNA secondary structure binding;GO:0003690//double-stranded DNA binding;GO:0004003//ATP-dependent DNA helicase activity;GO:0032559	GO:0000724//double-strand break repair via homologous recombination;GO:0032392//DNA geometric change	gi|24646066|ref|NP_524319.2|/0/mutagen-sensitive 309 [Drosophila melanogaster]
gnl|UG|Dm#S13276457	1129	42	121	1.89257	5.66359	1.58137	Up	6.36e-11	1.85e-10	Drosophila melanogaster SD06362 full length cDNA /cds=p(36,995) /gb=AY061603 /gi=16769863 /ug=Dm.221 /len=1129	-	-	-	gi|16769864|gb|AAL29151.1|/5.93001e-151/SD06362p [Drosophila melanogaster]
gnl|UG|Dm#S13280735	2596	183	527	3.58628	10.7277	1.58078	Up	1.5e-42	1.06e-41	Drosophila melanogaster RE29709 full insert cDNA /cds=p(268,1767) /gb=AY084149 /gi=19527544 /ug=Dm.19951 /len=2596	-	-	-	gi|28573738|ref|NP_611247.3|/0/swi2 [Drosophila melanogaster]
gnl|UG|Dm#S13276142	5811	1116	3211	9.77036	29.2005	1.57951	Up	1.05e-249	5.82e-248	Drosophila melanogaster bonus (bon) mRNA, complete cds /cds=p(694,4095) /gb=AF210315 /gi=6630999 /ug=Dm.1848 /len=5811	GO:0043231//intracellular membrane-bounded organelle	GO:0046914//transition metal ion binding	GO:0006935//chemotaxis;GO:0048812//neuron projection morphogenesis	gi|6631000|gb|AAF19646.1|AF210315_1/0/bonus [Drosophila melanogaster]
gnl|UG|Dm#S13282369	902	8	23	0.451212	1.34748	1.57838	Up	0.00506054	0.00890899	Drosophila melanogaster RE57135 full length cDNA /cds=p(258,740) /gb=AY071524 /gi=17946211 /ug=Dm.20447 /len=902	-	GO:0003824//catalytic activity	-	gi|24639157|ref|NP_569938.2|/2.40731e-90/CG14798 [Drosophila melanogaster]
gnl|UG|Dm#S13282277	1293	8	23	0.314767	0.940004	1.57838	Up	0.00506054	0.00890796	Drosophila melanogaster RE66370 full length cDNA /cds=p(116,1168) /gb=AY071616 /gi=17946409 /ug=Dm.5836 /len=1293	-	GO:0016787//hydrolase activity;GO:0046914//transition metal ion binding	GO:0008152//metabolic process	gi|24645325|ref|NP_731339.1|/0/CG18473 [Drosophila melanogaster]
gnl|UG|Dm#S13278941	2708	127	365	2.3859	7.1227	1.57789	Up	6.72e-30	3.64e-29	Drosophila melanogaster GH27759 full length cDNA /cds=p(382,1758) /gb=AY051628 /gi=15291566 /ug=Dm.4537 /len=2708	-	GO:0005198//structural molecule activity	-	gi|21356085|ref|NP_647853.1|/0/CG1136 [Drosophila melanogaster]
gnl|UG|Dm#S35176069	3043	71	204	1.18701	3.54265	1.5775	Up	2.21e-17	8.2e-17	Drosophila melanogaster IP11279 full insert cDNA /cds=p(1487,2305) /gb=BT029087 /gi=115646329 /ug=Dm.24060 /len=3043	GO:0031224//intrinsic to membrane	GO:0005261//cation channel activity	GO:0030001//metal ion transport;GO:0034220//ion transmembrane transport	gi|115646330|gb|ABJ17020.1|/3.89846e-149/IP11279p [Drosophila melanogaster]
gnl|UG|Dm#S13547675	1999	30	86	0.763494	2.27345	1.5742	Up	4.18e-08	1.05e-07	Drosophila melanogaster RH26041 full insert cDNA /cds=p(137,1357) /gb=AY119165 /gi=21430693 /ug=Dm.1661 /len=1999	GO:0044464//cell part	GO:0016715//oxidoreductase activity, acting on paired donors, with incorporation or reduction of molecular oxygen, reduced ascorbate as one donor, and incorporation of one atom of oxygen;GO:0046914//transition metal ion binding	GO:0044237//cellular metabolic process	gi|24762365|ref|NP_525118.2|/0/Peptidyl-alpha-hydroxyglycine-alpha-amidating lyase 2, isoform A [Drosophila melanogaster]
gnl|UG|Dm#S13541589	12050	419	1200	1.76899	5.26253	1.57283	Up	5.76e-94	9.01e-93	Drosophila melanogaster CG30069 (CG30069), mRNA /cds=p(1,12039) /gb=NM_137093 /gi=116008308 /ug=Dm.4227 /len=12050	-	-	-	gi|116008309|ref|NP_610937.4|/0/CG30069 [Drosophila melanogaster]
gnl|UG|Dm#S54949540	3117	2562	7337	41.8157	124.389	1.57274	Up	0	0	Drosophila melanogaster CG5065 (CG5065), transcript variant C, mRNA /cds=p(893,2770) /gb=NM_001169698 /gi=281363510 /ug=Dm.18612 /len=3117	-	GO:0016903//oxidoreductase activity, acting on the aldehyde or oxo group of donors	GO:0008152//metabolic process	gi|24654209|ref|NP_611143.1|/0/CG5065, isoform A [Drosophila melanogaster]
gnl|UG|Dm#S33247583	566	22	63	1.97744	5.88199	1.57267	Up	2.85e-06	6.52e-06	379271 CK01 Drosophila melanogaster cDNA clone 153517, mRNA sequence /clone=153517 /gb=EC089078 /gi=103770463 /ug=Dm.35977 /len=566	GO:0031224//intrinsic to membrane	-	-	gi|17137622|ref|NP_477403.1|/6.48721e-84/JTBR [Drosophila melanogaster]
gnl|UG|Dm#S13558002	2145	1118	3198	26.5162	78.7865	1.57107	Up	8.84e-247	4.78e-245	Drosophila melanogaster Tfb1 (Tfb1), transcript variant A, mRNA /cds=p(267,2024) /gb=NM_166048 /gi=24653623 /ug=Dm.4383 /len=2145	GO:0005667//transcription factor complex	-	GO:0006352//transcription initiation, DNA-dependent	gi|19922250|ref|NP_610957.1|/0/Tfb1, isoform B [Drosophila melanogaster]
gnl|UG|Dm#S13274362	1577	931	2663	30.0341	89.236	1.57102	Up	7.91e-206	3.47e-204	Drosophila melanogaster cyclin A1 regulator Rca1 (rca1) mRNA, complete cds /cds=p(99,1337) /gb=U77645 /gi=1763558 /ug=Dm.1896 /len=1577	GO:0043231//intracellular membrane-bounded organelle	-	GO:0048592//eye morphogenesis;GO:0032435//negative regulation of proteasomal ubiquitin-dependent protein catabolic process;GO:0051319;GO:0007067//mitosis	gi|1763559|gb|AAB39742.1|/0/Rca1 [Drosophila melanogaster]
gnl|UG|Dm#S13554257	1380	141	403	5.19801	15.4322	1.56991	Up	1.29e-32	7.51e-32	Drosophila melanogaster RE37740 full insert cDNA /cds=p(337,1338) /gb=BT001627 /gi=25012562 /ug=Dm.2868 /len=1380	GO:0005681//spliceosomal complex	GO:0004674//protein serine/threonine kinase activity;GO:0032559	GO:0000377;GO:0006464//protein modification process	gi|254829675|gb|ACT82951.1|/0/GM29110p [Drosophila melanogaster]
gnl|UG|Dm#S13282836	2299	14	40	0.309804	0.919436	1.5694	Up	0.000207162	0.000413237	Drosophila melanogaster RE13973 full length cDNA /cds=p(126,1904) /gb=AY071056 /gi=17945240 /ug=Dm.19697 /len=2299	-	GO:0016755	-	gi|18859741|ref|NP_572774.1|/0/CG1492 [Drosophila melanogaster]
gnl|UG|Dm#S13283056	2293	48	137	1.06496	3.15731	1.56789	Up	4.74e-12	1.45e-11	Drosophila melanogaster GH08468 full length cDNA /cds=p(561,1547) /gb=AY070836 /gi=17944782 /ug=Dm.20770 /len=2293	-	-	-	gi|24646408|ref|NP_731748.1|/0/beat-Vb [Drosophila melanogaster]
gnl|UG|Dm#S13281488	965	178	508	9.38404	27.8187	1.56777	Up	1.32e-40	8.98e-40	Drosophila melanogaster RH08992 full length cDNA /cds=p(74,889) /gb=AY075537 /gi=18447565 /ug=Dm.5325 /len=965	-	-	GO:0042254//ribosome biogenesis	gi|18859771|ref|NP_573088.1|/9.15212e-147/CG15916 [Drosophila melanogaster]
gnl|UG|Dm#S16606918	6107	170	485	1.41618	4.19676	1.56727	Up	7.97e-39	5.28e-38	Drosophila melanogaster SD06328 full insert cDNA /cds=p(280,5898) /gb=BT009937 /gi=33589277 /ug=Dm.12095 /len=6107	-	-	-	gi|33589278|gb|AAQ22406.1|/0/SD06328p [Drosophila melanogaster]
gnl|UG|Dm#S14770293	2398	47	134	0.997117	2.95295	1.56632	Up	8.4e-12	2.53e-11	Drosophila melanogaster CG9213 (CG9213), mRNA /cds=p(88,2151) /gb=NM_176737 /gi=28571350 /ug=Dm.3627 /len=2398	-	-	-	gi|28571351|ref|NP_788910.1|/0/CG9213 [Drosophila melanogaster]
gnl|UG|Dm#S53180864	2525	39	111	0.785779	2.32307	1.56384	Up	5.42e-10	1.51e-09	Drosophila melanogaster MIP13816 full insert cDNA /cds=p(844,2439) /gb=BT099876 /gi=260064154 /ug=Dm.20281 /len=2525	-	-	-	gi|194905672|ref|XP_001981235.1|/0/GG11960 [Drosophila erecta]
gnl|UG|Dm#S40978790	4744	114	324	1.22252	3.60912	1.56178	Up	2.4e-26	1.18e-25	Drosophila melanogaster SD11716 full insert cDNA /cds=p(509,4459) /gb=BT031028 /gi=157816836 /ug=Dm.31245 /len=4744	GO:0031224//intrinsic to membrane	GO:0017111//nucleoside-triphosphatase activity;GO:0015405;GO:0032559	GO:0006810//transport;GO:0009207	gi|281361582|ref|NP_650086.2|/0/multidrug resistance protein 4 ortholog [Drosophila melanogaster]
gnl|UG|Dm#S40979007	1958	50	142	1.29914	3.83245	1.56071	Up	2.29e-12	7.1e-12	Drosophila melanogaster FI02030 full insert cDNA /cds=p(109,1788) /gb=BT030811 /gi=157816397 /ug=Dm.621 /len=1958	GO:0043232	GO:0005488//binding;GO:0016787//hydrolase activity	GO:0051276//chromosome organization	gi|24653610|ref|NP_610950.2|/0/tejas [Drosophila melanogaster]
gnl|UG|Dm#S37224124	5587	362	1028	3.2963	9.72333	1.5606	Up	7.27e-80	9.4e-79	Drosophila melanogaster IP14232 full insert cDNA /cds=p(628,4917) /gb=BT030125 /gi=125660071 /ug=Dm.24052 /len=5587	-	GO:0004721//phosphoprotein phosphatase activity	GO:0006796//phosphate-containing compound metabolic process;GO:0006464//protein modification process	gi|221378836|ref|NP_001036706.2|/0/CG42327 [Drosophila melanogaster]
gnl|UG|Dm#S13280528	1680	605	1717	18.3208	54.0084	1.55971	Up	4.99e-132	1.2e-130	Drosophila melanogaster AT18413 full insert cDNA /cds=p(123,1562) /gb=AY089357 /gi=19527960 /ug=Dm.29155 /len=1680	-	GO:0032559;GO:0016462//pyrophosphatase activity	-	gi|19527961|gb|AAL90095.1|/0/AT18413p [Drosophila melanogaster]
gnl|UG|Dm#S13561498	2795	158	448	2.87589	8.47026	1.5584	Up	1.05e-35	6.49e-35	Drosophila melanogaster CG16708 (CG16708), transcript variant A, mRNA /cds=p(437,2500) /gb=NM_169050 /gi=24644204 /ug=Dm.1068 /len=2795	GO:0005624//membrane fraction;GO:0016020//membrane	GO:0001727//lipid kinase activity	GO:0007186//G-protein coupled receptor signaling pathway;GO:0048102//autophagic cell death	gi|24644205|ref|NP_730923.1|/0/ceramide kinase, isoform A [Drosophila melanogaster]
gnl|UG|Dm#S50371183	1470	12	34	0.415299	1.22226	1.55732	Up	0.000686002	0.0013088	Drosophila melanogaster gustatory receptor 63a (Gr63a), mRNA /cds=p(1,1470) /gb=NM_001144411 /gi=221330834 /ug=Dm.27050 /len=1470	GO:0031224//intrinsic to membrane	GO:0004930//G-protein coupled receptor activity	GO:0010035//response to inorganic substance;GO:0007166//cell surface receptor linked signaling pathway;GO:0007606//sensory perception of chemical stimulus;GO:0009593//detection of chemical stimulus	gi|221330835|ref|NP_001137883.1|/0/gustatory receptor 63a [Drosophila melanogaster]
gnl|UG|Dm#S13548884	3391	6	17	0.0900162	0.264924	1.55732	Up	0.017711	0.0291066	Drosophila melanogaster RE05601 full insert cDNA /cds=p(578,2215) /gb=AY121658 /gi=21464363 /ug=Dm.13486 /len=3391	GO:0031224//intrinsic to membrane	GO:0008528//G-protein coupled peptide receptor activity	GO:0007166//cell surface receptor linked signaling pathway	gi|24582123|ref|NP_608986.1|/0/CG13995 [Drosophila melanogaster]
gnl|UG|Dm#S43509962	1174	36	102	1.56003	4.59127	1.55732	Up	3.04e-09	8.14e-09	Cauquenes_24_C12 Drosophila gastrula substracted cDNA library Drosophila melanogaster cDNA, mRNA sequence /gb=FF579231 /gi=182703199 /ug=Dm.36626 /len=1174	-	GO:0046914//transition metal ion binding;GO:0016491//oxidoreductase activity;GO:0019842//vitamin binding	GO:0060541//respiratory system development;GO:0033554//cellular response to stress;GO:0033036;GO:0008152//metabolic process	gi|195568372|ref|XP_002102190.1|/1.143e-51/GD19772 [Drosophila simulans]
gnl|UG|Dm#S13333347	654	6	17	0.466735	1.37364	1.55732	Up	0.017711	0.0291034	LD14555.3prime LD Drosophila melanogaster embryo BlueScript Drosophila melanogaster cDNA clone LD14555 3 similar to AC006562: Drosophila melanogaster, chromosome 3L, region 68A1-68B2, BAC clone BACR48O03, complete sequence, mRNA sequence /clone=LD14555 /clone_end=3' /gb=AW942316 /gi=8120016 /ug=Dm.31626 /len=654	-	-	-	gi|16769012|gb|AAL28725.1|/6.65599e-34/LD14555p [Drosophila melanogaster]
gnl|UG|Dm#S13280494	1874	950	2691	25.79	75.883	1.55697	Up	2.81e-205	1.22e-203	Drosophila melanogaster AT21495 full insert cDNA /cds=p(39,1655) /gb=AY089391 /gi=19528028 /ug=Dm.5048 /len=1874	-	GO:0016491//oxidoreductase activity;GO:0005506//iron ion binding	GO:0008152//metabolic process	gi|19528029|gb|AAL90129.1|/0/AT21495p [Drosophila melanogaster]
gnl|UG|Dm#S41641235	1429	494	1399	17.587	51.7352	1.55664	Up	1.27e-107	2.38e-106	Drosophila melanogaster CG34367 (CG34367), transcript variant C, mRNA /cds=p(1,1263) /gb=NM_001103670 /gi=281364779 /ug=Dm.26780 /len=1429	GO:0043231//intracellular membrane-bounded organelle	GO:0003677//DNA binding;GO:0001071//nucleic acid binding transcription factor activity	GO:0006351//transcription, DNA-dependent;GO:0048513//organ development	gi|161076856|ref|NP_001097140.1|/0/CG34367, isoform C [Drosophila melanogaster]
gnl|UG|Dm#S13555152	2159	555	1570	13.0779	38.428	1.55503	Up	2.29e-120	4.93e-119	Drosophila melanogaster CG9300 (CG9300), mRNA /cds=p(55,2076) /gb=NM_140870 /gi=24666825 /ug=Dm.999 /len=2159	GO:0043231//intracellular membrane-bounded organelle	-	-	gi|24666826|ref|NP_649127.1|/0/CG9300 [Drosophila melanogaster]
gnl|UG|Dm#S13548034	2539	379	1072	7.59406	22.3117	1.55486	Up	9.12e-83	1.23e-81	Drosophila melanogaster GH19726 full insert cDNA /cds=p(90,2375) /gb=AY118801 /gi=21429965 /ug=Dm.13445 /len=2539	GO:0031224//intrinsic to membrane;GO:0019866//organelle inner membrane	GO:0017111//nucleoside-triphosphatase activity;GO:0015405;GO:0032559	GO:0006810//transport;GO:0009207	gi|24641565|ref|NP_572810.1|/0/CG1824 [Drosophila melanogaster]
gnl|UG|Dm#S13561907	2482	204	577	4.18144	12.285	1.55482	Up	2.33e-45	1.75e-44	Drosophila melanogaster beadex (Bx), transcript variant A, mRNA /cds=p(761,1702) /gb=NM_167625 /gi=24643071 /ug=Dm.2877 /len=2482	GO:0043231//intracellular membrane-bounded organelle	GO:0046914//transition metal ion binding	GO:0007472//wing disc morphogenesis;GO:0006909//phagocytosis;GO:0002118//aggressive behavior;GO:0007626//locomotory behavior;GO:0014073	gi|2133743|pir||S61522/1.22216e-90/LMO protein - fruit fly (Drosophila sp.)
gnl|UG|Dm#S18597295	711	29	82	2.07504	6.09459	1.55439	Up	1.14e-07	2.8e-07	LP22054.5prime LP Drosophila melanogaster larval-early pupal pOT2 Drosophila melanogaster cDNA clone LP22054 5, mRNA sequence /clone=LP22054 /clone_end=5' /gb=CK662090 /gi=41405615 /ug=Dm.19655 /len=711	-	GO:0005488//binding	GO:0051234//establishment of localization;GO:0007600//sensory perception;GO:0048102//autophagic cell death;GO:0010033//response to organic substance;GO:0007635//chemosensory behavior	gi|24651102|ref|NP_651713.1|/1.49456e-72/Odorant-binding protein 99b [Drosophila melanogaster]
gnl|UG|Dm#S13559178	3562	515	1456	7.35547	21.6007	1.55419	Up	1.12e-111	2.19e-110	Drosophila melanogaster lysosomal enzyme receptor protein (Lerp), transcript variant D, mRNA /cds=p(89,2842) /gb=NM_170290 /gi=221459724 /ug=Dm.16426 /len=3562	GO:0044424//intracellular part;GO:0031224//intrinsic to membrane	-	GO:0051234//establishment of localization	gi|323301204|gb|ADX35944.1|/0/LD06659p [Drosophila melanogaster]
gnl|UG|Dm#S13559747	1125	17	48	0.768765	2.2547	1.55232	Up	5.37e-05	0.000112042	Drosophila melanogaster CG34377 (CG34377), mRNA /cds=p(1,1125) /gb=NM_142761 /gi=161078497 /ug=Dm.27951 /len=1125	-	-	-	gi|161078498|ref|NP_651018.2|/0/CG34377, isoform A [Drosophila melanogaster]
gnl|UG|Dm#S25031207	1004	17	48	0.861415	2.52643	1.55232	Up	5.37e-05	0.000112027	Drosophila melanogaster IP06483 full insert cDNA /cds=p(350,787) /gb=BT022537 /gi=66771282 /ug=Dm.26699 /len=1004	-	-	-	gi|221330599|ref|NP_608567.2|/1.10349e-116/CG14340 [Drosophila melanogaster]
gnl|UG|Dm#S13546001	2566	45	127	0.892181	2.61546	1.55165	Up	4e-11	1.17e-10	Drosophila melanogaster CG12071 (CG12071), transcript variant A, mRNA /cds=p(129,782) /gb=NM_143575 /gi=24651527 /ug=Dm.4087 /len=2566	GO:0044464//cell part	GO:0046914//transition metal ion binding	GO:0006909//phagocytosis;GO:0009201;GO:0018130	gi|28571998|ref|NP_788769.1|/0/CG12071, isoform B [Drosophila melanogaster]
gnl|UG|Dm#S13548126	2695	719	2028	13.5727	39.7658	1.55082	Up	2.63e-154	7.95e-153	Drosophila melanogaster AT23073 full insert cDNA /cds=p(646,2463) /gb=AY118708 /gi=21429779 /ug=Dm.13488 /len=2695	-	-	-	gi|91208026|sp|Q9VMH0.3|TECT_DROME/0/RecName: Full=Tectonic; AltName: Full=dTectonic; Flags: Precursor
gnl|UG|Dm#S35175572	4805	204	575	2.1599	6.32375	1.54982	Up	5.3e-45	3.96e-44	Drosophila melanogaster CG34127 (CG34127), mRNA /cds=p(1208,4687) /gb=NM_001043220 /gi=281361281 /ug=Dm.17109 /len=4805	-	-	-	gi|281361282|ref|NP_001036685.2|/0/CG34127 [Drosophila melanogaster]
gnl|UG|Dm#S13279084	2710	11	31	0.2065	0.604495	1.54959	Up	0.001254	0.00233189	Drosophila melanogaster GH14433 full length cDNA /cds=p(546,2306) /gb=AY051485 /gi=15291280 /ug=Dm.6843 /len=2710	-	GO:0005126//cytokine receptor binding	GO:0006935//chemotaxis;GO:0007178//transmembrane receptor protein serine/threonine kinase signaling pathway	gi|17737385|ref|NP_523461.1|/0/dawdle, isoform A [Drosophila melanogaster]
gnl|UG|Dm#S13548329	1166	76	214	3.31598	9.69875	1.54836	Up	1.03e-17	3.86e-17	Drosophila melanogaster GH11358 full insert cDNA /cds=p(80,1126) /gb=AY119501 /gi=21428871 /ug=Dm.11860 /len=1166	-	GO:0032559	-	gi|24657766|ref|NP_726172.1|/0/CG11170 [Drosophila melanogaster]
gnl|UG|Dm#S13548424	1198	130	366	5.52057	16.1445	1.54815	Up	3.37e-29	1.79e-28	Drosophila melanogaster RE47284 full insert cDNA /cds=p(76,993) /gb=AY118628 /gi=21428673 /ug=Dm.10968 /len=1198	-	GO:0003824//catalytic activity	-	gi|3218519|emb|CAA19644.1|/0/EG:100G10.4 [Drosophila melanogaster]
gnl|UG|Dm#S13277501	1486	27	76	0.924362	2.70268	1.54786	Up	3.62e-07	8.71e-07	Drosophila melanogaster SD04061 full length cDNA /cds=p(821,1144) /gb=AY060462 /gi=16648471 /ug=Dm.30593 /len=1486	-	-	-	gi|16648472|gb|AAL25501.1|/9.25872e-52/SD04061p [Drosophila melanogaster]
gnl|UG|Dm#S13279595	2512	43	121	0.870856	2.54546	1.54742	Up	1.26e-10	3.6e-10	Drosophila melanogaster igloo (igl), transcript variant A, mRNA /cds=p(480,1202) /gb=NM_057712 /gi=281363416 /ug=Dm.3247 /len=2512	-	GO:0017022//myosin binding	-	gi|195583574|ref|XP_002081592.1|/1.52807e-95/GD11100 [Drosophila simulans]
gnl|UG|Dm#S45445376	1608	43	121	1.36044	3.97649	1.54742	Up	1.26e-10	3.6e-10	Drosophila melanogaster IP20009 full insert cDNA /cds=p(1,1477) /gb=BT032917 /gi=189458984 /ug=Dm.23721 /len=1608	-	GO:0004175//endopeptidase activity	GO:0019538//protein metabolic process	gi|189458985|gb|ACD99481.1|/0/IP20009p [Drosophila melanogaster]
gnl|UG|Dm#S19187658	4576	315	886	3.50205	10.2317	1.54678	Up	3.28e-68	3.62e-67	Drosophila melanogaster cleavage and polyadenylation specificity factor 160 (Cpsf160), transcript variant A, mRNA /cds=p(89,4456) /gb=NM_206111 /gi=45552618 /ug=Dm.3414 /len=4576	GO:0005849//mRNA cleavage factor complex	GO:0003729//mRNA binding	GO:0031124//mRNA 3'-end processing	gi|45552619|ref|NP_995833.1|/0/cleavage and polyadenylation specificity factor 160, isoform A [Drosophila melanogaster]
gnl|UG|Dm#S13549122	1009	167	469	8.4202	24.563	1.54456	Up	7.72e-37	4.91e-36	Drosophila melanogaster mRNA for eIF2B-alpha protein /cds=p(36,956) /gb=AJ344146 /gi=22324203 /ug=Dm.3469 /len=1009	GO:0043234//protein complex	GO:0008135//translation factor activity, nucleic acid binding	GO:0006412//translation	gi|21358605|ref|NP_651752.1|/1.26367e-170/eIF2B-alpha [Drosophila melanogaster]
gnl|UG|Dm#S13557034	4715	933	2619	10.0669	29.3531	1.54389	Up	2.1e-197	8.61e-196	Drosophila melanogaster gryzun (gry), transcript variant A, mRNA /cds=p(345,4361) /gb=NM_168000 /gi=24656581 /ug=Dm.9462 /len=4715	-	-	-	gi|45551509|ref|NP_728832.2|/0/gryzun, isoform A [Drosophila melanogaster]
gnl|UG|Dm#S13544775	1558	98	275	3.20004	9.32751	1.5434	Up	3.1e-22	1.36e-21	Drosophila melanogaster RE67967 full insert cDNA /cds=p(59,1357) /gb=AY094894 /gi=20151774 /ug=Dm.12889 /len=1558	-	-	-	gi|24658081|ref|NP_647938.1|/3.20541e-135/CG13705 [Drosophila melanogaster]
gnl|UG|Dm#S41641421	6139	273	766	2.26236	6.59374	1.54327	Up	5.09e-59	4.78e-58	Drosophila melanogaster jing (jing), transcript variant I, mRNA /cds=p(781,6015) /gb=NM_001103730 /gi=161076348 /ug=Dm.5288 /len=6139	GO:0043231//intracellular membrane-bounded organelle	GO:0001071//nucleic acid binding transcription factor activity;GO:0005488//binding	GO:0006351//transcription, DNA-dependent;GO:0009888//tissue development;GO:0007297//ovarian follicle cell migration;GO:0007449//proximal/distal pattern formation, imaginal disc;GO:0006935//chemotaxis;GO:0007380//specification of segmental identity, head;GO:0007399//nervous system development;GO:0060541//respiratory system development	gi|161076349|ref|NP_001097200.1|/0/jing, isoform I [Drosophila melanogaster]
gnl|UG|Dm#S13547392	1515	308	864	10.3427	30.1371	1.54292	Up	2.53e-66	2.68e-65	Drosophila melanogaster CG9797 (CG9797), mRNA /cds=p(113,1369) /gb=NM_141568 /gi=24645151 /ug=Dm.1106 /len=1515	GO:0043231//intracellular membrane-bounded organelle	GO:0046914//transition metal ion binding	GO:0031572//G2/M transition DNA damage checkpoint	gi|21355383|ref|NP_649825.1|/0/CG9797 [Drosophila melanogaster]
gnl|UG|Dm#S13546715	5487	549	1540	5.0902	14.8315	1.54287	Up	9.01e-117	1.88e-115	Drosophila melanogaster tankyrase (tankyrase), mRNA /cds=p(495,4040) /gb=NM_143153 /gi=24650112 /ug=Dm.3183 /len=5487	-	GO:0016763//transferase activity, transferring pentosyl groups	GO:0007444//imaginal disc development;GO:0007423//sensory organ development;GO:0007010//cytoskeleton organization	gi|21356741|ref|NP_651410.1|/0/tankyrase [Drosophila melanogaster]
gnl|UG|Dm#S13548171	4725	586	1643	6.30947	18.3754	1.54218	Up	2.26e-124	5.06e-123	Drosophila melanogaster SD07495 full insert cDNA /cds=p(2461,4068) /gb=AY119662 /gi=21429193 /ug=Dm.7405 /len=4725	GO:0044444//cytoplasmic part	GO:0008092//cytoskeletal protein binding	GO:0006909//phagocytosis	gi|386765048|ref|NP_996148.2|/0/gelsolin, isoform K [Drosophila melanogaster]
gnl|UG|Dm#S33315274	365	10	28	1.39381	4.05383	1.54025	Up	0.00230092	0.00418399	186107 CK01 Drosophila melanogaster cDNA clone 17819, mRNA sequence /clone=17819 /gb=EC233181 /gi=107276632 /ug=Dm.34356 /len=365	-	-	-	-
gnl|UG|Dm#S37523089	868	10	28	0.586108	1.70466	1.54025	Up	0.00230092	0.00418449	IP16838.3prime IP Drosophila melanogaster iPCR Amplified Library Drosophila melanogaster cDNA clone IP16838 3, mRNA sequence /clone=IP16838 /clone_end=3' /gb=EL885452 /gi=133851988 /ug=Dm.36060 /len=868	-	-	-	gi|161077098|ref|NP_001097321.1|/2.03325e-14/CG34187 [Drosophila melanogaster]
gnl|UG|Dm#S13337793	451	35	98	3.94811	11.4829	1.54025	Up	8.21e-09	2.14e-08	bs27c07.y1 Drosophila melanogaster adult testis library Drosophila melanogaster cDNA clone bs27c07 5', mRNA sequence /clone=bs27c07 /clone_end=5' /gb=AI946514 /gi=9991837 /ug=Dm.21743 /len=451	-	-	-	gi|161077967|ref|NP_001097033.1|/1.2343e-28/CG34332 [Drosophila melanogaster]
gnl|UG|Dm#S13542539	2847	112	313	2.00137	5.80975	1.53749	Up	5.82e-25	2.75e-24	Drosophila melanogaster CG2199 (CG2199), transcript variant A, mRNA /cds=p(308,2482) /gb=NM_138260 /gi=28575003 /ug=Dm.806 /len=2847	GO:0044464//cell part	GO:0046914//transition metal ion binding	-	gi|85857528|gb|ABC86299.1|/0/LD02865p [Drosophila melanogaster]
gnl|UG|Dm#S13279268	1976	73	204	1.87946	5.45561	1.53742	Up	8.51e-17	3.1e-16	Drosophila melanogaster GH01279 full length cDNA /cds=p(18,1865) /gb=AY047503 /gi=15010373 /ug=Dm.4680 /len=1976	-	-	-	gi|21355407|ref|NP_647931.1|/0/CG7509 [Drosophila melanogaster]
gnl|UG|Dm#S13548869	4533	611	1707	6.85729	19.8998	1.53704	Up	1.61e-128	3.8e-127	Drosophila melanogaster RE18651 full insert cDNA /cds=p(216,2135) /gb=AY121673 /gi=21464393 /ug=Dm.13576 /len=4533	-	-	-	gi|21464394|gb|AAM52000.1|/0/RE18651p [Drosophila melanogaster]
gnl|UG|Dm#S13279098	1984	72	201	1.84624	5.35371	1.53595	Up	1.5e-16	5.44e-16	Drosophila melanogaster GH13824 full length cDNA /cds=p(34,1890) /gb=AY051471 /gi=15291252 /ug=Dm.2636 /len=1984	GO:0043231//intracellular membrane-bounded organelle;GO:0000808//origin recognition complex	GO:0003676//nucleic acid binding	GO:0006277//DNA amplification;GO:0016458//gene silencing;GO:0000070//mitotic sister chromatid segregation;GO:0006260//DNA replication	gi|24646727|ref|NP_731873.1|/0/origin recognition complex subunit 2 [Drosophila melanogaster]
gnl|UG|Dm#S55458142	743	331	924	22.664	65.7179	1.53588	Up	2.42e-70	2.76e-69	Drosophila melanogaster MIP20454 full insert cDNA /cds=p(304,675) /gb=BT122150 /gi=291881410 /ug=Dm.37690 /len=743	-	-	-	gi|291881411|gb|ADE21093.1|/1.84764e-60/MIP20454p [Drosophila melanogaster]
gnl|UG|Dm#S25030853	2744	139	388	2.57708	7.47219	1.53579	Up	1.63e-30	9e-30	Drosophila melanogaster RH18934 full insert cDNA /cds=p(126,2243) /gb=BT022723 /gi=66771654 /ug=Dm.23321 /len=2744	-	GO:0008375//acetylglucosaminyltransferase activity	-	gi|24647123|ref|NP_650451.1|/0/CG5038 [Drosophila melanogaster]
gnl|UG|Dm#S13284863	1745	47	131	1.37025	3.96713	1.53366	Up	2.92e-11	8.57e-11	Drosophila melanogaster alpha-Esterase-4 (alpha-Est4), mRNA /cds=p(55,1680) /gb=NM_079542 /gi=281361277 /ug=Dm.2471 /len=1745	-	GO:0016788//hydrolase activity, acting on ester bonds	-	gi|17737825|ref|NP_524266.1|/0/alpha-Esterase-4 [Drosophila melanogaster]
gnl|UG|Dm#S13283832	3706	1085	3023	14.8944	43.1056	1.53311	Up	3.17e-225	1.55e-223	Drosophila melanogaster SD07683 full length cDNA /cds=p(758,2296) /gb=AY069828 /gi=17862991 /ug=Dm.35100 /len=3706	-	-	-	gi|17862992|gb|AAL39973.1|/0/SD07683p [Drosophila melanogaster]
gnl|UG|Dm#S13278769	1225	107	298	4.4437	12.8553	1.53252	Up	9.82e-24	4.5e-23	Drosophila melanogaster LD31571 full length cDNA /cds=p(54,1118) /gb=AY051800 /gi=15291910 /ug=Dm.2468 /len=1225	GO:0043231//intracellular membrane-bounded organelle;GO:0030529//ribonucleoprotein complex	GO:0003676//nucleic acid binding;GO:0005198//structural molecule activity	GO:0010467//gene expression	gi|17737843|ref|NP_524275.1|/0/mitochondrial ribosomal protein L1 [Drosophila melanogaster]
gnl|UG|Dm#S30527938	2838	78	217	1.39823	4.04062	1.53097	Up	1.13e-17	4.25e-17	Drosophila melanogaster AT21662 full insert cDNA /cds=p(2426,2749) /gb=BT024456 /gi=85861139 /ug=Dm.26395 /len=2838	-	GO:0004175//endopeptidase activity	GO:0019538//protein metabolic process	gi|221330295|ref|NP_725488.3|/1.08166e-145/CG30088 [Drosophila melanogaster]
gnl|UG|Dm#S13548669	1605	32	89	1.01431	2.93032	1.53056	Up	4.62e-08	1.16e-07	Drosophila melanogaster LP08817 full insert cDNA /cds=p(1052,1486) /gb=AY122214 /gi=21483501 /ug=Dm.13916 /len=1605	-	-	-	gi|62472347|ref|NP_001014600.1|/7.42059e-135/CG14457, isoform B [Drosophila melanogaster]
gnl|UG|Dm#S13278061	1776	96	267	2.74996	7.94454	1.53056	Up	2.18e-21	9.28e-21	Drosophila melanogaster SD09735 full length cDNA /cds=p(89,1660) /gb=AY058790 /gi=16186222 /ug=Dm.4220 /len=1776	-	GO:0032559;GO:0016462//pyrophosphatase activity	-	gi|16186223|gb|AAL14019.1|/0/SD09735p [Drosophila melanogaster]
gnl|UG|Dm#S13553972	5338	501	1393	4.77481	13.7903	1.53014	Up	1.52e-104	2.76e-103	Drosophila melanogaster RhoGAP93B (RhoGAP93B), mRNA /cds=p(536,4528) /gb=NM_142682 /gi=24648616 /ug=Dm.11758 /len=5338	GO:0043232	-	GO:0023052//signaling	gi|45550781|ref|NP_650939.2|/0/RhoGAP93B [Drosophila melanogaster]
gnl|UG|Dm#S13544795	2312	68	189	1.4963	4.31991	1.5296	Up	1.46e-15	5.09e-15	Drosophila melanogaster RE41137 full insert cDNA /cds=p(259,702) /gb=AY094874 /gi=20151734 /ug=Dm.12791 /len=2312	-	GO:0046914//transition metal ion binding	-	gi|24638597|ref|NP_726563.1|/2.14882e-72/CG32850 [Drosophila melanogaster]
gnl|UG|Dm#S50824069	2288	18	50	0.400234	1.15482	1.52875	Up	4.54e-05	9.54e-05	Drosophila melanogaster IP17978 full insert cDNA /cds=p(1,686) /gb=BT071793 /gi=224465268 /ug=Dm.12020 /len=2288	-	-	-	gi|224465269|gb|ACN43729.1|/9.71869e-118/IP17978p [Drosophila melanogaster]
gnl|UG|Dm#S13372781	660	63	175	4.85617	14.0118	1.52875	Up	1.66e-14	5.57e-14	SD14666.5prime SD Drosophila melanogaster Schneider L2 cell culture pOT2 Drosophila melanogaster cDNA clone SD14666 5 similar to CG4098: FBan0004098 located on: 3L 73A9-73A10;: 04/13/2001, mRNA sequence /clone=SD14666 /clone_end=5' /gb=BG636852 /gi=13764397 /ug=Dm.29920 /len=660	-	GO:0003824//catalytic activity	-	gi|21483602|gb|AAM52776.1|/7.11748e-108/SD14666p [Drosophila melanogaster]
gnl|UG|Dm#S54950355	2206	18	50	0.415111	1.19775	1.52875	Up	4.54e-05	9.54e-05	Drosophila melanogaster RE64171 full insert cDNA /cds=p(347,784) /gb=BT120058 /gi=281183456 /ug=Dm.1121 /len=2206	GO:0044424//intracellular part	GO:0016859//cis-trans isomerase activity	GO:0006558//L-phenylalanine metabolic process;GO:0006570//tyrosine metabolic process	gi|24645375|ref|NP_731358.1|/1.28394e-120/CG9363, isoform B [Drosophila melanogaster]
gnl|UG|Dm#S55231756	2439	9	25	0.187728	0.541662	1.52875	Up	0.0042409	0.00752003	Drosophila melanogaster MIP16291 full insert cDNA /cds=p(162,494) /gb=BT120295 /gi=288557376 /ug=Dm.21546 /len=2439	-	GO:0046914//transition metal ion binding;GO:0016836//hydro-lyase activity	GO:0044237//cellular metabolic process	gi|17737413|ref|NP_523561.1|/9.72879e-156/carbonic anhydrase 1 [Drosophila melanogaster]
gnl|UG|Dm#S13562132	3186	139	386	2.21956	6.40239	1.52834	Up	3.67e-30	2.02e-29	Drosophila melanogaster CG13957 (CG13957), mRNA /cds=p(1,3186) /gb=NM_132888 /gi=24642455 /ug=Dm.17377 /len=3186	-	-	-	gi|24642456|ref|NP_573116.1|/0/CG13957 [Drosophila melanogaster]
gnl|UG|Dm#S13546929	2010	139	386	3.51816	10.1483	1.52834	Up	3.67e-30	2.02e-29	Drosophila melanogaster CG10585 (CG10585), mRNA /cds=p(414,1760) /gb=NM_141020 /gi=281366543 /ug=Dm.1022 /len=2010	-	GO:0003824//catalytic activity	GO:0006720//isoprenoid metabolic process	gi|21356309|ref|NP_649277.1|/0/CG10585 [Drosophila melanogaster]
gnl|UG|Dm#S41640307	1591	475	1319	15.1887	43.8102	1.52827	Up	6.47e-99	1.08e-97	Drosophila melanogaster CG4951 (CG4951), transcript variant B, mRNA /cds=p(61,1401) /gb=NM_001104480 /gi=281362700 /ug=Dm.3883 /len=1591	-	-	-	gi|161078699|ref|NP_001097950.1|/0/CG4951, isoform B [Drosophila melanogaster]
gnl|UG|Dm#S13281439	4908	4088	11345	42.3744	122.152	1.52741	Up	0	0	Drosophila melanogaster SD10530 full length cDNA /gb=AY075587 /gi=18447662 /ug=Dm.5421 /len=4908	-	-	-	gi|224534|prf||1107279B/0/ORF g
gnl|UG|Dm#S13281741	527	193	535	18.6313	53.6468	1.52576	Up	4.51e-41	3.1e-40	Drosophila melanogaster AT30190 full insert cDNA /cds=p(1,395) /gb=AY075279 /gi=18447109 /ug=Dm.5560 /len=527	-	-	-	gi|28317261|gb|AAL68146.2|/4.498e-30/AT30190p, partial [Drosophila melanogaster]
gnl|UG|Dm#S13278575	3333	278	770	4.24333	12.2083	1.5246	Up	2.69e-58	2.51e-57	Drosophila melanogaster LD46233 full length cDNA /cds=p(434,2644) /gb=AY051994 /gi=15292298 /ug=Dm.396 /len=3333	GO:0044464//cell part	GO:0046914//transition metal ion binding	-	gi|19921116|ref|NP_609448.1|/0/CG12299 [Drosophila melanogaster]
gnl|UG|Dm#S55458112	558	13	36	1.18524	3.40933	1.52431	Up	0.0005782	0.0011115	Drosophila melanogaster MIP20333 full insert cDNA /cds=p(1,127) /gb=BT122179 /gi=293629504 /ug=Dm.37717 /len=558	-	-	-	gi|293629505|gb|ADE58549.1|/2.98435e-17/MIP20333p [Drosophila melanogaster]
gnl|UG|Dm#S13276089	2438	169	468	3.52655	10.1441	1.52431	Up	4.35e-36	2.71e-35	Drosophila melanogaster cactin mRNA, complete cds /cds=p(175,2406) /gb=AF245116 /gi=7673674 /ug=Dm.2875 /len=2438	-	-	-	gi|7673675|gb|AAF66981.1|/0/cactin [Drosophila melanogaster]
gnl|UG|Dm#S52632394	1321	13	36	0.500654	1.44012	1.52431	Up	0.0005782	0.00111122	Drosophila melanogaster MIP11236 full insert cDNA /cds=p(142,1083) /gb=BT088881 /gi=242397526 /ug=Dm.23798 /len=1321	GO:0044464//cell part	-	GO:0051234//establishment of localization	gi|242397527|gb|ACS92853.1|/1.58621e-177/MIP11236p [Drosophila melanogaster]
gnl|UG|Dm#S14233819	2412	91	252	1.91938	5.52108	1.52431	Up	3.69e-20	1.51e-19	Drosophila melanogaster RE33779 full insert cDNA /cds=p(342,2231) /gb=BT003509 /gi=28316985 /ug=Dm.10774 /len=2412	GO:0016021//integral to membrane	GO:0015291//secondary active transmembrane transporter activity;GO:0005326//neurotransmitter transporter activity	GO:0006810//transport	gi|28316986|gb|AAO39513.1|/0/RE33779p [Drosophila melanogaster]
gnl|UG|Dm#S33264690	475	13	36	1.39235	4.00506	1.52431	Up	0.0005782	0.00111136	514429 CK02 Drosophila melanogaster cDNA clone 214531, mRNA sequence /clone=214531 /gb=EC256299 /gi=107310582 /ug=Dm.32924 /len=475	-	-	-	gi|60677715|gb|AAX33364.1|/5.20872e-12/RH66770p [Drosophila melanogaster]
gnl|UG|Dm#S28126113	1798	277	767	7.83768	22.5427	1.52416	Up	4.72e-58	4.37e-57	Drosophila melanogaster decondensation factor 31 (Df31), transcript variant F, mRNA /cds=p(237,788) /gb=NM_001032217 /gi=78707165 /ug=Dm.21558 /len=1798	GO:0044427	GO:0005515//protein binding	GO:0051276//chromosome organization	gi|17737433|ref|NP_523614.1|/2.31185e-47/decondensation factor 31, isoform A [Drosophila melanogaster]
gnl|UG|Dm#S42151575	2598	1231	3408	24.1055	69.3204	1.52392	Up	2.02e-251	1.13e-249	Drosophila melanogaster LD21042 full insert cDNA /cds=p(46,2454) /gb=BT031326 /gi=162951754 /ug=Dm.759 /len=2598	GO:0000152//nuclear ubiquitin ligase complex	GO:0019899//enzyme binding	GO:0007049//cell cycle;GO:0051969;GO:0019941//modification-dependent protein catabolic process;GO:0008582//regulation of synaptic growth at neuromuscular junction	gi|20130331|ref|NP_611862.1|/0/morula [Drosophila melanogaster]
gnl|UG|Dm#S13542570	2346	112	310	2.42878	6.98287	1.52359	Up	1.98e-24	9.23e-24	Drosophila melanogaster unconventional prefoldin RPB5 interactor (uri), mRNA /cds=p(28,2223) /gb=NM_138089 /gi=281364222 /ug=Dm.774 /len=2346	GO:0043234//protein complex;GO:0005694//chromosome	GO:0005515//protein binding;GO:0004857//enzyme inhibitor activity	GO:0044267//cellular protein metabolic process;GO:0048232//male gamete generation	gi|20130365|ref|NP_611933.1|/0/unconventional prefoldin RPB5 interactor [Drosophila melanogaster]
gnl|UG|Dm#S13281547	694	64	177	4.69157	13.4777	1.52243	Up	1.41e-14	4.77e-14	Drosophila melanogaster RE35556 full length cDNA /cds=p(81,428) /gb=AY075476 /gi=18447448 /ug=Dm.5482 /len=694	GO:0000315//organellar large ribosomal subunit	GO:0008135//translation factor activity, nucleic acid binding;GO:0005198//structural molecule activity	GO:0006412//translation	gi|20129021|ref|NP_572839.1|/6.68055e-91/mitochondrial ribosomal protein L49 [Drosophila melanogaster]
gnl|UG|Dm#S13284641	3397	312	862	4.67258	13.4095	1.52096	Up	7.92e-65	8.23e-64	Drosophila melanogaster protein C kinase 98E (Pkc98E), transcript variant A, mRNA /cds=p(368,2587) /gb=NM_079821 /gi=281362779 /ug=Dm.4053 /len=3397	-	GO:0043169//cation binding;GO:0008289//lipid binding;GO:0004697//protein kinase C activity;GO:0032559	GO:0006464//protein modification process;GO:0010033//response to organic substance;GO:0007165//signal transduction	gi|24650924|ref|NP_524545.2|/0/protein C kinase 98E, isoform A [Drosophila melanogaster]
gnl|UG|Dm#S13276016	2496	122	337	2.48664	7.13487	1.52069	Up	2.37e-26	1.17e-25	Drosophila melanogaster senseless protein (sens) mRNA, complete cds /cds=p(220,1845) /gb=AF212312 /gi=6941992 /ug=Dm.1457 /len=2496	GO:0043231//intracellular membrane-bounded organelle	GO:0000981//sequence-specific DNA binding RNA polymerase II transcription factor activity;GO:0003677//DNA binding;GO:0008134//transcription factor binding	GO:0042461//photoreceptor cell development;GO:0006351//transcription, DNA-dependent;GO:0001751//compound eye photoreceptor cell differentiation;GO:0048812//neuron projection morphogenesis;GO:0007173//epidermal growth factor receptor signaling pathway;GO:0043704//photoreceptor cell fate specification;GO:0006915//apoptotic process;GO:0001709//cell fate determination;GO:0006935//chemotaxis	gi|17864450|ref|NP_524818.1|/0/senseless [Drosophila melanogaster]
gnl|UG|Dm#S13283732	5301	21	58	0.201539	0.57819	1.52049	Up	1.19e-05	2.6e-05	Drosophila melanogaster axotactin (axo), mRNA /cds=p(4,5301) /gb=NM_079917 /gi=24657924 /ug=Dm.1880 /len=5301	-	GO:0005515//protein binding;GO:0004866//endopeptidase inhibitor activity	GO:0023052//signaling	gi|195337525|ref|XP_002035379.1|/0/GM13958 [Drosophila sechellia]
gnl|UG|Dm#S13282183	1219	480	1325	20.0325	57.4398	1.51971	Up	1.5e-98	2.49e-97	Drosophila melanogaster RH23455 full length cDNA /cds=p(157,1059) /gb=AY071710 /gi=17946602 /ug=Dm.5789 /len=1219	-	GO:0003824//catalytic activity	GO:0008152//metabolic process	gi|195581290|ref|XP_002080467.1|/4.05709e-165/GD10500 [Drosophila simulans]
gnl|UG|Dm#S13281540	2315	354	977	7.77946	22.302	1.51943	Up	3.94e-73	4.68e-72	Drosophila melanogaster RE39769 full length cDNA /cds=p(191,2095) /gb=AY075484 /gi=18447462 /ug=Dm.697 /len=2315	GO:0044464//cell part	GO:0003824//catalytic activity;GO:0046914//transition metal ion binding	-	gi|22026898|ref|NP_611402.2|/0/CG11906 [Drosophila melanogaster]
gnl|UG|Dm#S14274523	2184	95	262	2.21293	6.33941	1.51839	Up	8.66e-21	3.62e-20	Drosophila melanogaster GH23506 full insert cDNA /cds=p(258,1835) /gb=BT004496 /gi=28416374 /ug=Dm.9861 /len=2184	GO:0044464//cell part	GO:0046914//transition metal ion binding	-	gi|24644071|ref|NP_649494.1|/0/CG14655 [Drosophila melanogaster]
gnl|UG|Dm#S13284757	1245	239	659	9.76621	27.9716	1.51809	Up	7.73e-50	6.24e-49	Drosophila melanogaster deoxyribonucleoside kinase (dnk), mRNA /cds=p(172,924) /gb=NM_079675 /gi=24648099 /ug=Dm.1248 /len=1245	GO:0043231//intracellular membrane-bounded organelle	GO:0032559;GO:0019136//deoxynucleoside kinase activity	GO:0006796//phosphate-containing compound metabolic process;GO:0009174;GO:0009132//nucleoside diphosphate metabolic process	gi|17738037|ref|NP_524399.1|/2.61313e-142/deoxyribonucleoside kinase [Drosophila melanogaster]
gnl|UG|Dm#S13366179	565	130	358	11.7056	33.4838	1.51627	Up	8.81e-28	4.5e-27	GH09944.3prime GH Drosophila melanogaster head pOT2 Drosophila melanogaster cDNA clone GH09944 3, mRNA sequence /clone=GH09944 /clone_end=3' /gb=BG632524 /gi=13757795 /ug=Dm.30361 /len=565	-	-	-	-
gnl|UG|Dm#S13274955	1154	300	826	13.2255	37.8246	1.516	Up	6.66e-62	6.59e-61	Drosophila melanogaster clone LD12153 BcDNA.LD12153 (BcDNA.LD12153) mRNA, complete cds /cds=p(109,954) /gb=AF160929 /gi=5679125 /ug=Dm.2376 /len=1154	-	GO:0008757//S-adenosylmethionine-dependent methyltransferase activity	GO:0006730//one-carbon metabolic process;GO:0017182	gi|28572120|ref|NP_524452.4|/7.26542e-152/diphthamide methyltransferase [Drosophila melanogaster]
gnl|UG|Dm#S13282445	3448	40	110	0.590188	1.68588	1.51425	Up	1.6e-09	4.36e-09	Drosophila melanogaster RE53044 full length cDNA /cds=p(269,2716) /gb=AY071448 /gi=17946054 /ug=Dm.5927 /len=3448	-	GO:0005198//structural molecule activity	-	gi|19922186|ref|NP_610899.1|/0/cuticular protein 50Ca [Drosophila melanogaster]
gnl|UG|Dm#S18597355	708	12	33	0.862274	2.4631	1.51425	Up	0.00105389	0.00197281	LP22152.5prime LP Drosophila melanogaster larval-early pupal pOT2 Drosophila melanogaster cDNA clone LP22152 5, mRNA sequence /clone=LP22152 /clone_end=5' /gb=CK662150 /gi=41405675 /ug=Dm.8025 /len=708	-	GO:0016646//oxidoreductase activity, acting on the CH-NH group of donors, NAD or NADP as acceptor;GO:0000166//nucleotide binding	GO:0006544//glycine metabolic process;GO:0009219;GO:0006188//IMP biosynthetic process;GO:0006732//coenzyme metabolic process	gi|24647458|ref|NP_732147.1|/6.75335e-102/dihydrofolate reductase, isoform A [Drosophila melanogaster]
gnl|UG|Dm#S13565080	2029	8	22	0.200588	0.572982	1.51425	Up	0.00785982	0.0135391	Drosophila melanogaster CG31647 (CG31647), transcript variant A, mRNA /cds=p(1,930) /gb=NM_164642 /gi=281364465 /ug=Dm.13272 /len=2029	-	-	-	gi|21064381|gb|AAM29420.1|/3.3816e-42/RE16275p [Drosophila melanogaster]
gnl|UG|Dm#S34850668	719	28	77	1.98119	5.65929	1.51425	Up	4.66e-07	1.11e-06	BP555547 Drosophila melanogaster embryonic gonads cDNA (pGEM-T Easy) Drosophila melanogaster cDNA clone FGM235H03 5', mRNA sequence /clone=FGM235H03 /clone_end=5' /gb=BP555547 /gi=114070204 /ug=Dm.5833 /len=719	-	-	-	gi|28573638|ref|NP_611982.2|/7.42384e-88/CG2811, isoform A [Drosophila melanogaster]
gnl|UG|Dm#S13277089	937	40	110	2.17179	6.20374	1.51425	Up	1.6e-09	4.36e-09	Drosophila melanogaster GM10122 full length cDNA /cds=p(38,772) /gb=AY060971 /gi=16768599 /ug=Dm.23250 /len=937	GO:0043231//intracellular membrane-bounded organelle;GO:0032991//macromolecular complex	GO:0003677//DNA binding;GO:0046983//protein dimerization activity;GO:0004518//nuclease activity	GO:0033683//nucleotide-excision repair, DNA incision;GO:0006310//DNA recombination	gi|195583504|ref|XP_002081557.1|/4.47774e-143/GD11080 [Drosophila simulans]
gnl|UG|Dm#S13563799	3391	446	1225	6.69121	19.0901	1.51249	Up	1.26e-90	1.9e-89	Drosophila melanogaster scarface (scarface), transcript variant A, mRNA /cds=p(456,2423) /gb=NM_165441 /gi=24585876 /ug=Dm.7042 /len=3391	GO:0044421//extracellular region part	GO:0004175//endopeptidase activity	GO:0048805;GO:0019538//protein metabolic process	gi|19921666|ref|NP_610180.1|/0/scarface, isoform B [Drosophila melanogaster]
gnl|UG|Dm#S13273624	3900	717	1969	9.35302	26.6797	1.51224	Up	1.77e-144	4.87e-143	D.melanogaster mRNA for cyclin E type I /cds=p(745,2550) /gb=X75026 /gi=429165 /ug=Dm.3509 /len=3900	GO:0043231//intracellular membrane-bounded organelle;GO:0000307//cyclin-dependent protein kinase holoenzyme complex	GO:0019887//protein kinase regulator activity	GO:0006277//DNA amplification;GO:0007243//intracellular protein kinase cascade;GO:0065008;GO:0008283//cell proliferation;GO:0001708//cell fate specification;GO:0008356//asymmetric cell division;GO:0048513//organ development;GO:0019827//stem cell maintenance;GO:0006468//protein phosphorylation;GO:0022402//cell cycle process;GO:0012502//induction of programmed cell death;GO:0001709//cell fate deter…	gi|429166|emb|CAA52934.1|/0/Drosophila cyclin E type I [Drosophila melanogaster]
gnl|UG|Dm#S53188753	1215	63	173	2.63792	7.52437	1.51217	Up	3.75e-14	1.24e-13	Drosophila melanogaster SD25585 full insert cDNA /cds=p(1,931) /gb=BT099941 /gi=260310521 /ug=Dm.11455 /len=1215	-	GO:0004520//endodeoxyribonuclease activity	-	gi|260310522|gb|ACX36517.1|/0/SD25585p [Drosophila melanogaster]
gnl|UG|Dm#S19187852	1470	51	140	1.76502	5.03282	1.51168	Up	1.02e-11	3.06e-11	Drosophila melanogaster CG9596 (CG9596), mRNA /cds=p(94,1428) /gb=NM_205916 /gi=281364509 /ug=Dm.13491 /len=1470	-	GO:0008135//translation factor activity, nucleic acid binding	GO:0006413//translational initiation	gi|45552231|ref|NP_995638.1|/0/CG9596 [Drosophila melanogaster]
gnl|UG|Dm#S30528098	1882	39	107	1.05425	3.00445	1.51089	Up	2.84e-09	7.62e-09	Drosophila melanogaster IP12474 full insert cDNA /cds=p(418,1620) /gb=BT024296 /gi=85857645 /ug=Dm.24036 /len=1882	-	GO:0016879//ligase activity, forming carbon-nitrogen bonds	-	gi|161078093|ref|NP_001097707.1|/0/CG7900 [Drosophila melanogaster]
gnl|UG|Dm#S13556332	5269	74	203	0.714498	2.03596	1.5107	Up	2.47e-16	8.89e-16	Drosophila melanogaster cornetto (corn), transcript variant C, mRNA /cds=p(1156,4479) /gb=NM_168193 /gi=221330915 /ug=Dm.2859 /len=5269	-	-	-	gi|221330916|ref|NP_729220.2|/0/cornetto, isoform C [Drosophila melanogaster]
gnl|UG|Dm#S54949189	1115	182	499	8.30412	23.6497	1.50992	Up	7.38e-38	4.8e-37	Drosophila melanogaster CG41503 (CG41503), mRNA /cds=p(64,1115) /gb=NM_001170392 /gi=281366835 /ug=Dm.37470 /len=1115	GO:0043231//intracellular membrane-bounded organelle;GO:0031332;GO:0005700//polytene chromosome	-	GO:0034968//histone lysine methylation;GO:0006342//chromatin silencing;GO:0035194//posttranscriptional gene silencing by RNA	gi|386771840|ref|NP_001163863.3|/1.21604e-148/CG41503, partial [Drosophila melanogaster]
gnl|UG|Dm#S41640936	9618	139	381	0.735237	2.09334	1.50953	Up	2.79e-29	1.49e-28	Drosophila melanogaster Ca-alpha1T (Ca-alpha1T), transcript variant C, mRNA /cds=p(1,9618) /gb=NM_001103419 /gi=161077584 /ug=Dm.13928 /len=9618	GO:0031224//intrinsic to membrane	GO:0005261//cation channel activity	GO:0006816//calcium ion transport;GO:0034220//ion transmembrane transport	gi|161077585|ref|NP_001096889.1|/0/Ca-alpha1T, isoform C [Drosophila melanogaster]
gnl|UG|Dm#S20893760	467	27	74	2.94133	8.37366	1.50939	Up	8.31e-07	1.96e-06	EP05037.3prime Exelixis FlyTag CK02 pCDNA-SK+ Drosophila melanogaster cDNA clone EP05037 3, mRNA sequence /clone=EP05037 /clone_end=3' /gb=CO326950 /gi=49385384 /ug=Dm.32546 /len=467	-	-	-	-
gnl|UG|Dm#S43510103	1542	104	285	3.4312	9.767	1.5092	Up	2.72e-22	1.19e-21	Elena_26_A03 Drosophila gastrula substracted cDNA library Drosophila melanogaster cDNA, mRNA sequence /gb=FF579372 /gi=182703340 /ug=Dm.27179 /len=1542	GO:0000178//exosome (RNase complex)	-	-	gi|60677861|gb|AAX33437.1|/8.49798e-56/RE29317p [Drosophila melanogaster]
gnl|UG|Dm#S13284701	6791	115	315	0.861512	2.45119	1.50854	Up	1.84e-24	8.61e-24	Drosophila melanogaster DNA polymerase epsilon (DNApol-epsilon), mRNA /cds=p(1,6711) /gb=NM_079738 /gi=24649300 /ug=Dm.1294 /len=6791	GO:0043231//intracellular membrane-bounded organelle	GO:0046914//transition metal ion binding;GO:0003676//nucleic acid binding;GO:0034061	GO:0006259//DNA metabolic process	gi|24649301|ref|NP_524462.2|/0/DNA polymerase epsilon [Drosophila melanogaster]
gnl|UG|Dm#S13281005	1190	126	345	5.38668	15.3205	1.50799	Up	1.26e-26	6.25e-26	Drosophila melanogaster CG8142 (CG8142), mRNA /cds=p(52,1113) /gb=NM_133017 /gi=24642856 /ug=Dm.2050 /len=1190	GO:0005657//replication fork	GO:0003677//DNA binding;GO:0016462//pyrophosphatase activity;GO:0032559	GO:0006259//DNA metabolic process	gi|18859927|ref|NP_573245.1|/0/CG8142 [Drosophila melanogaster]
gnl|UG|Dm#S13277882	1898	622	1702	16.6721	47.3875	1.50707	Up	1.59e-124	3.57e-123	Drosophila melanogaster LD32860 full length cDNA /cds=p(53,1573) /gb=AY058631 /gi=16198116 /ug=Dm.563 /len=1898	-	-	-	gi|19922024|ref|NP_610671.1|/0/CG7745 [Drosophila melanogaster]
gnl|UG|Dm#S13284075	1988	72	197	1.84253	5.23661	1.50695	Up	7.68e-16	2.71e-15	Drosophila melanogaster LD32660 full length cDNA /cds=p(40,1857) /gb=AY069585 /gi=17862505 /ug=Dm.2057 /len=1988	GO:0043231//intracellular membrane-bounded organelle;GO:0043234//protein complex	GO:0005488//binding	GO:0006260//DNA replication;GO:0051320//S phase	gi|18129620|ref|NP_542438.1|/0/CG3430 [Drosophila melanogaster]
gnl|UG|Dm#S13285352	1435	404	1104	14.3228	40.6553	1.50514	Up	2.79e-81	3.7e-80	Drosophila melanogaster mitochondrial ribosomal protein S29 (mRpS29), mRNA /cds=p(73,1251) /gb=NM_079087 /gi=22024020 /ug=Dm.735 /len=1435	GO:0000314//organellar small ribosomal subunit	GO:0005198//structural molecule activity	GO:0012501//programmed cell death	gi|17647691|ref|NP_523811.1|/0/mitochondrial ribosomal protein S29 [Drosophila melanogaster]
gnl|UG|Dm#S13278924	669	92	251	6.99615	19.8266	1.5028	Up	1.06e-19	4.28e-19	Drosophila melanogaster GM14307 full length cDNA /cds=p(80,478) /gb=AY051645 /gi=15291600 /ug=Dm.19852 /len=669	-	-	-	gi|19921590|ref|NP_610043.1|/2.21194e-56/CG2611 [Drosophila melanogaster]
gnl|UG|Dm#S13279045	1742	381	1039	11.1269	31.5187	1.50216	Up	2.21e-76	2.72e-75	Drosophila melanogaster GH17972 full length cDNA /cds=p(135,1244) /gb=AY051524 /gi=15291358 /ug=Dm.8499 /len=1742	GO:0044431//Golgi apparatus part	GO:0008376//acetylgalactosaminyltransferase activity	GO:0008593//regulation of Notch signaling pathway;GO:0006687//glycosphingolipid metabolic process	gi|19920618|ref|NP_608737.1|/0/alpha4GT1 [Drosophila melanogaster]
gnl|UG|Dm#S18170584	1338	62	169	2.3574	6.67469	1.50151	Up	9.93e-14	3.23e-13	Drosophila melanogaster RE32047 full insert cDNA /cds=p(1,1197) /gb=BT011095 /gi=40215612 /ug=Dm.11826 /len=1338	-	-	-	gi|40215613|gb|AAR82761.1|/0/RE32047p [Drosophila melanogaster]
gnl|UG|Dm#S13492358	602	109	297	9.21144	26.0712	1.50096	Up	5.43e-23	2.43e-22	RH54711.5prime RH Drosophila melanogaster normalized Head pFlc-1 Drosophila melanogaster cDNA clone RH54711 5 similar to MrpS24: FBan0013608 GO:[] located on: 3R 95E1-95E1;: 08/22/2001, mRNA sequence /clone=RH54711 /clone_end=5' /gb=BI622789 /gi=15518314 /ug=Dm.13062 /len=602	GO:0000314//organellar small ribosomal subunit;GO:0000315//organellar large ribosomal subunit	GO:0003676//nucleic acid binding;GO:0005198//structural molecule activity	-	gi|358030387|gb|AEU04564.1|/1.62329e-102/FI17103p1 [Drosophila melanogaster]
gnl|UG|Dm#S13542468	2590	1308	3563	25.6924	72.697	1.50055	Up	7.34e-257	4.26e-255	Drosophila melanogaster mediator complex subunit 15 (MED15), mRNA /cds=p(93,2342) /gb=NM_134684 /gi=24580651 /ug=Dm.3163 /len=2590	GO:0043234//protein complex;GO:0044464//cell part	-	GO:0006355//regulation of transcription, DNA-dependent	gi|19920468|ref|NP_608528.1|/4.63958e-172/mediator complex subunit 15 [Drosophila melanogaster]
gnl|UG|Dm#S13283102	970	428	1164	22.4476	63.4135	1.49823	Up	4.99e-85	6.91e-84	Drosophila melanogaster AT13969 full insert cDNA /cds=p(1,723) /gb=AY070790 /gi=17944686 /ug=Dm.6291 /len=970	GO:0031090//organelle membrane;GO:0031224//intrinsic to membrane	-	GO:0006497//protein lipidation	gi|21406611|gb|AAL48412.2|/5.08658e-137/AT13969p [Drosophila melanogaster]
gnl|UG|Dm#S54949424	3272	295	802	4.58676	12.9527	1.49771	Up	4.09e-59	3.86e-58	Drosophila melanogaster CG32982 (CG32982), transcript variant E, mRNA /cds=p(333,2714) /gb=NM_001169445 /gi=281364670 /ug=Dm.6376 /len=3272	-	-	-	gi|281364671|ref|NP_001162916.1|/0/CG32982, isoform E [Drosophila melanogaster]
gnl|UG|Dm#S24506568	3696	2368	6435	32.5947	92.0062	1.49709	Up	0	0	Drosophila melanogaster clock (Clk), transcript variant D, mRNA /cds=p(371,3454) /gb=NM_001014576 /gi=62472089 /ug=Dm.7596 /len=3696	GO:0043231//intracellular membrane-bounded organelle	GO:0060089;GO:0001071//nucleic acid binding transcription factor activity;GO:0003677//DNA binding;GO:0046983//protein dimerization activity	GO:0006357//regulation of transcription from RNA polymerase II promoter;GO:0006259//DNA metabolic process;GO:0007562//eclosion;GO:0007626//locomotory behavior;GO:0023052//signaling;GO:0042749//regulation of circadian sleep/wake cycle;GO:0030534//adult behavior	gi|62472090|ref|NP_001014576.1|/0/clock, isoform D [Drosophila melanogaster]
gnl|UG|Dm#S19187033	2750	106	288	1.96097	5.53427	1.49683	Up	2.95e-22	1.29e-21	Drosophila melanogaster CG8924 (CG8924), transcript variant A, mRNA /cds=p(807,2351) /gb=NM_206749 /gi=45555563 /ug=Dm.3669 /len=2750	-	GO:0003676//nucleic acid binding	-	gi|18859953|ref|NP_573091.1|/0/CG8924 [Drosophila melanogaster]
gnl|UG|Dm#S13541723	2483	1322	3589	27.0864	76.3831	1.49568	Up	1.76e-257	1.02e-255	Drosophila melanogaster CG11866 (CG11866), mRNA /cds=p(247,2058) /gb=NM_136711 /gi=281363085 /ug=Dm.549 /len=2483	-	-	-	gi|19921960|ref|NP_610555.1|/0/CG11866, isoform A [Drosophila melanogaster]
gnl|UG|Dm#S24572892	1184	7	19	0.300776	0.848013	1.49539	Up	0.0146681	0.0243586	Drosophila melanogaster CG15831 (CG15831), mRNA /cds=p(1,1184) /gb=NM_001015270 /gi=281366790 /ug=Dm.34530 /len=1184	GO:0015629//actin cytoskeleton	GO:0017111//nucleoside-triphosphatase activity;GO:0032559	GO:0023052//signaling	gi|281366791|ref|NP_001015270.3|/0/CG15831, partial [Drosophila melanogaster]
gnl|UG|Dm#S25030485	1635	7	19	0.21781	0.614096	1.49539	Up	0.0146681	0.0243613	Drosophila melanogaster IP10910 full insert cDNA /cds=p(422,1582) /gb=BT023091 /gi=66772390 /ug=Dm.27457 /len=1635	GO:0043234//protein complex;GO:0043231//intracellular membrane-bounded organelle	GO:0046914//transition metal ion binding;GO:0019842//vitamin binding;GO:0019798;GO:0016701//oxidoreductase activity, acting on single donors with incorporation of molecular oxygen	GO:0008152//metabolic process	gi|116008128|ref|NP_001036776.1|/0/CG15539, isoform B [Drosophila melanogaster]
gnl|UG|Dm#S50371171	788	7	19	0.451928	1.27417	1.49539	Up	0.0146681	0.0243533	Drosophila melanogaster CG8620 (CG8620), transcript variant B, mRNA /cds=p(148,711) /gb=NM_001144423 /gi=221330917 /ug=Dm.15526 /len=788	-	-	-	gi|60677721|gb|AAX33367.1|/6.91516e-39/RH55750p [Drosophila melanogaster]
gnl|UG|Dm#S33297124	333	7	19	1.06943	3.01516	1.49539	Up	0.0146681	0.024356	379547 CK01 Drosophila melanogaster cDNA clone 153712, mRNA sequence /clone=153712 /gb=EC215031 /gi=107244938 /ug=Dm.24539 /len=333	-	-	-	-
gnl|UG|Dm#S13542582	1524	119	323	3.97246	11.2	1.49539	Up	9.7e-25	4.55e-24	Drosophila melanogaster CG3253 (CG3253), mRNA /cds=p(333,1502) /gb=NM_138042 /gi=22024272 /ug=Dm.4661 /len=1524	-	GO:0016757//transferase activity, transferring glycosyl groups	-	gi|20130341|ref|NP_611886.1|/0/CG3253, isoform A [Drosophila melanogaster]
gnl|UG|Dm#S13554650	11002	451	1223	2.08546	5.87429	1.49405	Up	6.99e-89	1.02e-87	Drosophila melanogaster Na channel protein 60E (NaCP60E), mRNA /cds=p(401,8866) /gb=NM_166696 /gi=161077482 /ug=Dm.20002 /len=11002	GO:0005887//integral to plasma membrane	GO:0005272//sodium channel activity	GO:0034220//ion transmembrane transport;GO:0030001//metal ion transport	gi|166215092|sp|Q9W0Y8.5|SCN60_DROME/0/RecName: Full=Sodium channel protein 60E; AltName: Full=Drosophila ion channel 60; AltName: Full=Drosophila sodium channel 1; AltName: Full=Protein smell-impaired 60E; AltName: Full=Sodium channel 2; Short=DmNav2
gnl|UG|Dm#S24181793	3271	598	1621	9.30075	26.188	1.49349	Up	3.94e-117	8.24e-116	Drosophila melanogaster RE36502 full insert cDNA /cds=p(109,3084) /gb=BT021282 /gi=60677846 /ug=Dm.14943 /len=3271	GO:0044464//cell part	GO:0005488//binding;GO:0004518//nuclease activity	-	gi|60677847|gb|AAX33430.1|/0/RE36502p [Drosophila melanogaster]
gnl|UG|Dm#S16606807	5129	349	946	3.4617	9.74673	1.49344	Up	4.02e-69	4.47e-68	Drosophila melanogaster LD26355 full insert cDNA /cds=p(79,5043) /gb=BT010048 /gi=33589499 /ug=Dm.7244 /len=5129	GO:0044464//cell part	GO:0046914//transition metal ion binding;GO:0003676//nucleic acid binding	GO:0003006//developmental process involved in reproduction	gi|218505869|gb|ACK77595.1|/0/FI03643p [Drosophila melanogaster]
gnl|UG|Dm#S14233833	1256	24	65	0.972118	2.73479	1.49223	Up	4.74e-06	1.07e-05	Drosophila melanogaster RE47242 full insert cDNA /cds=p(149,1048) /gb=BT003495 /gi=28316955 /ug=Dm.16995 /len=1256	-	GO:0005515//protein binding	GO:0044267//cellular protein metabolic process	gi|24645889|ref|NP_650056.1|/5.8836e-142/CG17187 [Drosophila melanogaster]
gnl|UG|Dm#S13282501	1481	243	658	8.34735	23.4786	1.49195	Up	1.52e-48	1.2e-47	Drosophila melanogaster RE45246 full length cDNA /cds=p(108,1067) /gb=AY071392 /gi=17945937 /ug=Dm.217 /len=1481	-	-	-	gi|17945938|gb|AAL49014.1|/5.22529e-164/RE45246p [Drosophila melanogaster]
gnl|UG|Dm#S13280733	876	65	176	3.77491	10.6172	1.49189	Up	4.06e-14	1.34e-13	Drosophila melanogaster RE31520 full insert cDNA /cds=p(19,837) /gb=AY084151 /gi=19527548 /ug=Dm.5211 /len=876	-	-	-	gi|78709073|ref|NP_649768.2|/4.60188e-139/CG9667 [Drosophila melanogaster]
gnl|UG|Dm#S21508789	3484	579	1567	8.45469	23.7679	1.49119	Up	4.88e-113	9.68e-112	Drosophila melanogaster RH16232 full insert cDNA /cds=p(121,336) /gb=BT015193 /gi=51092016 /ug=Dm.18491 /len=3484	GO:0005667//transcription factor complex	GO:0003676//nucleic acid binding	GO:0006351//transcription, DNA-dependent	gi|24581711|ref|NP_608852.1|/1.95005e-40/TBP-associated factor 30kD subunit alpha-2 [Drosophila melanogaster]
gnl|UG|Dm#S13546796	2434	61	165	1.27499	3.58232	1.49041	Up	2.62e-13	8.4e-13	Drosophila melanogaster CG8745 (CG8745), mRNA /cds=p(195,1679) /gb=NM_140408 /gi=24663921 /ug=Dm.3716 /len=2434	-	GO:0048037//cofactor binding;GO:0016769//transferase activity, transferring nitrogenous groups	-	gi|21356575|ref|NP_648665.1|/0/CG8745 [Drosophila melanogaster]
gnl|UG|Dm#S13545041	1493	176	476	5.99722	16.848	1.49021	Up	1.6e-35	9.84e-35	Drosophila melanogaster innexin6 (inx6) mRNA, complete cds /cds=p(35,1480) /gb=AY057373 /gi=20562904 /ug=Dm.13204 /len=1493	GO:0005911//cell-cell junction;GO:0031224//intrinsic to membrane	GO:0022829//wide pore channel activity	-	gi|24643472|ref|NP_572374.1|/0/inx6 [Drosophila melanogaster]
gnl|UG|Dm#S24181628	1674	3755	10152	114.117	320.477	1.4897	Up	0	0	Drosophila melanogaster GH01513 full insert cDNA /cds=p(522,1475) /gb=BT021447 /gi=60678176 /ug=Dm.7933 /len=1674	GO:0043231//intracellular membrane-bounded organelle;GO:0015934//large ribosomal subunit	GO:0016835//carbon-oxygen lyase activity;GO:0005198//structural molecule activity	GO:0006259//DNA metabolic process;GO:0022613//ribonucleoprotein complex biogenesis;GO:0006412//translation	gi|195348723|ref|XP_002040897.1|/8.86487e-155/GM22429 [Drosophila sechellia]
gnl|UG|Dm#S13562860	1878	164	443	4.44269	12.4655	1.48843	Up	4.06e-33	2.38e-32	Drosophila melanogaster ionotropic receptor 7c (Ir7c), mRNA /cds=p(1,1878) /gb=NM_132183 /gi=24640416 /ug=Dm.26480 /len=1878	GO:0044464//cell part	GO:0008066//glutamate receptor activity;GO:0005231//excitatory extracellular ligand-gated ion channel activity	-	gi|24640417|ref|NP_572411.1|/0/ionotropic receptor 7c, isoform A [Drosophila melanogaster]
gnl|UG|Dm#S13278681	1888	648	1750	17.461	48.982	1.48811	Up	1.24e-125	2.83e-124	Drosophila melanogaster LD37690 full length cDNA /cds=p(81,1592) /gb=AY051888 /gi=15292086 /ug=Dm.4449 /len=1888	-	-	GO:0006914//autophagy	gi|21358159|ref|NP_651669.1|/0/CG11877 [Drosophila melanogaster]
gnl|UG|Dm#S37224126	4370	1640	4429	19.0924	53.558	1.48811	Up	0	0	Drosophila melanogaster IP13783 full insert cDNA /cds=p(88,3723) /gb=BT030123 /gi=125660067 /ug=Dm.15471 /len=4370	-	-	-	gi|24661099|ref|NP_648252.1|/0/CG6511 [Drosophila melanogaster]
gnl|UG|Dm#S13561024	2735	377	1018	7.01264	19.6694	1.48792	Up	7.54e-74	9.05e-73	Drosophila melanogaster CG8516 (CG8516), mRNA /cds=p(129,2735) /gb=NM_141694 /gi=24645525 /ug=Dm.17045 /len=2735	-	-	-	gi|24645526|ref|NP_649951.1|/0/CG8516 [Drosophila melanogaster]
gnl|UG|Dm#S56529324	1376	10	27	0.369725	1.03692	1.48778	Up	0.00353726	0.00631283	Drosophila melanogaster RE61743 full insert cDNA /cds=p(721,855) /gb=BT125126 /gi=303228016 /ug=Dm.38213 /len=1376	-	-	-	gi|303228017|gb|ADM07132.1|/1.75957e-17/RE61743p [Drosophila melanogaster]
gnl|UG|Dm#S25030365	1358	30	81	1.12388	3.152	1.48778	Up	3.34e-07	8.05e-07	Drosophila melanogaster IP10727 full insert cDNA /cds=p(6,1283) /gb=BT023211 /gi=66772630 /ug=Dm.26976 /len=1358	-	-	-	gi|85726445|ref|NP_611466.2|/0/CG11788 [Drosophila melanogaster]
gnl|UG|Dm#S30528175	5099	10	27	0.0997728	0.27982	1.48778	Up	0.00353726	0.00631357	Drosophila melanogaster RE09672 full insert cDNA /cds=p(1099,2553) /gb=BT024219 /gi=85857489 /ug=Dm.33824 /len=5099	GO:0031224//intrinsic to membrane	GO:0005261//cation channel activity	GO:0034220//ion transmembrane transport;GO:0030001//metal ion transport	gi|85857490|gb|ABC86281.1|/0/RE09672p [Drosophila melanogaster]
gnl|UG|Dm#S19186958	142	10	27	3.58269	10.0479	1.48778	Up	0.00353726	0.00631505	Drosophila melanogaster small nuclear RNA U4 at 38AB CR32879-RA (snRNA:U4:38AB), snRNA /gb=NR_001670 /gi=45557055 /ug=Dm.29536 /len=142	-	-	-	-
gnl|UG|Dm#S25030629	1365	10	27	0.372705	1.04528	1.48778	Up	0.00353726	0.00631431	Drosophila melanogaster IP11207 full insert cDNA /cds=p(60,1100) /gb=BT022947 /gi=66772102 /ug=Dm.24235 /len=1365	-	-	-	gi|24642631|ref|NP_728016.1|/6.53903e-166/TweedleX [Drosophila melanogaster]
gnl|UG|Dm#S19187761	6909	619	1671	4.55798	12.7809	1.48752	Up	5.59e-120	1.2e-118	Drosophila melanogaster sickie (sick), transcript variant B, mRNA /cds=p(1,6594) /gb=NM_206007 /gi=161076967 /ug=Dm.17936 /len=6909	-	GO:0016462//pyrophosphatase activity;GO:0032559	GO:0042742//defense response to bacterium	gi|161076968|ref|NP_995729.2|/0/sickie, isoform B [Drosophila melanogaster]
gnl|UG|Dm#S55458135	849	49	132	2.9362	8.21612	1.48451	Up	7.17e-11	2.07e-10	Drosophila melanogaster MIP20239 full insert cDNA /cds=p(239,403) /gb=BT122156 /gi=292494929 /ug=Dm.37732 /len=849	-	-	-	gi|292494930|gb|ADE28768.1|/6.66506e-23/MIP20239p [Drosophila melanogaster]
gnl|UG|Dm#S24849046	770	62	167	4.09636	11.4611	1.48433	Up	2.23e-13	7.15e-13	Drosophila melanogaster IP01195 full insert cDNA /cds=p(1,622) /gb=BT022187 /gi=66571231 /ug=Dm.2617 /len=770	GO:0043231//intracellular membrane-bounded organelle	GO:0001071//nucleic acid binding transcription factor activity;GO:0046983//protein dimerization activity	GO:0007494//midgut development;GO:0009888//tissue development;GO:0003006//developmental process involved in reproduction	gi|66571232|gb|AAY51581.1|/1.10284e-95/IP01195p [Drosophila melanogaster]
gnl|UG|Dm#S13558993	1603	13	35	0.412579	1.15381	1.48367	Up	0.000882544	0.00166663	Drosophila melanogaster CG11828 (CG11828), mRNA /cds=p(77,1603) /gb=NM_143391 /gi=281362772 /ug=Dm.27441 /len=1603	GO:0043231//intracellular membrane-bounded organelle	GO:0046914//transition metal ion binding;GO:0019842//vitamin binding;GO:0019798;GO:0016701//oxidoreductase activity, acting on single donors with incorporation of molecular oxygen	GO:0008152//metabolic process	gi|66770629|gb|AAY54626.1|/0/IP10428p [Drosophila melanogaster]
gnl|UG|Dm#S13279904	3038	1301	3500	21.7865	60.8809	1.48256	Up	6.72e-248	3.65e-246	Drosophila melanogaster Pms2 (Pms2), mRNA /cds=p(73,2772) /gb=NM_057675 /gi=24653844 /ug=Dm.4816 /len=3038	GO:0015630//microtubule cytoskeleton	GO:0032559;GO:0003690//double-stranded DNA binding	GO:0006281//DNA repair	gi|17136970|ref|NP_477023.1|/0/Pms2 [Drosophila melanogaster]
gnl|UG|Dm#S24849026	1792	29	78	0.823298	2.30015	1.48224	Up	5.94e-07	1.41e-06	Drosophila melanogaster IP01005 full insert cDNA /cds=p(84,1430) /gb=BT022207 /gi=66571271 /ug=Dm.23981 /len=1792	GO:0043231//intracellular membrane-bounded organelle	GO:0046914//transition metal ion binding	-	gi|24659367|ref|NP_648046.1|/0/CG10147 [Drosophila melanogaster]
gnl|UG|Dm#S21508693	3119	16	43	0.260977	0.72854	1.48109	Up	0.00022486	0.000446781	Drosophila melanogaster GH09956 full insert cDNA /cds=p(86,331) /gb=BT015289 /gi=51092209 /ug=Dm.141 /len=3119	GO:0031253//cell projection membrane	GO:0005488//binding;GO:0016247//channel regulator activity	GO:0009314//response to radiation;GO:0016057//regulation of membrane potential in photoreceptor cell	gi|161077758|ref|NP_001096958.1|/1.35483e-138/inaF-D [Drosophila melanogaster]
gnl|UG|Dm#S14268911	2581	342	918	6.74117	18.7956	1.47932	Up	3.27e-66	3.46e-65	Drosophila melanogaster RE74146 full insert cDNA /cds=p(621,2474) /gb=BT003755 /gi=28380910 /ug=Dm.676 /len=2581	GO:0031981//nuclear lumen	-	GO:0042254//ribosome biogenesis	gi|19922488|ref|NP_611270.1|/0/CG5033, isoform A [Drosophila melanogaster]
gnl|UG|Dm#S13275445	16173	437	1173	1.37464	3.83273	1.47932	Up	4.22e-84	5.81e-83	Drosophila melanogaster highwire (hiw) mRNA, complete cds /cds=p(316,16017) /gb=AF262977 /gi=8515735 /ug=Dm.3259 /len=16173	GO:0000152//nuclear ubiquitin ligase complex	GO:0046914//transition metal ion binding	GO:0007088//regulation of mitosis	gi|8515736|gb|AAF76150.1|AF262977_1/0/highwire [Drosophila melanogaster]
gnl|UG|Dm#S13275165	1446	269	722	9.46414	26.3857	1.47921	Up	1.91e-52	1.62e-51	Drosophila melanogaster clone GH03377 BcDNA.GH03377 (BcDNA.GH03377) mRNA, complete cds /cds=p(86,1240) /gb=AF145615 /gi=5052519 /ug=Dm.7731 /len=1446	-	GO:0003824//catalytic activity	-	gi|19920536|ref|NP_608619.1|/0/CG17712 [Drosophila melanogaster]
gnl|UG|Dm#S13544897	1212	110	295	4.61729	12.8623	1.47803	Up	2.29e-22	1.01e-21	Drosophila melanogaster GM13517 full insert cDNA /cds=p(16,1155) /gb=AY094770 /gi=20151526 /ug=Dm.12916 /len=1212	-	GO:0004312//fatty acid synthase activity	GO:0006631//fatty acid metabolic process	gi|211938609|gb|ACJ13201.1|/0/FI06474p [Drosophila melanogaster]
gnl|UG|Dm#S13548431	4197	59	158	0.715172	1.98938	1.47596	Up	1.22e-12	3.82e-12	Drosophila melanogaster RE03558 full insert cDNA /cds=p(280,3786) /gb=AY118621 /gi=21428659 /ug=Dm.10754 /len=4197	-	-	-	gi|24657432|ref|NP_647883.1|/0/CG1273 [Drosophila melanogaster]
gnl|UG|Dm#S13274952	2699	236	632	4.44843	12.3741	1.47596	Up	5.62e-46	4.25e-45	Drosophila melanogaster clone LD18761 BcDNA.LD18761 (BcDNA.LD18761) mRNA, complete cds /cds=p(92,2629) /gb=AF160938 /gi=5679143 /ug=Dm.395 /len=2699	GO:0005635//nuclear envelope	-	GO:0006606//protein import into nucleus	gi|19921114|ref|NP_609446.1|/0/nucleoporin 107 [Drosophila melanogaster]
gnl|UG|Dm#S13282413	1045	208	557	10.1262	28.1669	1.47592	Up	1.01e-40	6.91e-40	Drosophila melanogaster RE55091 full length cDNA /cds=p(2,616) /gb=AY071480 /gi=17946120 /ug=Dm.6569 /len=1045	-	GO:0016876//ligase activity, forming aminoacyl-tRNA and related compounds;GO:0003723//RNA binding	-	gi|24651924|ref|NP_610426.2|/2.40595e-137/CG8235 [Drosophila melanogaster]
gnl|UG|Dm#S24573048	546	62	166	5.77692	16.0663	1.47567	Up	3.32e-13	1.06e-12	Drosophila melanogaster CG40249 (CG40249), mRNA /cds=p(1,546) /gb=NM_001015114 /gi=281366656 /ug=Dm.31370 /len=546	-	-	-	gi|281366657|ref|NP_001015114.3|/1.12919e-90/CG40249, partial [Drosophila melanogaster]
gnl|UG|Dm#S13548588	886	284	760	16.3073	45.3294	1.47493	Up	6.96e-55	6.15e-54	Drosophila melanogaster GM01793 full insert cDNA /cds=p(120,596) /gb=AY118463 /gi=21428343 /ug=Dm.23296 /len=886	-	-	-	gi|24668519|ref|NP_649386.1|/7.5946e-65/CG11523 [Drosophila melanogaster]
gnl|UG|Dm#S41641064	5119	111	297	1.10315	3.066	1.47473	Up	1.95e-22	8.58e-22	Drosophila melanogaster CG12484 (CG12484), transcript variant B, mRNA /cds=p(554,4159) /gb=NM_001103912 /gi=221330455 /ug=Dm.22096 /len=5119	GO:0044464//cell part	-	-	gi|221330456|ref|NP_001097382.2|/0/CG12484, isoform B [Drosophila melanogaster]
gnl|UG|Dm#S13279412	3868	80	214	1.05221	2.92367	1.47436	Up	1.39e-16	5.04e-16	Drosophila melanogaster tweety (tty), mRNA /cds=p(338,3250) /gb=NM_080712 /gi=281361179 /ug=Dm.2643 /len=3868	-	-	-	gi|198468168|ref|XP_001354630.2|/0/GA14222 [Drosophila pseudoobscura pseudoobscura]
gnl|UG|Dm#S13543038	1298	759	2030	29.7485	82.646	1.47413	Up	2.04e-143	5.49e-142	Drosophila melanogaster no mitochondrial derivative (nmd), mRNA /cds=p(110,1219) /gb=NM_135529 /gi=24583335 /ug=Dm.11450 /len=1298	GO:0031966//mitochondrial membrane	GO:0016462//pyrophosphatase activity;GO:0032559	GO:0007450//dorsal/ventral pattern formation, imaginal disc;GO:0007281//germ cell development	gi|20129423|ref|NP_609373.1|/0/no mitochondrial derivative [Drosophila melanogaster]
gnl|UG|Dm#S20056391	621	52	139	4.25999	11.8283	1.47332	Up	2.91e-11	8.55e-11	Drosophila melanogaster GM17393 full insert cDNA /cds=p(1,462) /gb=BT014662 /gi=47271231 /ug=Dm.7073 /len=621	-	-	-	gi|47271232|gb|AAT27286.1|/1.53415e-29/GM17393p [Drosophila melanogaster]
gnl|UG|Dm#S48377349	1162	76	203	3.3274	9.23189	1.47223	Up	8.92e-16	3.14e-15	Drosophila melanogaster RE23851 full insert cDNA /cds=p(1,931) /gb=BT050548 /gi=211938716 /ug=Dm.937 /len=1162	-	GO:0003676//nucleic acid binding	-	gi|211938717|gb|ACJ13255.1|/5.42731e-163/RE23851p [Drosophila melanogaster]
gnl|UG|Dm#S25030575	1055	97	259	4.67753	12.9732	1.47172	Up	1.05e-19	4.22e-19	Drosophila melanogaster IP04125 full insert cDNA /cds=p(1,426) /gb=BT023001 /gi=66772210 /ug=Dm.25292 /len=1055	-	-	-	gi|66772211|gb|AAY55417.1|/4.6772e-62/IP04125p [Drosophila melanogaster]
gnl|UG|Dm#S13548670	1325	275	734	10.5588	29.2739	1.47117	Up	7.17e-53	6.13e-52	Drosophila melanogaster LP08647 full insert cDNA /cds=p(1,1183) /gb=AY122213 /gi=21483499 /ug=Dm.1633 /len=1325	-	GO:0004866//endopeptidase inhibitor activity	-	gi|21483500|gb|AAM52725.1|/0/LP08647p [Drosophila melanogaster]
gnl|UG|Dm#S41640777	1367	415	1107	15.4446	42.7937	1.47029	Up	9.14e-79	1.17e-77	Drosophila melanogaster CG9766 (CG9766), transcript variant C, mRNA /cds=p(1,1023) /gb=NM_001104202 /gi=161077992 /ug=Dm.13650 /len=1367	-	-	-	gi|161077993|ref|NP_001097672.1|/0/CG9766, isoform C [Drosophila melanogaster]
gnl|UG|Dm#S13558372	303	9	24	1.51111	4.18571	1.46986	Up	0.0065224	0.0113524	Drosophila melanogaster CG13231 (CG13231), mRNA /cds=p(1,303) /gb=NM_136794 /gi=24652605 /ug=Dm.16186 /len=303	-	-	-	gi|195333297|ref|XP_002033328.1|/1.81468e-35/GM21254 [Drosophila sechellia]
gnl|UG|Dm#S14233807	2644	15	40	0.28862	0.799464	1.46986	Up	0.000406668	0.000791467	Drosophila melanogaster RE24718 full insert cDNA /cds=p(458,2017) /gb=BT003521 /gi=28317009 /ug=Dm.17381 /len=2644	-	-	-	gi|24642393|ref|NP_573102.1|/0/dpr18 [Drosophila melanogaster]
gnl|UG|Dm#S30528015	1410	6	16	0.216486	0.599655	1.46986	Up	0.0276194	0.0442749	Drosophila melanogaster IP06242 full insert cDNA /cds=p(819,1178) /gb=BT024379 /gi=85857813 /ug=Dm.31202 /len=1410	GO:0044464//cell part	GO:0005506//iron ion binding	-	gi|24665065|ref|NP_648843.1|/4.73295e-58/CG5157 [Drosophila melanogaster]
gnl|UG|Dm#S13559846	2318	6	16	0.131685	0.36476	1.46986	Up	0.0276194	0.0442609	Drosophila melanogaster CG5892 (CG5892), mRNA /cds=p(1,2229) /gb=NM_142702 /gi=24648677 /ug=Dm.13727 /len=2318	-	GO:0016746//transferase activity, transferring acyl groups	-	gi|24648678|ref|NP_650959.1|/0/CG5892 [Drosophila melanogaster]
gnl|UG|Dm#S37583006	2710	18	48	0.33791	0.935993	1.46986	Up	0.000104548	0.000213649	Drosophila melanogaster IP08946 full insert cDNA /cds=p(436,2214) /gb=BT030410 /gi=134085542 /ug=Dm.27474 /len=2710	-	GO:0003677//DNA binding	GO:0006351//transcription, DNA-dependent	gi|195570113|ref|XP_002103053.1|/6.84587e-57/GD19167 [Drosophila simulans]
gnl|UG|Dm#S13562716	3503	9	24	0.130707	0.362053	1.46986	Up	0.0065224	0.0113537	Drosophila melanogaster CG3003 (CG3003), mRNA /cds=p(339,3350) /gb=NM_132346 /gi=24640852 /ug=Dm.36883 /len=3503	-	-	-	gi|320541912|ref|NP_001188572.1|/0/CG42797, isoform E [Drosophila melanogaster]
gnl|UG|Dm#S13562636	594	18	48	1.54164	4.27027	1.46986	Up	0.000104548	0.000213621	Drosophila melanogaster Rab GTPase 9E (Rab9E), mRNA /cds=p(1,594) /gb=NM_167238 /gi=24641063 /ug=Dm.27547 /len=594	-	GO:0032561//guanyl ribonucleotide binding	GO:0006810//transport;GO:0035556//intracellular signal transduction	gi|350540678|gb|AEQ28957.1|/9.87359e-113/FI15382p1 [Drosophila melanogaster]
gnl|UG|Dm#S13559304	1299	6	16	0.234985	0.650896	1.46986	Up	0.0276194	0.0442656	Drosophila melanogaster CG4582 (CG4582), mRNA /cds=p(1,1299) /gb=NM_143146 /gi=24650087 /ug=Dm.27614 /len=1299	-	GO:0003824//catalytic activity	GO:0044238//primary metabolic process	gi|24650088|ref|NP_651403.1|/0/CG4582 [Drosophila melanogaster]
gnl|UG|Dm#S24181756	2833	21	56	0.377112	1.04458	1.46986	Up	2.72e-05	5.8e-05	Drosophila melanogaster RE09303 full insert cDNA /cds=p(1334,2020) /gb=BT021319 /gi=60677920 /ug=Dm.4778 /len=2833	-	-	GO:0048592//eye morphogenesis;GO:0007411//axon guidance	gi|17137802|ref|NP_477508.1|/0/beaten path Ia [Drosophila melanogaster]
gnl|UG|Dm#S13282618	1724	258	688	7.61342	21.0888	1.46986	Up	1.33e-49	1.07e-48	Drosophila melanogaster RE30678 full length cDNA /cds=p(85,1551) /gb=AY071275 /gi=17945695 /ug=Dm.6016 /len=1724	GO:0043231//intracellular membrane-bounded organelle	-	-	gi|19920846|ref|NP_609066.1|/0/CG11188 [Drosophila melanogaster]
gnl|UG|Dm#S40978852	731	33	88	2.29665	6.36159	1.46986	Up	1.34e-07	3.29e-07	Drosophila melanogaster IP20132 full insert cDNA /cds=p(23,661) /gb=BT030966 /gi=157816709 /ug=Dm.25320 /len=731	-	-	-	gi|157816592|gb|ABV82289.1|/9.00163e-121/IP19832p [Drosophila melanogaster]
gnl|UG|Dm#S13547631	2159	18	48	0.424148	1.17487	1.46986	Up	0.000104548	0.000213678	Drosophila melanogaster SD15619 full insert cDNA /cds=p(285,638) /gb=AY119209 /gi=21430781 /ug=Dm.28500 /len=2159	-	-	-	gi|21430782|gb|AAM51069.1|/8.97529e-49/SD15619p [Drosophila melanogaster]
gnl|UG|Dm#S41640738	1509	6	16	0.202283	0.560314	1.46986	Up	0.0276194	0.0442703	Drosophila melanogaster CR18748 (CG18748), transcript variant C, mRNA /cds=p(81,1310) /gb=NM_001104233 /gi=161078083 /ug=Dm.23713 /len=1509	-	-	GO:0023052//signaling	gi|161078084|ref|NP_001097703.1|/0/CG18748, isoform C [Drosophila melanogaster]
gnl|UG|Dm#S13548965	3050	83	221	1.38444	3.82907	1.46769	Up	5.68e-17	2.08e-16	Drosophila melanogaster HL01515 full insert cDNA /cds=p(1800,2735) /gb=AY129433 /gi=21744232 /ug=Dm.11343 /len=3050	GO:0044464//cell part	GO:0005501//retinoid binding	GO:0051234//establishment of localization	gi|20129317|ref|NP_609120.1|/3.88031e-173/CG5973, isoform C [Drosophila melanogaster]
gnl|UG|Dm#S25030967	880	53	141	3.06401	8.46714	1.46645	Up	2.46e-11	7.26e-11	Drosophila melanogaster IP07046 full insert cDNA /cds=p(62,682) /gb=BT022650 /gi=66771508 /ug=Dm.24369 /len=880	GO:0043232	-	GO:0007292//female gamete generation;GO:0003006//developmental process involved in reproduction;GO:0016458//gene silencing	gi|24583958|ref|NP_609587.1|/2.47233e-116/CG15484 [Drosophila melanogaster]
gnl|UG|Dm#S13559128	1446	88	234	3.09608	8.55161	1.46576	Up	7.51e-18	2.83e-17	Drosophila melanogaster CG6066 (CG6066), mRNA /cds=p(55,1446) /gb=NM_143281 /gi=24650529 /ug=Dm.20266 /len=1446	-	-	GO:0000377	gi|195503860|ref|XP_002098831.1|/1.09289e-65/GE10585 [Drosophila yakuba]
gnl|UG|Dm#S13541724	944	123	327	6.62873	18.3053	1.46545	Up	2.48e-24	1.16e-23	Drosophila melanogaster CG1381 (CG1381), mRNA /cds=p(101,871) /gb=NM_136710 /gi=281363084 /ug=Dm.12545 /len=944	GO:0030529//ribonucleoprotein complex	-	GO:0022613//ribonucleoprotein complex biogenesis	gi|19921958|ref|NP_610554.1|/6.56768e-126/ribosomal protein LP0-like [Drosophila melanogaster]
gnl|UG|Dm#S13544798	1757	41	109	1.18716	3.27835	1.46545	Up	4.59e-09	1.21e-08	Drosophila melanogaster RE37682 full insert cDNA /cds=p(109,879) /gb=AY094871 /gi=20151728 /ug=Dm.6673 /len=1757	-	-	-	gi|21357119|ref|NP_650673.1|/1.04789e-145/CG7785 [Drosophila melanogaster]
gnl|UG|Dm#S13546243	1547	73	194	2.40066	6.62692	1.46491	Up	4.86e-15	1.66e-14	Drosophila melanogaster zero population growth (zpg), mRNA /cds=p(121,1224) /gb=NM_139792 /gi=24659443 /ug=Dm.3496 /len=1547	GO:0005911//cell-cell junction;GO:0031224//intrinsic to membrane	GO:0022829//wide pore channel activity	GO:0003006//developmental process involved in reproduction	gi|21357693|ref|NP_648049.1|/0/zero population growth [Drosophila melanogaster]
gnl|UG|Dm#S13280658	3702	405	1076	5.56565	15.3595	1.46451	Up	3.59e-76	4.43e-75	Drosophila melanogaster AT02241 full insert cDNA /cds=p(103,3540) /gb=AY089226 /gi=19527698 /ug=Dm.2292 /len=3702	GO:0005759//mitochondrial matrix	GO:0003676//nucleic acid binding;GO:0034061;GO:0008408//3'-5' exonuclease activity	GO:0006261//DNA-dependent DNA replication;GO:0010259//multicellular organismal aging	gi|19527699|gb|AAL89964.1|/0/AT02241p [Drosophila melanogaster]
gnl|UG|Dm#S13562634	7524	32	85	0.216371	0.596995	1.46421	Up	2.37e-07	5.78e-07	Drosophila melanogaster X11Lbeta (X11Lbeta), mRNA /cds=p(585,7004) /gb=NM_167239 /gi=161077721 /ug=Dm.22750 /len=7524	-	-	-	gi|161077722|ref|NP_727440.3|/0/X11Lbeta [Drosophila melanogaster]
gnl|UG|Dm#S13555833	968	151	401	7.93595	21.8912	1.46388	Up	1.96e-29	1.05e-28	Drosophila melanogaster CG7339 (CG7339), mRNA /cds=p(58,780) /gb=NM_140233 /gi=24662814 /ug=Dm.11797 /len=968	GO:0044451//nucleoplasm part	GO:0034062//RNA polymerase activity;GO:0003676//nucleic acid binding	GO:0006351//transcription, DNA-dependent	gi|195493530|ref|XP_002094458.1|/4.78024e-103/GE21834 [Drosophila yakuba]
gnl|UG|Dm#S54949773	2302	633	1681	13.9893	38.5889	1.46386	Up	7.1e-118	1.5e-116	Drosophila melanogaster hyrax (hyx), transcript variant B, mRNA /cds=p(277,1893) /gb=NM_001170093 /gi=281361418 /ug=Dm.3569 /len=2302	GO:0008023//transcription elongation factor complex	GO:0005515//protein binding	GO:0006355//regulation of transcription, DNA-dependent;GO:0007476//imaginal disc-derived wing morphogenesis;GO:0048592//eye morphogenesis;GO:0008589//regulation of smoothened signaling pathway	gi|21355767|ref|NP_649863.1|/0/hyrax, isoform A [Drosophila melanogaster]
gnl|UG|Dm#S13276327	5146	46	122	0.454763	1.25283	1.462	Up	5.91e-10	1.64e-09	Drosophila melanogaster SKELETOR (skeletor) mRNA, complete cds, alternatively spliced /cds=p(2423,4657) /gb=AF321289 /gi=12039037 /ug=Dm.6923 /len=5146	-	-	-	gi|78706736|ref|NP_001027171.1|/0/skeletor, isoform C [Drosophila melanogaster]
gnl|UG|Dm#S42151651	4381	163	432	1.89283	5.21088	1.46098	Up	1.7e-31	9.65e-31	Drosophila melanogaster LD04803 full insert cDNA /cds=p(1,4233) /gb=BT031250 /gi=162944843 /ug=Dm.14839 /len=4381	GO:0043231//intracellular membrane-bounded organelle	GO:0034062//RNA polymerase activity;GO:0046914//transition metal ion binding;GO:0003676//nucleic acid binding;GO:0001882//nucleoside binding	GO:0010467//gene expression	gi|162944844|gb|ABY20491.1|/0/LD04803p [Drosophila melanogaster]
gnl|UG|Dm#S42151630	1815	151	400	4.23251	11.6462	1.46027	Up	2.91e-29	1.56e-28	Drosophila melanogaster LD47677 full insert cDNA /cds=p(909,1760) /gb=BT031271 /gi=162944885 /ug=Dm.17506 /len=1815	GO:0043231//intracellular membrane-bounded organelle	GO:0046914//transition metal ion binding	-	gi|24641328|ref|NP_572732.1|/0/CG11695, isoform A [Drosophila melanogaster]
gnl|UG|Dm#S25030720	3311	71	188	1.09093	3.00054	1.45966	Up	1.5e-14	5.07e-14	Drosophila melanogaster IP13133 full insert cDNA /cds=p(728,2818) /gb=BT022856 /gi=66771920 /ug=Dm.24055 /len=3311	-	-	GO:0042723//thiamine-containing compound metabolic process	gi|66771921|gb|AAY55272.1|/0/IP13133p [Drosophila melanogaster]
gnl|UG|Dm#S16631463	3960	712	1885	9.14707	25.1546	1.45944	Up	2.34e-131	5.61e-130	Drosophila melanogaster RE40614 full insert cDNA /cds=p(271,3507) /gb=BT010248 /gi=33636536 /ug=Dm.10867 /len=3960	GO:0044464//cell part	GO:0016879//ligase activity, forming carbon-nitrogen bonds	GO:0043412//macromolecule modification	gi|24661315|ref|NP_648279.1|/0/CG5087 [Drosophila melanogaster]
gnl|UG|Dm#S13279129	1940	17	45	0.445805	1.22578	1.45921	Up	0.000188326	0.000377049	Drosophila melanogaster GH11140 full length cDNA /cds=p(122,1834) /gb=AY051440 /gi=15291190 /ug=Dm.4609 /len=1940	GO:0030120//vesicle coat	GO:0005515//protein binding	GO:0010927;GO:0048193//Golgi vesicle transport	gi|21358635|ref|NP_650486.1|/0/CG4525 [Drosophila melanogaster]
gnl|UG|Dm#S25030711	1462	150	397	5.21965	14.3497	1.459	Up	5.1e-29	2.71e-28	Drosophila melanogaster IP12731 full insert cDNA /cds=p(359,1366) /gb=BT022865 /gi=66771938 /ug=Dm.1354 /len=1462	GO:0043231//intracellular membrane-bounded organelle	GO:0016763//transferase activity, transferring pentosyl groups;GO:0046914//transition metal ion binding	GO:0055086//nucleobase-containing small molecule metabolic process;GO:0006796//phosphate-containing compound metabolic process	gi|66771939|gb|AAY55281.1|/0/IP12731p [Drosophila melanogaster]
gnl|UG|Dm#S13548727	1389	1184	3132	43.3657	119.157	1.45824	Up	1.13e-216	5.23e-215	Drosophila melanogaster LD10135 full insert cDNA /cds=p(121,1251) /gb=AY122156 /gi=21483385 /ug=Dm.10785 /len=1389	GO:0043231//intracellular membrane-bounded organelle;GO:0044427	GO:0005488//binding	GO:0006325//chromatin organization	gi|20129485|ref|NP_609598.1|/6.10944e-151/A16 [Drosophila melanogaster]
gnl|UG|Dm#S13563101	5682	8450	22344	75.6576	207.807	1.45769	Up	0	0	Drosophila melanogaster CG2861 (CG2861), transcript variant A, mRNA /cds=p(1,5682) /gb=NM_131961 /gi=24639765 /ug=Dm.25373 /len=5682	-	GO:0004872//receptor activity	GO:0007165//signal transduction	gi|24639766|ref|NP_572189.1|/0/CG2861, isoform A [Drosophila melanogaster]
gnl|UG|Dm#S13542042	2543	549	1451	10.9831	30.1524	1.45699	Up	2.65e-101	4.56e-100	Drosophila melanogaster Ku80 (Ku80), mRNA /cds=p(217,2316) /gb=NM_135923 /gi=24584493 /ug=Dm.3289 /len=2543	GO:0033202	GO:0003676//nucleic acid binding;GO:0004003//ATP-dependent DNA helicase activity	GO:0000726	gi|24584494|ref|NP_609767.2|/0/Ku80 [Drosophila melanogaster]
gnl|UG|Dm#S48377440	2405	14	37	0.296149	0.812994	1.45692	Up	0.000736928	0.00140139	Drosophila melanogaster FI03678 full insert cDNA /cds=p(100,2274) /gb=BT050457 /gi=211938534 /ug=Dm.36780 /len=2405	-	-	-	gi|24659930|ref|NP_648102.2|/0/CG8605 [Drosophila melanogaster]
gnl|UG|Dm#S13541655	1194	28	74	1.19303	3.27512	1.45692	Up	1.59e-06	3.69e-06	Drosophila melanogaster cuticular protein 49Ae (Cpr49Ae), mRNA /cds=p(108,512) /gb=NM_136930 /gi=28573390 /ug=Dm.581 /len=1194	-	GO:0005198//structural molecule activity	-	gi|28573391|ref|NP_610774.3|/1.56786e-64/cuticular protein 49Ae [Drosophila melanogaster]
gnl|UG|Dm#S13545007	1871	352	930	9.5712	26.2669	1.45648	Up	1.49e-65	1.56e-64	Drosophila melanogaster AT19250 full insert cDNA /cds=p(144,1655) /gb=AY094657 /gi=20151300 /ug=Dm.10801 /len=1871	GO:0043231//intracellular membrane-bounded organelle	GO:0046914//transition metal ion binding	-	gi|24581660|ref|NP_608838.1|/0/CG15435 [Drosophila melanogaster]
gnl|UG|Dm#S13279477	2326	186	491	4.06818	11.1551	1.45524	Up	2.25e-35	1.38e-34	Drosophila melanogaster sugarless (sgl), mRNA /cds=p(257,1687) /gb=NM_057632 /gi=24659647 /ug=Dm.4371 /len=2326	-	GO:0016616//oxidoreductase activity, acting on the CH-OH group of donors, NAD or NADP as acceptor;GO:0000166//nucleotide binding	GO:0007635//chemosensory behavior;GO:0006024//glycosaminoglycan biosynthetic process;GO:0002118//aggressive behavior;GO:0007420//brain development;GO:0007169//transmembrane receptor protein tyrosine kinase signaling pathway;GO:0015012//heparan sulfate proteoglycan biosynthetic process;GO:0060446//branching involved in open tracheal system development;GO:0001707//mesoderm formation	gi|17136908|ref|NP_476980.1|/0/sugarless [Drosophila melanogaster]
gnl|UG|Dm#S13283596	6587	36	95	0.278043	0.762143	1.45475	Up	5.35e-08	1.34e-07	Drosophila melanogaster onecut (onecut), mRNA /cds=p(792,4037) /gb=NM_080103 /gi=24638657 /ug=Dm.1788 /len=6587	GO:0043231//intracellular membrane-bounded organelle	GO:0003677//DNA binding;GO:0001071//nucleic acid binding transcription factor activity	GO:0006351//transcription, DNA-dependent	gi|24638658|ref|NP_524842.2|/0/onecut [Drosophila melanogaster]
gnl|UG|Dm#S34851271	567	33	87	2.96093	8.10843	1.45337	Up	2e-07	4.89e-07	BP551010 Drosophila melanogaster embryonic gonads cDNA (pGEM-T Easy) Drosophila melanogaster cDNA clone FGM210D11 3', mRNA sequence /clone=FGM210D11 /clone_end=3' /gb=BP551010 /gi=114070697 /ug=Dm.33287 /len=567	-	-	-	-
gnl|UG|Dm#S13556452	2181	11	29	0.256587	0.702656	1.45337	Up	0.00294002	0.00530173	Drosophila melanogaster lethal (3) malignant blood neoplasm (l(3)mbn), transcript variant B, mRNA /cds=p(59,2020) /gb=NM_168157 /gi=24659092 /ug=Dm.861 /len=2181	GO:0044424//intracellular part	GO:0042302//structural constituent of cuticle	GO:0042386//hemocyte differentiation;GO:0007444//imaginal disc development;GO:0007423//sensory organ development	gi|45551517|ref|NP_729143.2|/0/lethal (3) malignant blood neoplasm, isoform B [Drosophila melanogaster]
gnl|UG|Dm#S13554235	2534	293	772	5.88245	16.0995	1.45252	Up	1.68e-54	1.48e-53	Drosophila melanogaster RE43755 full insert cDNA /cds=p(190,1995) /gb=BT001649 /gi=25012611 /ug=Dm.14924 /len=2534	GO:0005622//intracellular	GO:0003677//DNA binding	GO:0007224//smoothened signaling pathway;GO:0007447//imaginal disc pattern formation;GO:0006935//chemotaxis	gi|24640233|ref|NP_572354.1|/9.16205e-173/nuclear factor Y-box C [Drosophila melanogaster]
gnl|UG|Dm#S13556868	2709	500	1317	9.38984	25.6908	1.45208	Up	1.15e-91	1.76e-90	Drosophila melanogaster CG11593 (CG11593), mRNA /cds=p(383,1837) /gb=NM_139594 /gi=24657141 /ug=Dm.10937 /len=2709	-	-	-	gi|162944952|gb|ABY20545.1|/0/SD27708p [Drosophila melanogaster]
gnl|UG|Dm#S13284442	1566	400	1053	12.9947	35.5334	1.45126	Up	1.35e-73	1.61e-72	Drosophila melanogaster GH26459 full length cDNA /cds=p(133,1443) /gb=AY069218 /gi=17861771 /ug=Dm.2228 /len=1566	-	-	-	gi|21355741|ref|NP_648242.1|/0/CG5989 [Drosophila melanogaster]
gnl|UG|Dm#S37508584	488	484	1274	50.4572	137.959	1.45111	Up	1.21e-88	1.76e-87	IP03062.5prime IP Drosophila melanogaster iPCR Amplified Library Drosophila melanogaster cDNA clone IP03062 5, mRNA sequence /clone=IP03062 /clone_end=5' /gb=EL870947 /gi=133837318 /ug=Dm.27783 /len=488	GO:0015934//large ribosomal subunit	GO:0043169//cation binding;GO:0003723//RNA binding;GO:0005198//structural molecule activity	GO:0007052//mitotic spindle organization;GO:0010467//gene expression	gi|66772657|gb|AAY55640.1|/5.01867e-45/IP02862p [Drosophila melanogaster]
gnl|UG|Dm#S13274167	1880	73	192	1.97543	5.39689	1.44996	Up	1.07e-14	3.65e-14	Drosophila melanogaster Fuzzy (fuzzy) mRNA, complete cds /cds=p(362,1612) /gb=AF022891 /gi=2564656 /ug=Dm.4759 /len=1880	GO:0043232	-	GO:0001736//establishment of planar polarity;GO:0009987//cellular process	gi|17137786|ref|NP_477500.1|/0/fuzzy [Drosophila melanogaster]
gnl|UG|Dm#S13557187	2790	926	2435	16.8851	46.1206	1.44966	Up	1.97e-167	6.5e-166	Drosophila melanogaster Ate1 (Ate1), transcript variant C, mRNA /cds=p(100,1536) /gb=NM_166380 /gi=45551130 /ug=Dm.4513 /len=2790	-	GO:0016755;GO:0016747//transferase activity, transferring acyl groups other than amino-acyl groups	GO:0006464//protein modification process	gi|45551131|ref|NP_725940.2|/0/Ate1, isoform C [Drosophila melanogaster]
gnl|UG|Dm#S13273977	4959	844	2219	8.65856	23.6463	1.44942	Up	1.02e-152	3.01e-151	Fruit fly (D.melanogaster) Glued mRNA, complete cds /gb=J02932 /gi=157507 /ug=Dm.12980 /len=4959	GO:0043231//intracellular membrane-bounded organelle;GO:0000775//chromosome, centromeric region;GO:0005875//microtubule associated complex;GO:0005876//spindle microtubule;GO:0000922//spindle pole	GO:0046914//transition metal ion binding;GO:0005515//protein binding;GO:0001071//nucleic acid binding transcription factor activity;GO:0003774//motor activity	GO:0009605//response to external stimulus;GO:0009639//response to red or far red light;GO:0051297//centrosome organization;GO:0050658//RNA transport;GO:0007051//spindle organization;GO:0045165//cell fate commitment;GO:0051276//chromosome organization;GO:0015031//protein transport;GO:0009648//photoperiodism;GO:0007292//female gamete generation;GO:0034643//establishment of mitochondrion localizatio…	gi|17647469|ref|NP_524061.1|/0/glued [Drosophila melanogaster]
gnl|UG|Dm#S13278974	3726	668	1755	9.12076	24.8906	1.44837	Up	4.61e-121	1e-119	Drosophila melanogaster GH23813 full length cDNA /cds=p(1496,3553) /gb=AY051595 /gi=15291500 /ug=Dm.4553 /len=3726	GO:0005681//spliceosomal complex	GO:0016859//cis-trans isomerase activity	GO:0000377;GO:0044267//cellular protein metabolic process	gi|25012455|gb|AAN71333.1|/0/RE23622p, partial [Drosophila melanogaster]
gnl|UG|Dm#S13548430	1035	32	84	1.57292	4.28884	1.44714	Up	3.55e-07	8.55e-07	Drosophila melanogaster RE09848 full insert cDNA /cds=p(198,896) /gb=AY118622 /gi=21428661 /ug=Dm.13458 /len=1035	-	-	-	gi|24642553|ref|NP_573134.1|/2.36762e-111/CG13014 [Drosophila melanogaster]
gnl|UG|Dm#S16631491	1462	8	21	0.278381	0.759054	1.44714	Up	0.012094	0.0203171	Drosophila melanogaster RH05666 full insert cDNA /cds=p(104,937) /gb=BT010220 /gi=33636480 /ug=Dm.428 /len=1462	-	-	-	gi|19921306|ref|NP_609690.1|/1.49906e-38/CG16884 [Drosophila melanogaster]
gnl|UG|Dm#S54950016	1353	280	734	10.5283	28.6681	1.44518	Up	1.6e-51	1.34e-50	Drosophila melanogaster CG42617 (CG42617), mRNA /cds=p(1,1353) /gb=NM_001170390 /gi=281366811 /ug=Dm.37635 /len=1353	-	-	-	gi|281366812|ref|NP_001163861.1|/0/CG42617, partial [Drosophila melanogaster]
gnl|UG|Dm#S30528197	1758	179	469	5.18002	14.0979	1.44445	Up	1.67e-33	9.81e-33	Drosophila melanogaster RE69372 full insert cDNA /cds=p(53,1510) /gb=BT024197 /gi=85857445 /ug=Dm.16952 /len=1758	GO:0044424//intracellular part	-	-	gi|85857446|gb|ABC86259.1|/0/RE69372p [Drosophila melanogaster]
gnl|UG|Dm#S13283267	1257	50	131	2.02363	5.50727	1.44439	Up	2.01e-10	5.69e-10	Drosophila melanogaster LD44220 full length cDNA /cds=p(195,1181) /gb=AY070565 /gi=17944284 /ug=Dm.21119 /len=1257	-	-	-	gi|195569341|ref|XP_002102669.1|/0/GD19376 [Drosophila simulans]
gnl|UG|Dm#S13547656	380	100	262	13.3879	36.435	1.44439	Up	2.07e-19	8.31e-19	Drosophila melanogaster SD08670 full insert cDNA /cds=p(65,268) /gb=AY119184 /gi=21430731 /ug=Dm.20527 /len=380	GO:0016591//DNA-directed RNA polymerase II, holoenzyme	GO:0003676//nucleic acid binding;GO:0046914//transition metal ion binding;GO:0034062//RNA polymerase activity	GO:0006351//transcription, DNA-dependent	gi|24649759|ref|NP_651280.1|/2.88018e-33/Rpb10 [Drosophila melanogaster]
gnl|UG|Dm#S34848337	562	42	110	3.80198	10.3432	1.44386	Up	5.77e-09	1.52e-08	BP555339 Drosophila melanogaster embryonic gonads cDNA (pGEM-T Easy) Drosophila melanogaster cDNA clone FGM234G03 3', mRNA sequence /clone=FGM234G03 /clone_end=3' /gb=BP555339 /gi=114068422 /ug=Dm.33276 /len=562	-	-	-	gi|386764417|ref|NP_001245670.1|/3.6261e-79/CG43088 [Drosophila melanogaster]
gnl|UG|Dm#S13548887	1940	21	55	0.5507	1.49817	1.44386	Up	4.09e-05	8.62e-05	Drosophila melanogaster RE04029 full insert cDNA /cds=p(135,1841) /gb=AY121655 /gi=21464357 /ug=Dm.13653 /len=1940	GO:0043231//intracellular membrane-bounded organelle	-	GO:0071897//DNA biosynthetic process;GO:0051320//S phase	gi|24644212|ref|NP_649531.1|/0/humpty dumpty [Drosophila melanogaster]
gnl|UG|Dm#S52109950	4412	60	157	0.691852	1.88046	1.44255	Up	3.4e-12	1.05e-11	Drosophila melanogaster MIP05793 full insert cDNA /cds=p(1,3275) /gb=BT083413 /gi=229892356 /ug=Dm.4335 /len=4412	GO:0031224//intrinsic to membrane	GO:0004673//protein histidine kinase activity;GO:0060089;GO:0005267//potassium channel activity	GO:0007165//signal transduction;GO:0006351//transcription, DNA-dependent;GO:0030001//metal ion transport	gi|229892357|gb|ACQ89822.1|/0/MIP05793p [Drosophila melanogaster]
gnl|UG|Dm#S13276084	6401	65	170	0.51661	1.40346	1.44185	Up	4.44e-13	1.41e-12	Drosophila melanogaster adenylyl cyclase 78C-L (Ac78C) mRNA, complete cds /cds=p(562,5718) /gb=AF047382 /gi=5514628 /ug=Dm.2507 /len=6401	GO:0031224//intrinsic to membrane	GO:0005488//binding;GO:0009975//cyclase activity;GO:0016829//lyase activity	GO:0006164//purine nucleotide biosynthetic process;GO:0007165//signal transduction;GO:0009124//nucleoside monophosphate biosynthetic process	gi|5514629|gb|AAD44018.1|AF047382_1/0/adenylyl cyclase 78C-L [Drosophila melanogaster]
gnl|UG|Dm#S13281227	2002	132	345	3.35434	9.10658	1.44088	Up	5.53e-25	2.62e-24	Drosophila melanogaster CG2129 (CG2129), mRNA /cds=p(96,1493) /gb=NM_132221 /gi=281360591 /ug=Dm.4466 /len=2002	GO:0044464//cell part	GO:0046914//transition metal ion binding	-	gi|18858073|ref|NP_572449.1|/0/CG2129 [Drosophila melanogaster]
gnl|UG|Dm#S13282469	2327	348	909	7.60817	20.6428	1.44002	Up	4.67e-63	4.72e-62	Drosophila melanogaster RE50559 full length cDNA /cds=p(268,1881) /gb=AY071424 /gi=17946004 /ug=Dm.5938 /len=2327	GO:0031224//intrinsic to membrane	-	-	gi|21356317|ref|NP_649260.1|/0/CG3634 [Drosophila melanogaster]
gnl|UG|Dm#S13278052	4045	1126	2940	14.1618	38.4087	1.43943	Up	1.27e-199	5.3e-198	Drosophila melanogaster GH01501 full length cDNA /cds=p(708,3293) /gb=AY058255 /gi=16197776 /ug=Dm.4217 /len=4045	GO:0043234//protein complex;GO:0044464//cell part	GO:0030695//GTPase regulator activity;GO:0016798//hydrolase activity, acting on glycosyl bonds;GO:0016491//oxidoreductase activity;GO:0005506//iron ion binding;GO:0019887//protein kinase regulator activity	GO:0006468//protein phosphorylation;GO:0035556//intracellular signal transduction;GO:0009966//regulation of signal transduction	gi|161076353|ref|NP_001097202.1|/0/epac, isoform C [Drosophila melanogaster]
gnl|UG|Dm#S13558910	2810	82	214	1.48458	4.02446	1.43874	Up	4.84e-16	1.72e-15	Drosophila melanogaster CG7609 (CG7609), transcript variant A, mRNA /cds=p(70,1866) /gb=NM_170424 /gi=24651121 /ug=Dm.3193 /len=2810	-	-	GO:0006996//organelle organization	gi|28572024|ref|NP_651720.3|/0/CG7609 [Drosophila melanogaster]
gnl|UG|Dm#S13274482	4711	160	417	1.72784	4.6776	1.4368	Up	9.59e-30	5.18e-29	Drosophila melanogaster chromosome-associated protein (cap) mRNA, complete cds /cds=p(549,4244) /gb=U30492 /gi=1335780 /ug=Dm.19720 /len=4711	GO:0005924//cell-substrate adherens junction;GO:0000793//condensed chromosome	GO:0032559	GO:0007059//chromosome segregation;GO:0006996//organelle organization	gi|1335781|gb|AAC47078.1|/0/Cap [Drosophila melanogaster]
gnl|UG|Dm#S13555082	5530	337	877	3.10029	8.3806	1.43465	Up	1.44e-60	1.4e-59	Drosophila melanogaster CG17233 (CG17233), transcript variant C, mRNA /cds=p(438,4835) /gb=NM_168837 /gi=281366499 /ug=Dm.3971 /len=5530	-	-	-	gi|24667285|ref|NP_730500.1|/0/CG17233, isoform C [Drosophila melanogaster]
gnl|UG|Dm#S13546558	3715	1189	3094	16.2825	44.0111	1.43455	Up	6.55e-209	2.95e-207	Drosophila melanogaster spindle defective 2 (spd-2), mRNA /cds=p(77,3517) /gb=NM_140649 /gi=24665410 /ug=Dm.3127 /len=3715	-	-	-	gi|21357057|ref|NP_648906.1|/0/spindle defective 2 [Drosophila melanogaster]
gnl|UG|Dm#S40978794	894	10	26	0.569062	1.53687	1.43333	Up	0.00539454	0.00946192	Drosophila melanogaster RH45712 full insert cDNA /cds=p(31,762) /gb=BT031024 /gi=157816828 /ug=Dm.15319 /len=894	-	-	-	gi|24663820|ref|NP_648649.1|/5.38771e-66/CG14109 [Drosophila melanogaster]
gnl|UG|Dm#S13335866	429	10	26	1.18588	3.2027	1.43333	Up	0.00539454	0.00946301	bs02h06.y1 Drosophila melanogaster adult testis library Drosophila melanogaster cDNA clone bs02h06 5', mRNA sequence /clone=bs02h06 /clone_end=5' /gb=AI944633 /gi=9989908 /ug=Dm.22614 /len=429	-	-	-	-
gnl|UG|Dm#S13282465	783	30	78	1.9492	5.26421	1.43333	Up	1.12e-06	2.62e-06	Drosophila melanogaster RE51791 full length cDNA /cds=p(110,685) /gb=AY071428 /gi=17946012 /ug=Dm.18782 /len=783	-	GO:0016462//pyrophosphatase activity	-	gi|19920712|ref|NP_608890.1|/1.17176e-108/CG8891 [Drosophila melanogaster]
gnl|UG|Dm#S13366836	851	30	78	1.79345	4.84357	1.43333	Up	1.12e-06	2.62e-06	GH16622.3prime GH Drosophila melanogaster head pOT2 Drosophila melanogaster cDNA clone GH16622 3 similar to CG1640: FBan0001640 'enzyme' located on: X 11E9-11E10;: 04/10/2001, mRNA sequence /clone=GH16622 /clone_end=3' /gb=BG632941 /gi=13758452 /ug=Dm.19963 /len=851	-	GO:0048037//cofactor binding;GO:0016740//transferase activity	GO:0007600//sensory perception;GO:0008152//metabolic process;GO:0051234//establishment of localization;GO:0010033//response to organic substance;GO:0007635//chemosensory behavior	gi|195566570|ref|XP_002106853.1|/2.21274e-50/GD17120 [Drosophila simulans]
gnl|UG|Dm#S13546172	907	137	356	7.68441	20.7416	1.43252	Up	1.61e-25	7.75e-25	Drosophila melanogaster CG3817 (CG3817), mRNA /cds=p(41,871) /gb=NM_142148 /gi=24646949 /ug=Dm.4022 /len=907	-	-	-	gi|201066187|gb|ACH92503.1|/5.05545e-104/FI09624p [Drosophila melanogaster]
gnl|UG|Dm#S13274437	5971	621	1613	5.29105	14.2754	1.4319	Up	1.49e-109	2.86e-108	Drosophila melanogaster B4 mRNA, complete cds /gb=AF022364 /gi=2636726 /ug=Dm.3984 /len=5971	-	-	GO:0048511//rhythmic process	gi|2636727|gb|AAC47804.1|/0/B4 gene product [Drosophila melanogaster]
gnl|UG|Dm#S13364191	530	154	400	14.7823	39.8827	1.43189	Up	1.85e-28	9.67e-28	AT26477.5prime AT Drosophila melanogaster adult testes pOTB7 Drosophila melanogaster cDNA clone AT26477 5 similar to CycE: FBan0003938 'cell cycle regulator' located on: 2L 35D5-35D6;: 04/09/2001, mRNA sequence /clone=AT26477 /clone_end=5' /gb=BF490173 /gi=13755807 /ug=Dm.33762 /len=530	-	-	-	gi|195579440|ref|XP_002079570.1|/8.41027e-08/GD21944 [Drosophila simulans]
gnl|UG|Dm#S13284602	1044	283	735	13.7906	37.2038	1.43176	Up	6.77e-51	5.56e-50	Drosophila melanogaster GH07085 full insert cDNA /cds=p(109,846) /gb=AY069058 /gi=17861451 /ug=Dm.2308 /len=1044	-	-	-	gi|19921166|ref|NP_609534.1|/1.00647e-133/CG6746 [Drosophila melanogaster]
gnl|UG|Dm#S13284395	2319	42	109	0.921395	2.48385	1.43069	Up	8.57e-09	2.24e-08	Drosophila melanogaster GM07762 full length cDNA /cds=p(631,1554) /gb=AY069265 /gi=17861865 /ug=Dm.2207 /len=2319	-	-	GO:0006810//transport	gi|28573299|ref|NP_610332.3|/0/CG8791, isoform A [Drosophila melanogaster]
gnl|UG|Dm#S13282545	956	289	750	15.3793	41.4576	1.43064	Up	7.7e-52	6.47e-51	Drosophila melanogaster RE38619 full length cDNA /cds=p(119,790) /gb=AY071348 /gi=17945846 /ug=Dm.3350 /len=956	-	-	-	gi|21358165|ref|NP_651838.1|/3.47891e-90/lethal (3) 03670 [Drosophila melanogaster]
gnl|UG|Dm#S19690432	5326	2970	7705	28.3696	76.449	1.43015	Up	0	0	Drosophila melanogaster RE64461 full insert cDNA /cds=p(172,2880) /gb=BT012454 /gi=46409135 /ug=Dm.3134 /len=5326	GO:0070603	GO:0003712//transcription cofactor activity;GO:0003676//nucleic acid binding;GO:0046914//transition metal ion binding	GO:0006909//phagocytosis;GO:0007476//imaginal disc-derived wing morphogenesis;GO:0031647//regulation of protein stability;GO:0007173//epidermal growth factor receptor signaling pathway	gi|46409136|gb|AAS93725.1|/0/RE64461p [Drosophila melanogaster]
gnl|UG|Dm#S28126281	669	64	166	4.86689	13.1124	1.42986	Up	1.16e-12	3.63e-12	Drosophila melanogaster CG33673 (CG33673), mRNA /cds=p(1,669) /gb=NM_001032047 /gi=78706829 /ug=Dm.30799 /len=669	GO:0031224//intrinsic to membrane	-	-	gi|195575867|ref|XP_002077798.1|/1.80745e-98/GD22884 [Drosophila simulans]
gnl|UG|Dm#S40978845	752	32	83	2.16486	5.83258	1.42986	Up	5.29e-07	1.26e-06	Drosophila melanogaster IP20147 full insert cDNA /cds=p(327,674) /gb=BT030973 /gi=157816723 /ug=Dm.1756 /len=752	-	GO:0016765//transferase activity, transferring alkyl or aryl (other than methyl) groups;GO:0004601//peroxidase activity	-	gi|358030385|gb|AEU04563.1|/3.65417e-96/FI16812p1 [Drosophila melanogaster]
gnl|UG|Dm#S13542428	3909	1526	3958	19.8603	53.507	1.42984	Up	2.32e-265	1.44e-263	Drosophila melanogaster CG7261 (CG7261), mRNA /cds=p(129,3698) /gb=NM_134804 /gi=28573990 /ug=Dm.3184 /len=3909	-	-	-	gi|19920548|ref|NP_608648.1|/0/CG7261 [Drosophila melanogaster]
gnl|UG|Dm#S13281849	1255	1075	2788	43.5775	117.395	1.42972	Up	1.67e-187	6.44e-186	Drosophila melanogaster AT05866 full length cDNA /cds=p(11,979) /gb=AY075170 /gi=18446894 /ug=Dm.5634 /len=1255	GO:0000502//proteasome complex	GO:0004175//endopeptidase activity	GO:0006508//proteolysis	gi|28573221|ref|NP_649515.3|/7.63094e-166/proteasome beta2R2 subunit [Drosophila melanogaster]
gnl|UG|Dm#S13555562	3952	71	184	0.913984	2.46038	1.42864	Up	7.27e-14	2.37e-13	Drosophila melanogaster synaptotagmin beta (Sytbeta), transcript variant D, mRNA /cds=p(368,2176) /gb=NM_140477 /gi=221331186 /ug=Dm.33769 /len=3952	GO:0030136//clathrin-coated vesicle	GO:0005543//phospholipid binding	GO:0006887//exocytosis	gi|24664399|ref|NP_648734.1|/0/synaptotagmin beta, isoform D [Drosophila melanogaster]
gnl|UG|Dm#S13544615	1122	137	355	6.21191	16.72	1.42847	Up	2.38e-25	1.14e-24	Drosophila melanogaster RE36848 full insert cDNA /cds=p(264,878) /gb=AY095082 /gi=20152100 /ug=Dm.7278 /len=1122	GO:0005694//chromosome;GO:0000178//exosome (RNase complex)	GO:0008408//3'-5' exonuclease activity	GO:0006396//RNA processing	gi|24583644|ref|NP_609492.1|/7.02804e-112/Csl4 [Drosophila melanogaster]
[truncated: 11,588 more rows]

## Sheet: Table S8.xls
Table S8. Differential gene expression, wild type vs p52 mutant testes
[truncated: 12,490 more rows]
