# Supplementary material for: Analysis of Drosophila p8 and p52 mutants reveals distinct roles for the maintenance of TFIIH stability and male germ cell differentiation
Source: Open Biol. 2016 Oct 19;6(10):160222. doi: 10.1098/rsob.160222 (PMC5090060; doi:10.1098/rsob.160222)
Supplement: Sup Tables 9–11 [file rsob160222supp5.xls]

## Sheet:  Table S9. Transcription
Table S9.Transcription and chromatin remodeling factors deregulated in p8 and p52 mutant testes
Gene	p8 vs wt Log2 fold change	p52 vs wt Log2 fold change	sa vs wt Log2 fold change	aly vs wt Log2 fold change	Ubi-p63E vs wt Log2 Fold change	Med22 vs wt Log 2 fold change	bam vs wt Log2 fold change
CG13894	8.38895	9.21554	7.06217		6.08	0	0.51
opa	5.83618	8.52549	1.13585		3.89	2.43	1.66
CG1864	3.9128	5.71733	-2.7	-3.1	-2.05	-7.39	-3.97
CG9597	3.27721	3.0449	1.32	1.6	1.05	2.15	0
CG9418	3.02445	2.084	2.87	0	1.88	2.27	1.23
kruppel	2.91864	1.0893	0.8	1.08	0	0	0
CG4448	2.58732	2.07638	1.4	4.5	1.26	4.36	1.18
CG2207	1.52416	2.49531	0.87	2.7	0.1	2.01	4.14
CG10324	2.13839	2.41115	0.783	0	0.05	0	0
XPG	2.12614	1.81273	0.67	-1.1	2.33	1.72	0.35
CG10052	2.12194	2.52295	0.45	0	0.58	0	-5.05
CG14590	2.06796	1.69298	1	-1.2	0.81	0	-2.25
CG8524	2.05482	2.52064	0.72	0	1.15	0	0.25
bekka	2.01123	3.40865	1.8	1.5	1.58	3.06	0.25
buttonhead	1.95664	2.22324	0.99	0	0.11	0	0
CG14962	1.93219	1.0653	2	1.3	0.03	0	-0.08
RpII33	1.85856	2.46468	2.999	0	0.68	2.78	1.97
dip3	1.78663	1.48548	2	1.7	2.59	2.56	1.95
CG18446	1.74071	2.87007	0.45	0	0.3	0	2.53
Rb2	1.74019	1.45016	0.9	0	1.2	0	3.43
CG1218	1.73654	1.17633	0.9	0	0.41	-1.88	0
CG42404	1.73372	2.12847	0		0	0	0
CG14514	1.72891	1.93281	1.56	0	1.31	0	1.45
CG5147	1.7262	1.01313	2.5	1.7	1.18	2.4	1.85
CG15398	1.71573	2.1753	1.16	2.7	1.8	2.57	4.52
CG12267	1.7069	1.85814	1.25	1.3	3.33	2.66	3.45
e(y)3	1.70526	1.65613	2.1	3.1	0.91	1.57	0
six-banded	1.70374	1.54312	2.46	2.7	0.68	2.64	-0.49
Ago1	1.69225	1.06498	0.73	0	1.48	1.86	2.01
CG4282	1.67896	1.38001	1.915	2.7	0.92	3.5	2.3
CG10685	1.67149	2.1267	1.56	1.3	1.11	0	3.11
CG10889	1.66555	2.05462	0	0	0.17	0	2.9
CG31365	1.61776	1.53267	2.2	2	1.4	2.9	1.57
CG8366	1.61735	1.148	1.4	2.1	1.25	0	0.06
CG17446	1.59873	2.04854	2.242	2.4	2.09	1.21	-0.07
odd	1.58207	1.65788	0.23	0	0.32	0	-2.64
Tfb1	1.58207	1.38377	2.61	3	2.26	2.73	1
Cpsf160	1.54678	2.4243	3.56	3.5	3.09	3.07	2.6
jing	1.54327	1.50865	0.879	0	0.31	0	2.68
CG13550	1.53704	1.67938	2.2		1.11	2.44	1.15
Df31	1.52416	2.49531	0.68	0	0.84	2.01	4.27
CG11906	1.51943	1.43372	1.787	1.9	0.4	2.07	-0.37
CG8142	1.50799	1.07325	1.11	2.2	0.59	1.25	2.44
CG8924	1.49683	1.00078	1.81	1.8	3.75	2.63	2.26
CG11375	1.49344	2.22991	3.21	3.4	1.15	1.92	2.65
CG10147	1.48224	1.41574	0.76	1.5	0.48	0	2.08
CG11560	1.47223	1.53844	2.94	2.7	1.52	1.36	0.69
CG11695	1.46027	1.17282	1.98	3.2	0.94	1.85	2.01
CG33213	1.459	1.2999	2.26	0	1.1	-1.53	1.53
A16	1.45824	1.64602	1.3	1.3	0.74	2.06	-0.34
CG15435	1.45648	1.27197	0.6	0	1.59	-1.39	-1.05
Nf-YC	1.45252	1.83883	2.22	2.4	0.89	2.94	1.04
Ago2	1.45126	1.51088	1.49	0	1.19	1.18	1
Rpb10	1.44439	1.73197	1.52	0	0.48	1.44	1.76
CG2129	1.44088	1.75873	3.021	2.9	3.93	2.08	0.01
CG3274	1.43015	1.78027	2.56	2.1	1.82	0	3
Csl4	1.42847	1.11178	0.7	2.4	0.43	0	1.28
cdk7	1.421	2.03749	2.62	2.7	1.64	1.03	1.78
CG2608	1.41541	1.05378	1.21	2.2	1.83	2.06	2.16
CG6689	1.40423	1.91304	1.7	0	1.86	3.15	2.14
CG15220	1.40184	1.48912	2.5	2.5	1.08	1.67	2.68
CG12252	1.39403	1.91304	1.72	2	2.78	2.86	3.11
CG7200	1.38422	1.24867	2.33	0	1.24	0	-0.81
mat1	1.3697	2.0427	2.62	3	1.91	1.95	1.95
CG9715	1.36467	1.44895	2.11	1.3	1.49	0	2.13
CG7101	1.36225	1.98976	2.94	3.5	0.62	4.04	2.03
sticky	1.35849	1.20347	0.85	0	0.32	0	0
mof	1.3523	1.62072	1.84	1.2	0.21	0	1.53
ATAC2	1.35087	2.08053	2.72	3.8	3.44	2.38	2.62
RpI12	1.34818	1.77336	0.74	0	1.1	0	0.68
CG14711	1.33928	1.78464	2.81	0	1.72	3.4	-0.12
CG12219	1.33915	1.25743	2.24	2.3	1.54	0	0.11
CG9793	1.33722	1.56337	0.49	1.2	0.55	3.12	1.16
ptip	1.31625	1.65906	0.68	0	0.22	1.55	2.44
l(3) L1231	1.30075	1.03643
CG18600	1.29988	1.59926	1.8	2	1.2	0	0.45
mdg4	1.29503	1.00091	1.24	1.5	0.72	3.88	3.04
CG7099	1.29356	1.39132	0	0	0.97	0	0.42
sunspot	1.29266	1.69996	2.02	1.9	1.36	1.14	-0.73
CG17802	1.28615	1.55109	1.92	2.7	1.67	2.89	1.45
TAF6	1.28257	1.24646	3	3.3	1.1	3.69	1.03
Su(var)2HP2	1.27743	1.36989
CG7911	1.27721	1.9698	2.06	2	1.58	2.48	1.48
Su(z)2	1.27606	1.48206	-0.22	0	0.44	0	0
CG5041	1.27201	1.02045	2.16	2.4	1.69	2.11	0.72
med11	1.26341	2.36683	1.71	2	1.31	1.19	1.31
Meics	1.25324	1.62059	2.99	3.5	2.9	2.55	2.09
Sry-δ	1.25063	1.32054	2.49	3	1.27	1.85	1.22
Ets97D	1.24375	1.12702	2.08	0	1.57	1.29	0.77
CG10631	1.24298	1.45584	2.37	1.5	0.96	1.02	0.32
Hr39	1.23108	1.46984	1.5	0	0.72	1.79	1.52
CG7386	1.22086	1.63857	1.44	2.1	2.31	1.74	-2
CG12236	1.21476	1.67557	2.78	1.8	1.66	4.4	1.14
u-shaped	1.21329	1.15413	2.12	0	0		1.48
Arp8	1.20258	1.54741	1.69	2.5	0.34	1.17	1.07
Nipped-A	1.20117	1.72025	0.23	0	0.31	1.67	2.35
CG4882	1.1981	1.69351	2.47	3.1	1.76	2.61	1.82
TFIIEa	1.19787	1.44766	1.42	1.8	1.02	2.26	1.42
med17	1.18862	1.57141	2.97	4	3.23	5.19	0.85
med21	1.18791	1.32001	0.91	0	1.31	2.29	2.7
CG7098	1.18702	1.31037	1.95		0.26		2.81
HIRA	1.17868	1.46467	2.13	1.8	0.34	0	0.22
CG9890	1.17347	1.81649	3.02	0	2.61	3.36	1.85
med24	1.16765	1.20205	0.34	0	0.47	2.5	2.07
CG7928	1.1553	1.34766	1.67	0	0.88	1.58	0.79
CG2244	1.13982	1.31256	1.33	1.1	0	0	1.83
CG9018	1.13982	1.05921	1.4	1.7	1.76	1.23	0.71
CG10133	1.13728	1.21569	1.41	1.8	0.31	0	0.7
ATAC3	1.13551	1.04171	2.13	2.5	2.03	2.3	1.4
CG4360	1.13266	1.04255	1.19	0	0.07	2.09	2.37
TAF1	1.11979	1.01014	0.66	2.5	1.51	0	1.86
CG14104	1.11536	1.62987	0.4	0	0.13	-1.46	0.71
CG6939	1.11509	1.08154	0.51	0	0.01	0	-0.28
CG10274	1.11432	2.11529	1.6	3.4	0.51	2.54	2.13
jub	1.11337	1.60981	2.31	3.1	1.92	2.73	2.1
CG4854	1.11141	1.46174	2.78	3.5	1.87	3.86	-0.15
KH1	1.10927	1.11705	0.97	0	0.4		3.74
cdk8	1.10927	1.28306	2.26	2.6	1.37	1.1	3
TBP	1.10927	1.56502	1.79	2.7	1.43	0	2.75
CG2009	1.09919	1.44656	0.66	0	1.72	1.29	1.56
XPD	1.09709	1.75908	3.3	3.7	0		2.05
BAP60	1.09166	1.85935	3.07	4.4	1.08	2.64	2.6
Med1	1.09034	1.45751	2.6	2.6	1.28	2.8	1.31
zf30C	1.08699	1.17596	1.61	2.1	0.73	1.8	1.76
SMC1	1.08697	1.85047	2.61	2.1	1.46	2.58	2.44
Su(fu)	1.08585	1.64028	1.22	2	2.2	0	1.22
Hr96	1.08162	1.12629	1.16	1.1	0.56	2.11	0.79
CycC	1.0702	1.00838	1.44	2.8	1.68	1.7	2.06
lilli	1.06794	1.05442	0.91	0	0.56	0	-1.18
CG6751	1.06097	1.7137	1.32	0	1.37	1.87	3.2
dre4	1.06094	1.60756	2.6	0	1.63	0	1.96
kruppelH2	1.05953	1.01069
CG3284	1.05248	1.20857	1.98	1.8	1.57	2.32	-9.28
CG7839	1.05044	1.4116	1.37	1.9	3.48	1.87	2.52
Scf	1.04933	1.61149	0.47	0	1.22	0	-0.5
CG8152	1.04933	1.22999	1.34	2	2.05	-3.65	-1.3
CG15930	1.04813	1.38277	1.78	2.1	1.47	3.01	2.68
Tip60	1.04283	1.2883	2.22	3.4	1.69	3.06	0.92
CHD3	1.04086	2.13906	3.2	3.3	1.55	1.83	1.76
klu	1.03667	1.46444	0.69	0	0.8	0	4.83
D19B	1.0345	1.48371	2.22	2.3	1.45	2.9	1.65
CG8149	1.03294	1.60914	2.2	3.1	2.2	2.39	0.94
CG12499	1.03074	1.45036	2.33	3.1	2.09	4.39	4.32
CG11844	1.02784	1.75368	2.02	1.8	1.66	1.6	1.7
prod	1.02725	1.46619	0.94	2.6	0.83	-4.63	1.63
TAF2	1.02659	1.67856	2.52	3.3	1.53	1.57	1.21
CG9088	1.02243	1.17842	1.9	2.3	1.5	1.33	2.47
e(y)1	1.01418	1.00091	2.1	0	1.95		1.99
CG9175	1.00987	1.11754	1.62	0	0.61	-2.57	0.31
CkIIα-i1	1.00811	1.17983	0.71	0	1.26	0	0.2
CG11696	1.00809	1.48487	1	2.3	2.11	0	0.32
Pbp95	1.00752	1.09071	0.11	0	0.18	1.1	2.19
Sirt7	1.00005	1.29015	2.55	1.4	0.09	-1.55	-0.23
soxneuro	-3.85207	-2.86199	-3.31	0	0	0	-2.77
CG4328	-3.85207	-3.86199	-7.27	-1.7	0	0	0
CG11835	-2.71601	-2.00346	-0.36	0	-1.22	0	0.33
CG42311	-2.58313	-2.6842	-0.92	-1.1	-0.9	0	-1
CG10605	-2.16382	-3.43153	-0.03	0	0	0	-2.55
CG11317	-2.1328	-4.31265	-0.038	0	-0.56	0	0
CG1980	-2.05811	-3.16732	-2.58	-5	-0.87	-14	-15.02
CG8036	-1.51693	-1.17867	-2.3	-5	-0.32	-1.55	0.28
pros	-1.46384	-2.13757	0.14	0	-0.2	0	-5.67
notch	-1.45975	-0.558205	0	0	0	1.5	2.5
CG12154	-1.22529	-3.36449	-0.31	0	0.16	0	-13.02
CG6701	-1.18359	-1.84576	-1.03	-1.7	-1.56	-1.12	-0.37

## Sheet: Table S10. Cell cycle
Table S10. Cell cycle genes up regulated in p8 and p52 mutant testes
Gene	p8 vs wt Log2 fold change	p52 vs wt Log2 fold change	sa vs wt Log 2 Fold change	aly vs wt Log 2 fold change	Ubi-p63E vs wt Log2 fold change	Med22 vs wt Log2 fold change	bam vs wt Log2 fold change
XPG	2.12	1.81	-0.24	-1.1	0.031	1.72	1.72
Mitotic Recombination II	1.93	2.09	1.5				0.35
Photolyase	1.8	1.79	0.9	0	0.89	0	-0.2
timeout	1.8	1.27	1.08	-1.5	1.19	0
Grip163	1.79	2.27	2.4	1.8	2.17	1.64	0.23
DNA polymerase α 60kD	1.77	2.12	1.6	2.3	-1.76	-1.9	0.2
rb2	1.74	1.45	1.19	0	0.016	0
mms4	1.72	2.09	2.72	3.3	2.17	2.99	4.45
Nuf2	1.7	1.24	1.67	0	0.77	0	1.5
Dicer 1	1.67	2.73	2.6	3	1.51	1.29	0.92
NON-CLARET-DISJUNCTIONAL	1.64	1.19	1.3	2.3	0.7	0	1.48
verrocchio	1.63	2.01	-0.1	0			0.33
Anastral spindle 3	1.65	1.35	2.7	1.5	1.81	0
CG4078	1.62	1.85	1.46	2	1.71	3.92
Grip 128	1.61	3.79	1.7	1.7		2.27	3.24
CG7236	1.61	3.79	0.55	1	5.72	3.67
RCA1	1.57	1.62	2.2	1.8	1.21	3.13	-0.49
cdc2rk-RA	1.56	1.54	2.03	2.3	2.22	0	-1.5
tejas	1.56	1.41	2.88	3.8	3.53	3.69	-1
CG9797	1.54	1.35	2	3	1.72	2.44	4.28
Ice1	1.53	1.67	2.2	0	1.11	0	0.84
ORC2	1.53	1.25	2.06	4.3	1.59	0	1.15
CG3326	1.53	1.01	2.53	1.9	0.66	0	1.76
DNA POL.e	1.5	2.66	-0.39	1.2	-2.85	1.25	-2.64
CG8142	1.5	1.07	1.11	2.2	-0.67	-3.3	2.75
clock	1.49	1.6	-2.45	-4.7	0.27	2.39	2.48
CG11866	1.49	1.71	2.15	1.9	2.06	1.64	-3.42
CG11877	1.48	1.76	1.55	1.5	0.49	-1.32	0.57
SPINDLE DEFECTIVE	1.43	1.34	1.37	2	0.06	1.03	-0.41
Cdk7	1.42	2.03	2.6	2.7	1.64	1.48	0.23
MITOTIC 15	1.39	1.51	1.41	0	0.6	1.65	1.8
mei-9	1.37	1.07	1.17	2.3	1.18	1.95
Mat1	1.36	2.04	2.62	3	1.91	1.59	3.7
DNApol-α73	1.36	1.37	2.23	3.5	1.55	0	1.92
Gama-Tub 2	1.33	2.04	1	0	0.52		3.23
Cdk sub 85A	1.33	2.06				2.12
DNA pol Z	1.33	1.01	1.6	1.9	1.64
Snc25	1.3	1.61				0	0
Grip71	1.29	1.5	1.33	0	1.17
ETC homologue	1.28	1.03				1.28	1.77
Su(var)-HP2	1.27	1.36	1.45	1.4	1.5	2.87
CG30291	1.27	6.47	2.67	3.1	1.63	0	1.4
mei41	1.27	1.51	1.3	2.1	0.33	4.92	1.89
Kinesin-73	1.27	1.51	1.33	0	1.23	1.53	1.76
pelota	1.25	1.02	1.22	0	0.65	2.51	-0.86
Meiotic central spindle	1.25	1.62	3	3.5	2.9	0	-0.2
mei68	1.24	1.62	0	0	0.034	2.16
Replication factor C (S4)	1.23	1.62	2.13	2.8	3.17	0	2.41
mus304	1.23	1.1	1.73	1.3	0.16	1.79
Hormone receptor L 39	1.23	1.46	1.5	0	2.21	2.01	-0.39
fand	1.21	1.6	-0.88	3.4	1	1.67
Nipped-A	1.2	1.72	-0.23	0	2.02	3.54	2.63
pds5	1.19	1.32	2.03	1.9	1.72	2.1	2.58
CG8993	1.18	1.44	1.57	0	0.62	-1.16	2.24
mus101	1.18	1.09	1.84	1	0.29	2.45	0.94
Separase	1.17	1.21	0.706	1.4	1.24	1.32	1.5
wapl	1.17	1.56	-0.26	0	0.008	2.05	3.7
SNM1	1.16	1.73	0.97	0	1.95	0	1.92
scraps	1.15	1.26	1.88	3	1.54	0	2.99
recombination-defective	1.14	1.74	0.03	0	0.0008		1.14
Chrm. Asc. Prt. D3	1.14	1.16				-1.46	3.8
CG14104	1.11	1.62	0.33	0	0.139
et-Domain Binding factor	1.11	1.08				0	0.65
mars	1.11	1.2	1.3	0	1.29
RNA Binding motif 3	1.1	1.18				2.95	-0.88
DNA ligase III	1.1	1.82	2.69	2.4	1.38
XPD	1.09	1.75	3.3	3.7		0	0.84
CG4049	1.09	1.43	3.1	2.4	3.44	2.58
Cohesin sub 1	1.08	1.85	2.66	2.1	1.46	2.33	1.07
scyl	1.07	1.57	0.029	0	1.36	1.53	2.55
FK506-bp2	1.07	1.79	1.57	1.5	1.09	1.84	1.45
CG7172	1.07	1.78	2.18	2.3	1.59		1.59
Rad210	1.07	1.01				1.7	0.58
Cyc C	1.07	1	1.44	2.8	1.68	-1.06
Lig4	1.07	1.06	1.46	2.2	0.18	2.94	0.08
Proliferation disrupter	1.02	1.46	0.964	2.6	0.89	1.44	-1
Gluon	1.02	1.16	0.777	1.2	0.87	2.38	1.69
okra	1.02	1.21	0	0	0.77	2.45
CG3448	1.01	1.33	2.27	0	1.53	1.2	1.86
CG5499	1.01	1.31	1.2	0	0.9		0.83

## Sheet: Table S11. Testis-enriched
Table S11. Testis-enriched genes down regulated in p8 and p52 mutant testes
Gene	p8 vs wt log2 fold change	p52 ws wt Log2 fold change	sa vs wt Log2 fold change	aly vs wt Log2 fold change	Ubi-p63E vs wt Log2 fold change	Med22 vs wt Log2 fold change	bam vs wt Log2 fold change
CG43404	-5.83	-2.52
CG18673	-4.82	-6.02	-3.79	-2.7	-4.07	-6.74	-6.15
CG13947	-10.65	-5.14	-4.99	-3.2	-8.74	-4.7	-7.15
CG13526	-3.47	-3.46	-4.59	-6.2	-4.57	-3.02	-15.6
CG3528	-3.13	-1.14	-5.56	0	-7.03	-3.98	-17.76
scpr-A	-2.82	-6.36	-4.69	-1	-7.36	-1.75	-7.05
slimfast	-2.55	-1.03	-1.49	0	-2.5	-1.27	0.83
CG6265	-2.48	-1.52	0.98	0	1.83	1.64	0.79
CG31797	-2.44	-1.8	-4.39	-4.3	-7.14	-7.05	-12.36
CG33340	-2.45	-1.1	0	0	0.09	0	-14.02
CG14926	-2.41	-2.16	-1.65	-7	-0.12	-1.13	-28.89
CG12111	-2.12	-3.33	-3.65	-2.1	-5.63	-1.58	-3.35
CG14926	-2.41	-2.16	-1.65	-7	-0.12	-1.17	-25.57
CG12111	-2.12	-3.33	-3.65	-2.1	-5.63	-1.52	-3.35
SPC-Containing protein B	-2.05	-3.16
Don Juan	-2.05	-3.16	-2.58	-5	-0.87	0	-27.08
CG6628	-2.03	-2.46	-1.61	-1	-3.36	-2.29	-5.87
CG31468	-2.03	-1.21	-1.67	-6.8	-0.43	-1.09	-28
CG31226	-1.02	-1.9	-1.08	0	0.27	0	-28
CG4704	-1.81	-1.77	-5.17	-5.8	-1.19	-3.94	-29
CG17470	-1.78	-1.1	-1.96	-4.1	-0.97	-2.32	-7.58
CG31815	-1.63	-2.1	-3.32	-3.8	-4.08	-5.06	-6.5
CG2127	-1.61	-1.5	-1.65	-6.8	-0.67	-1.47	-29
CG15526	-1.56	-1.38	-3.42	0	-1.49	-3.13	-29
Janus B	-1.05	-1.55	-3.06	-3.8	-0.44	-1.1	-5.11
CG34460	-1.51	-2.34	-3.71	0	-3.92	0	-2.47
CG31730	-1.51	-1.03	-5.71	-7.3	-4.07	-3.19	-28
CG12860	-1.42	-1.31	-2.46	-8.5	-1.16	-1.81	-30
CG31538	-1.38	-1.6	-2.46	-7.6	-0.93	-1.87	-7.98
Adgf-E	-1.35	-1.52	-4.91	-5.3	-4.99	-3.01	-28
CG4375	-1.35	-1.33	-2.42	0	-1.26	-1.28	-11.15
CG12907	-1.33	-1.35	-1.5	0	-0.44	-1.09	-28
CG43171	-1.27	-1.47
CG2267	-1.22	-1.81	-2.02	-5.1	1.05	1.29
CG5024	-1.19	-1.3	-5.9	-7.5	-2.44	-2.16	-13.6
CG10969	-1.19	-1.86	-4.35	-5.2	-0.33	-4.15	-8.38
mst35Bb	-1.15	-2.26	-4.4	-6.9	-0.71	-1.56	-29
CG5089	-1.14	-1.2	-1.81	-5	-0.78	-1.81	-10.7
loopin-1	-1.08	-1.06	-1.4	0	-0.24	0	-25
CG31867	-1.08	-1.97	-5.17	-5.2	-2.62	-2.64	-25
CG32298	-1.07	-1.08	-4.79	0	-1.44	-1.9	-15
CG13947	-1.06	-1.48	-4.99	-3.2	-8.74	-4.74	-7.03
Sperm specific component	-1.05	-2.13	-0.65	0			-6.26
CG31870	-1.05	-1.67	-1.68	-8.1	-1.04	-1.72	-29
CG1288	-1.03	-1.3	-1.8	-5.7	1.14	1.84	-29
CG3748	-1.02	-3.31	-5.39	-6	-3.1	-3.86	-25
CG4691	-1.02	-1.01	-2.37	-8	-40	-1.66	-29
CG15125	-1.1606	-1.70383	-5	-6.4	-1.29	-2.98	-25
CG12229	-0.191535	-13.76	-1.4	-8.1	-2.07	-3.37	-7.79
CG34025	-13.6838	-1.72694	-2.02	-3.7	2.409	-2.24
CG4691	-1.01392	-1.02807	-2.37		-0.48	-1.61	-28
CG5863	-5.40461	-1.41453	-0.98	0	-1.51	-1.31	0.41
CG17917	-4.83415	-6.59895	-5.65	-4	-8.5	-5.01	-9.38
CG32063	-4.78648	-5.38136	-1.54	0	-0.27	-1.4	-9.58
CG7355	-4.6176	-4.04256	-1.82	-1.5	3.01	-2.81	-25
CG31858	-3.91955	-1.12793	-6.57	-7.5	-3.16	-2.63	-25
CG5207	-2.88768	-6.37208	-4.69	-1	-7.36	-1.6	-7.8
CG10391	-3.88234	-2.72634	-2.61	-5.1	-1.81	-4.09	-4.8
CG5265	-1.52516	-2.48419	-4.87	-6.7	-2.37	-3.72	-25
CG31797	-2.44208	-1.80228	-4.39		-7.14	-7.5	-25
CG31459	-1.0579	-2.13621	-3.14	-6.4	-1.77	-2.68	-25
CG13527	-1.06065	-1.48973	-3.5	-7.1	-2.23	-3.27	-20
CG11249	-1.12261	-1.85064	-4.97	-1	-5.94	-5.54	-8.31
CG1827	-1.50634	-1.26136	-2.29	-1.3		0	2.08
CG6527	-1.46429	-0.905745	-2.37	-7.7	-1.05	-2.39	-8.76
CG12860	-1.42764	-1.314	-2.42	0	-1.16	-1.76	-29
CG15125	-1.1606	-1.70383	-5	-6.4	-1.29	-2.98	-25
CG32117	-1.30417	-1.44021	-5.29	-7	-4.13	-3.87	-9.96
CG4161	-1.24595	-0.338326	-4.57	-7	-2.22	-3.89	-25
CG3124	-1.24003	-1.07148	-4.34	-1.7	0.85	-1.56	-13.8
